# Supplementary material for: Ectopic expression of Medicago truncatula homeodomain finger protein, MtPHD6, enhances drought tolerance in Arabidopsis
Source: BMC Genomics. 2019 Dec 16;20:982. doi: 10.1186/s12864-019-6350-5 (PMC6916436; doi:10.1186/s12864-019-6350-5)
Supplement: Supplementary file 3 — Additional file 3: Table S3. Spreadsheet of genes changed by drought stress or MtPHD6 transgene. [file 12864_2019_6350_MOESM3_ESM.xlsx]

## Sheet: Sheet1
--	gene_id	CK_WT_2_count	CK_WT_3_count	CK_WT_1_count	Dr_P_1_count	Dr_P_2_count	Dr_P_3_count	Dr_WT_2_count	Dr_WT_3_count	Dr_WT_1_count	CK_P_1_count	CK_P_2_count	CK_P_3_count	CK_WT_2_fpkm	CK_WT_3_fpkm	CK_WT_1_fpkm	Dr_P_1_fpkm	Dr_P_2_fpkm	Dr_P_3_fpkm	Dr_WT_2_fpkm	Dr_WT_3_fpkm	Dr_WT_1_fpkm	CK_P_1_fpkm	CK_P_2_fpkm	CK_P_3_fpkm	CK_PHD6vsCK_WT_CK_PHD6	CK_PHD6vsCK_WT_CK_WT	CK_PHD6vsCK_WT_log2FoldChange	CK_PHD6vsCK_WT_pvalue	CK_PHD6vsCK_WT_padj	Dr_PHD6vsDr_WT_Dr_PHD6	Dr_PHD6vsDr_WT_Dr_WT	Dr_PHD6vsDr_WT_log2FoldChange	Dr_PHD6vsDr_WT_pvalue	Dr_PHD6vsDr_WT_padj	Dr_WTvsCK_WT_Dr_WT	Dr_WTvsCK_WT_CK_WT	Dr_WTvsCK_WT_log2FoldChange	Dr_WTvsCK_WT_pvalue	Dr_WTvsCK_WT_padj	Dr_PHD6vsCK_PHD6_Dr_PHD6	Dr_PHD6vsCK_PHD6_CK_PHD6	Dr_PHD6vsCK_PHD6_log2FoldChange	Dr_PHD6vsCK_PHD6_pvalue	Dr_PHD6vsCK_PHD6_padj	gene_name	gene_chr	gene_start	gene_end
AT3G01500	821134	54941	66934	73276	30339	27630	16675	44107	31903	30799	71887	80964	73463	750.344	1172.14	1201.94	392.33	372.426	280.054	558.862	512.841	457.17	1035.17	1112.07	924.573	69877.2	71004	-0.0230614	0.890332	0.985327	24186.3	35450.9	-0.551565	1.32597e-05	0.000468492	33714.8	68858.2	-1.03022	3.42697e-10	9.96861e-09	24946.5	73517	-1.55916	3.01278e-32	1.05899e-29	CA1	NC_003074.8	194426	198664
AT2G41430	818741	11452	8781	10830	20473	26953	19279	25916	22802	25395	19784	19084	25879	368.818	362.613	418.906	624.307	856.707	763.533	774.34	864.352	888.905	671.802	618.124	768.045	19873.7	11086.9	0.842039	7.98775e-14	9.54512e-12	21993	24856	-0.17653	0.110479	0.393899	23641.5	10751.4	1.13677	1.07828e-32	2.93022e-30	22704.9	20892.5	0.119983	0.345892	0.585495	ERD15	NC_003071.7	17269158	17270542
AT5G14740	831326	23240	24384	28515	8612	7411	4505	13792	8003	6749	29840	32673	31691	334.931	450.602	493.572	117.519	105.412	79.8412	184.408	135.756	105.715	453.435	473.57	420.886	29061.1	27545.1	0.077343	0.579697	0.909474	6643.35	9357.39	-0.494173	0.0837189	0.336705	8897.87	26713.3	-1.5859	7.73855e-17	5.01017e-15	6851.47	30571.3	-2.15739	3.42205e-58	3.17115e-55	CA2	NC_003076.8	4757856	4762666
AT3G13750	820584	10932	9292	10298	17959	18746	13190	25621	22795	24369	14624	15975	22096	139.599	152.146	157.94	217.145	236.257	207.128	303.537	342.617	338.217	196.9	205.163	260.018	16129.7	10932.1	0.561246	9.54315e-06	0.000296955	16337.9	24413.2	-0.579296	5.36136e-12	1.82763e-09	23220.4	10600.6	1.1313	6.99077e-37	2.36689e-34	16859.4	16951.1	-0.0078462	0.94708	0.976577	BGAL1	NC_003074.8	4510965	4516478
AT5G20250	832147	2628	2998	3056	13604	14943	9402	22455	19593	24266	10901	14724	21379	37.5708	54.9574	52.4731	184.153	210.842	165.295	297.832	329.696	377.051	164.319	211.703	281.658	14319.3	3148.55	2.18551	4.08134e-28	2.28952e-25	12379.7	22255.1	-0.846003	5.62405e-14	3.69741e-11	21167.9	3053.1	2.794	1.00456e-78	2.5934e-75	12774	15040	-0.235593	0.161705	0.363576	DIN10	NC_003076.8	6833564	6836862
AT2G14560	815943	7296	3532	4880	19027	19690	20685	14512	11640	13973	9567	10462	17880	145.804	90.5056	117.129	360.033	388.353	508.34	269.058	273.795	303.496	201.585	210.27	329.277	11546.3	5490.72	1.07223	3.3678e-07	1.41399e-05	19840.9	13412.9	0.564753	1.75392e-06	8.67905e-05	12757.1	5324.12	1.26036	2.14392e-16	1.34177e-14	20486.5	12126.5	0.756458	0.00820888	0.0403653	LURP1	NC_003071.7	6213617	6215932
AT3G15450	820784	2946	3266	2737	12813	11420	6513	16990	14689	15101	8679	10430	13306	125.029	177.731	139.511	514.89	478.342	339.916	668.966	733.765	696.562	388.369	445.182	520.396	9923.61	3236.4	1.6169	5.53755e-25	2.19276e-22	9933.36	15665.2	-0.656964	9.14005e-07	5.11279e-05	14899.5	3137.65	2.24802	2.49538e-67	4.68519e-64	10244.4	10429.4	-0.0257127	0.86977	0.941923	AT3G15450	NC_003074.8	5212984	5214124
AT1G11260	837667	2577	2686	2819	10185	11780	8171	15802	13730	15576	7892	8176	14160	46.2933	61.8698	60.8213	173.241	208.854	180.506	263.359	290.309	304.114	149.481	147.713	234.41	9212.87	2920.16	1.65792	2.79544e-18	5.37656e-16	9888.4	15122.7	-0.612773	5.88281e-11	1.35363e-08	14383.8	2831.64	2.34528	5.68125e-79	1.67621e-75	10205.7	9676.58	0.076742	0.642272	0.821094	STP1	NC_003070.9	3777236	3780823
AT1G75750	843908	4527	4063	4506	10135	13870	10497	13719	12280	12513	7177	8537	10661	265.691	305.761	317.625	563.218	803.411	757.608	747.003	848.305	798.187	444.126	503.904	576.598	8079.84	4702.54	0.781159	4.42703e-10	3.01023e-08	11418.3	12915.4	-0.177763	0.13525	0.439887	12284.3	4560.03	1.42993	1.49383e-47	1.06386e-44	11789.6	8492.35	0.473145	0.000800831	0.00595642	GASA1	NC_003070.9	28441501	28442435
AT1G21250	838721	4252	2164	3060	13572	14183	16716	9395	8046	6931	5945	6271	10092	68.4689	44.6814	59.1806	206.933	225.405	331.013	140.356	152.499	121.303	100.937	101.558	149.757	6808.63	3322.16	1.03501	5.40445e-08	2.62995e-06	14950.8	8144.77	0.876161	4.14189e-09	5.40737e-07	7746.48	3221.51	1.26532	1.0956e-16	7.02712e-15	15440.5	7152.65	1.1101	0.000160438	0.00153058	WAK1	NC_003070.9	7439171	7442113
AT1G35710	840475	3800	1410	2188	15098	16416	16736	10641	8150	6996	4566	4717	8837	41.0704	19.5404	28.4021	154.508	175.109	222.439	106.699	103.679	82.1811	52.033	51.2728	88.0155	5512.53	2557.01	1.10813	0.00758307	0.0891386	16114	8571.85	0.910479	6.62853e-12	2.17889e-09	8152.18	2479.36	1.71698	1.19286e-07	2.42004e-06	16638.9	5788.63	1.5232	1.39089e-06	2.5996e-05	F14D7.1	NC_003070.9	13220471	13224681
AT1G14880	838053	2444	1004	1490	13336	16185	21839	11960	6652	7497	3408	3581	8234	116.219	61.2181	85.0983	600.467	759.6	1277.09	527.645	372.32	387.473	170.873	171.261	360.825	4607.13	1714.06	1.42634	0.00275353	0.0392042	17474.3	8573.81	1.02717	0.00519207	0.0505958	8152.97	1662.03	2.29408	1.31197e-13	5.89047e-12	18055.1	4834.66	1.90087	0.000208777	0.00191382	PCR1	NC_003070.9	5132506	5133860
AT1G79245	3767724	5442	3409	3899	9428	9289	7516	9189	9736	8426	7855	9019	11768	51.2647	41.1771	44.1134	84.0942	86.3622	87.0682	80.3085	107.951	86.2697	78.0195	85.4465	102.158	8771.09	4501	0.962324	6.03622e-13	6.31614e-11	8633.29	9228.98	-0.0960599	0.370957	0.721353	8778.61	4364.13	1.0079	3.22623e-14	1.54957e-12	8909.74	9218.37	-0.0492608	0.648487	0.824268	AT1G79245	NC_003070.9	29804594	29809514
AT5G15970	831454	10799	8559	9125	4365	4760	2843	5134	4848	5329	12783	15201	9612	642.247	652.696	651.792	245.804	279.396	207.926	283.275	339.366	344.462	801.583	909.216	526.794	11677.3	10163.1	0.200331	0.235746	0.697814	3894.5	5150.03	-0.402512	0.000774794	0.0118754	4898.56	9854.26	-1.00869	5.41106e-25	7.30422e-23	4018.22	12295	-1.6132	4.66996e-20	7.67794e-18	KIN2	NC_003076.8	5211719	5212743
AT4G13340	826964	2090	2850	3403	3838	5368	3652	8886	5993	13269	12954	12044	16440	30.189	52.7857	59.0367	52.4921	76.5262	64.8704	119.081	101.891	208.314	197.289	174.964	218.833	12726.2	3050.56	2.06105	1.79008e-23	6.23288e-21	4235.44	9414.39	-1.15236	0.00159931	0.0204729	8954.28	2958.75	1.59768	0.000179101	0.00178178	4372.66	13379.4	-1.6135	1.49866e-31	5.09218e-29	LRX3	NC_003075.7	7758275	7761362
AT3G01290	821309	1580	943	1416	8193	10807	10182	9544	7753	8416	5307	4347	9225	42.3784	32.4316	45.6151	208.074	286.08	335.841	237.493	244.762	245.341	150.084	117.261	228.015	5751.27	1393.36	2.04513	1.06553e-20	2.6566e-18	9757.81	8591.07	0.183542	0.172945	0.503492	8170.97	1351.32	2.59533	2.69192e-97	1.38991e-93	10077.8	6040.1	0.738467	0.0324734	0.116269	HIR2	NC_003074.8	87684	89593
AT5G49360	834996	2582	2278	2278	6514	6454	4089	11441	9767	11937	4844	5604	9592	39.8509	45.0822	42.2273	95.1955	98.3119	77.609	163.825	177.431	200.242	78.8285	86.9874	136.427	6097.51	2558.17	1.25333	3.04223e-11	2.51795e-09	5550.94	11111.7	-1.00088	3.33168e-19	8.76136e-16	10568.8	2480.37	2.09149	6.19559e-91	2.55915e-87	5726.71	6403.18	-0.16108	0.373267	0.611764	BXL1	NC_003076.8	20011812	20016857
AT3G57520	824919	1932	1907	1801	7839	7011	5403	10917	8767	9771	4308	5925	8403	30.8102	38.9949	34.4952	118.368	110.347	105.958	161.519	164.561	169.357	72.437	95.0281	123.49	5678.64	2030.84	1.48388	4.59871e-16	6.98279e-14	6631.01	9838.94	-0.568989	1.47641e-13	7.76507e-11	9357.8	1969.03	2.2496	8.1227e-107	5.59194e-103	6841.59	5964.68	0.197793	0.218228	0.44388	SIP2	NC_003074.8	21288742	21293171
AT5G14120	831262	2999	3730	3924	5465	6020	4737	7870	7265	8644	5541	6659	9505	53.7226	85.6759	84.4243	92.6952	106.432	104.351	130.794	153.181	168.295	104.656	119.968	156.907	6627.79	3878.22	0.773476	8.08404e-05	0.00197409	5348.23	7996.21	-0.580167	1.99185e-08	1.99272e-06	7605.76	3760.88	1.01633	2.54208e-09	6.66264e-08	5520.38	6963.31	-0.335194	0.0169653	0.0709773	MUA22.12	NC_003076.8	4555821	4558710
AT1G28330	839729	4032	3045	2994	7350	6475	3900	8826	7640	7386	6314	6947	7356	114.991	111.352	102.554	198.48	182.254	136.779	233.529	256.463	228.944	189.865	199.258	193.328	6347.76	3581.32	0.82559	1.9288e-22	5.72827e-20	5737.68	7983.2	-0.476079	0.000183714	0.00387378	7592.96	3472.15	1.12854	1.57262e-36	5.2386e-34	5917.62	6675.98	-0.173613	0.186062	0.400344	DYL1	NC_003070.9	9933786	9935440
AT3G50480	824212	1641	747	1296	8914	11660	11960	8734	6192	6835	3403	2926	7064	66.002	38.5246	62.6053	339.475	462.852	591.551	325.908	293.134	298.788	144.314	118.358	261.823	4063.28	1289.54	1.65566	0.000131744	0.00304066	10925.7	7226.9	0.596047	6.74978e-05	0.00176994	6873.05	1250.65	2.45728	7.89983e-47	5.26307e-44	11285.3	4265.14	1.40372	0.00103227	0.00737638	HR4	NC_003074.8	18733021	18734420
AT2G41100	818709	1875	1003	1408	7078	8860	8044	7276	6713	6885	6397	4743	8424	32.8233	22.5139	29.6034	117.322	153.077	173.167	118.17	138.32	130.997	118.074	83.5045	135.896	5998.15	1506.18	1.9931	8.07419e-26	3.46932e-23	7992.18	7010.02	0.189065	0.129904	0.430655	6667.61	1460.57	2.1895	2.16886e-56	2.35756e-53	8253.06	6304.33	0.388419	0.0269406	0.100704	TCH3	NC_003071.7	17137037	17139700
AT1G76160	843948	3027	2917	3164	5796	7625	5647	6939	6400	6774	4926	5814	6942	58.9599	72.8534	74.0182	106.896	146.582	135.262	125.393	146.728	143.406	101.166	113.893	124.606	5422.98	3280.38	0.725702	9.33218e-09	5.0936e-07	6297.42	6756.2	-0.101403	0.377973	0.726249	6426.21	3180.97	1.01481	1.9236e-18	1.45524e-16	6501.56	5700.66	0.189468	0.139518	0.330165	sks5	NC_003070.9	28577842	28581315
AT1G08450	837365	2532	1546	1875	7984	9186	10254	7280	5136	5226	3264	3451	6333	68.7813	53.85	61.1738	205.359	246.279	342.541	183.473	164.217	154.295	93.4876	94.2818	158.535	3969.81	2100.73	0.918068	4.88116e-06	0.000162665	9218.78	5852.08	0.655315	9.77592e-06	0.000359192	5565.46	2036.94	1.44948	6.24635e-36	2.01572e-33	9521.43	4168.71	1.19148	0.000604283	0.00472736	CRT3	NC_003070.9	2667798	2671957
AT1G78830	844220	2088	2301	2769	5355	6027	4799	7091	5815	7433	5738	5367	8030	47.6148	67.2817	75.8389	115.626	135.646	134.578	150.021	156.08	184.226	137.965	123.089	168.747	5863.42	2595.58	1.17614	3.54959e-11	2.90218e-09	5340.99	6809.99	-0.35059	0.000524401	0.00876765	6477.16	2517.31	1.36394	1.7223e-17	1.18569e-15	5513.22	6162.62	-0.160854	0.202494	0.423156	F9K20.12	NC_003070.9	29636818	29638773
AT1G78850	844222	2449	2783	3125	4930	4967	4488	6366	5641	6849	5820	5579	7257	65.1771	94.9704	99.8881	124.234	130.465	146.883	157.183	176.705	198.112	163.315	149.327	177.98	5732.49	3032.49	0.919146	7.76572e-09	4.26165e-07	4763.33	6331.01	-0.410574	6.37697e-05	0.00169033	6021.77	2940.86	1.03434	6.36874e-11	2.04562e-09	4916.91	6027.15	-0.29411	0.00403997	0.0229484	F9K20.10	NC_003070.9	29641860	29643535
AT1G22530	838859	2516	2760	3070	3737	3774	3081	6687	5296	7442	6241	6535	8663	42.8668	60.296	62.8212	60.2865	63.461	64.5528	105.7	106.205	137.809	112.114	111.978	136.015	6573.88	3023.77	1.12089	6.2115e-13	6.46604e-11	3489.84	6501.1	-0.897547	2.56157e-16	2.94708e-13	6183.35	2932.34	1.07673	1.24496e-11	4.34328e-10	3601.8	6910.12	-0.940245	2.20599e-20	3.71682e-18	PATL2	NC_003070.9	7955445	7958564
AT4G39330	830088	6903	5722	7094	4385	3804	2742	3854	2729	3033	6570	5897	5022	223.282	237.319	275.591	134.299	121.437	109.068	115.654	103.898	106.626	224.067	191.833	149.693	5429.41	7064.11	-0.379773	0.010484	0.113473	3564.7	3193.58	0.158843	0.111829	0.396715	3037.22	6850.61	-1.1731	7.1608e-30	1.44992e-27	3677.32	5715.77	-0.635901	1.09903e-05	0.000157014	CAD9	NC_003075.7	18291218	18293018
AT1G08930	837414	1677	1372	1767	5440	6827	6348	5752	5307	5680	4690	4193	7406	35.8935	37.6535	45.4231	110.247	144.214	167.083	114.218	133.696	132.132	105.841	90.2575	146.075	4975.99	1725.07	1.52858	5.98232e-18	1.08841e-15	6211.78	5623.46	0.1434	0.271615	0.632486	5348.8	1672.99	1.67697	1.42736e-46	9.21229e-44	6414.81	5227.81	0.294935	0.100007	0.262298	ERD6	NC_003070.9	2873300	2877270
AT3G04210	819576	2357	1756	2305	5478	5484	4809	5464	4865	5574	5110	4582	7570	43.3718	41.4325	50.942	95.4456	99.5955	108.822	93.2807	105.37	111.479	99.1438	84.7966	128.367	5281.39	2289.54	1.20595	4.07672e-14	5.05088e-12	5213.4	5337.7	-0.0339866	0.70965	0.914438	5076.95	2220.38	1.193	3.27803e-26	4.90589e-24	5381.17	5549.75	-0.0447423	0.751732	0.883368	T6K12.17	NC_003074.8	1105650	1108252
AT1G69530	843288	5812	4637	6328	5961	7600	6406	3367	3007	2353	3734	2610	2640	167.469	171.323	218.994	162.635	216.131	226.991	90.0089	101.983	73.6899	113.444	75.6355	70.1006	2793.12	6007.08	-1.10493	9.79946e-10	6.16511e-08	6631.9	2919.81	1.18351	4.73114e-18	9.67676e-15	2777.06	5826.03	-1.06901	1.20452e-13	5.45547e-12	6847.82	2940.77	1.21957	5.66437e-12	3.71316e-10	EXPA1	NC_003070.9	26141726	26143538
AT5G51550	835229	2267	1777	1644	3769	3484	2214	6624	5456	7468	5159	6581	7711	65.9613	66.2971	57.451	103.837	100.049	79.2188	178.81	186.853	236.167	158.271	192.578	206.756	5960.01	2024.96	1.55745	3.12333e-34	2.42599e-31	3075.53	6551.16	-1.09034	6.91964e-17	1.15797e-13	6231.05	1963.15	1.66615	1.57857e-39	6.65351e-37	3172.51	6264.57	-0.981202	2.31355e-13	1.87168e-11	EXL3	NC_003076.8	20939363	20940895
AT1G75040	843842	1217	407	536	6582	8839	11364	6696	3777	4640	1842	1805	5300	49.5743	21.2583	26.2234	253.869	355.356	569.259	253.055	181.092	205.428	79.1139	73.9467	198.953	2695.29	740.052	1.86446	0.00174781	0.0271516	9114.19	4972.38	0.874075	0.0161353	0.114106	4728.43	717.439	2.71981	5.32537e-11	1.7212e-09	9417.85	2826.69	1.73622	0.00418421	0.0236036	PR5	NC_003070.9	28177670	28179022
AT5G10760	830943	1595	554	968	7429	8881	9917	6123	4161	3669	2081	1801	4397	36.1506	16.1003	26.3504	159.431	198.661	276.406	128.752	111.004	90.3815	49.7306	41.053	91.8375	2510.75	1076.54	1.22151	0.0136912	0.137081	8826.28	4612.57	0.936109	0.000499951	0.00845874	4386.47	1043.93	2.07055	3.10474e-09	7.99529e-08	9116.64	2635.35	1.79041	4.45884e-05	0.000514153	AED1	NC_003076.8	3400322	3402389
AT3G30775	822833	601	702	546	6567	7265	4617	8178	7049	6374	1969	2772	4326	12.3309	18.4683	13.4546	127.577	147.113	116.491	155.669	170.23	142.138	42.5955	57.1992	81.7929	2755.76	669.937	2.0415	3.15946e-19	6.86079e-17	6022.24	7224.02	-0.262184	0.0128816	0.0978637	6870.82	649.457	3.40533	1.49952e-116	3.09696e-112	6214.23	2893.62	1.1025	5.83084e-09	2.11143e-07	ERD5	NC_003074.8	12448636	12451556
AT5G57560	835860	482	557	422	903	900	610	3106	2064	7125	11325	8903	14017	13.5217	20.0358	14.2185	23.986	24.9184	21.0439	80.8384	68.1522	217.242	334.979	251.186	362.365	10517	529	4.31519	9.35461e-128	9.44582e-124	787.772	4136.17	-2.39236	7.2445e-06	0.000284343	3934.31	512.814	2.93979	1.29085e-07	2.59844e-06	812.803	11056.4	-3.76486	3.90497e-159	3.98053e-155	TCH4	NC_003076.8	23307006	23308680
AT3G57260	824893	1227	245	341	6453	7970	10721	6122	4042	3573	1704	1822	6060	37.0548	9.48713	12.3683	184.522	237.549	398.151	171.525	143.676	117.276	54.2583	55.3381	168.648	2875.43	606.158	2.24569	0.0049619	0.0635633	8557.58	4534.86	0.916048	0.0124315	0.0957002	4312.51	587.519	2.87524	3.35225e-06	5.15645e-05	8842.2	3013.98	1.55267	0.0224201	0.0878322	BGL2	NC_003074.8	21188397	21189967
AT1G02205	837602	5941	5805	5991	2856	2655	1189	3397	1903	2612	7093	5350	4511	73.7535	92.4047	89.3264	33.5713	32.5299	18.1517	39.1248	27.8067	35.243	92.8431	66.7963	51.6065	5281.96	6389.12	-0.274563	0.141083	0.562229	2146.96	2606.6	-0.279707	0.374444	0.723599	2478.76	6195.21	-1.32087	3.74653e-21	3.77449e-19	2213.69	5562.7	-1.32909	0.000196469	0.00181899	CER1	NC_003070.9	418416	422579
AT3G45860	823729	1247	589	859	6594	7370	8006	6262	3819	4186	2258	2055	4149	21.6934	13.1385	17.9479	108.617	126.539	171.274	101.067	78.1986	79.1476	41.4174	35.9542	66.5142	2575.74	941.825	1.45079	6.27195e-10	4.1124e-08	7368.24	4704.13	0.646923	1.41706e-05	0.00049781	4473.44	913.284	2.29093	2.2596e-40	1.03705e-37	7609.43	2704.86	1.4921	1.48837e-05	0.000204747	CRK4	NC_003074.8	16863088	16866261
AT2G34510	818014	1684	1749	1820	2387	3046	1879	4988	4255	5954	4995	5543	7035	25.0882	33.4108	32.5655	33.6719	44.7871	34.4245	68.9427	74.6131	96.4082	78.4623	83.0518	96.5831	5388.07	1897.55	1.50644	1.43914e-27	7.45217e-25	2392.21	5101.6	-1.09224	5.2534e-15	4.39566e-12	4852.42	1840.01	1.39949	4.02364e-20	3.69334e-18	2469	5663.69	-1.19764	5.12121e-20	8.35248e-18	T31E10.15	NC_003071.7	14543894	14546986
AT2G30600	817610	1916	1474	1758	4524	4019	2724	6218	5343	5516	2590	3189	4839	25.6798	25.3316	28.2991	57.4124	53.163	44.8969	77.3181	84.2887	80.3522	36.601	42.986	59.7669	3236.36	1836.88	0.817339	1.86058e-06	6.86919e-05	3666.62	5717.22	-0.640166	5.44761e-10	9.73588e-08	5437.77	1781.24	1.61005	9.04785e-78	2.07628e-74	3782.3	3399.41	0.153967	0.355645	0.594647	AT2G30610	NC_003071.7	13036814	13041684
AT5G44130	834436	1684	2208	2228	2283	3050	2017	4585	3817	5667	4678	5597	6011	61.3177	103.089	97.4354	78.7112	109.607	90.3156	154.888	163.589	224.271	179.598	204.963	201.697	5005.29	2232.19	1.16568	3.87557e-11	3.13068e-09	2415.13	4721.18	-0.966902	5.8204e-11	1.35363e-08	4490.57	2164.59	1.0533	5.74309e-08	1.22281e-06	2493.09	5263.01	-1.07796	6.44025e-18	8.75316e-16	FLA13	NC_003076.8	17760865	17762089
AT1G80920	844432	2222	1831	2040	4101	4908	3390	5546	4873	4613	3010	3159	3894	97.5507	103.073	107.566	170.476	212.66	183.02	225.891	251.808	220.113	139.332	139.48	157.54	3090.6	2179.29	0.504511	2.33096e-07	1.0037e-05	4071.25	5033.63	-0.305869	0.00208644	0.0252535	4787.59	2113.19	1.18002	4.20201e-38	1.52253e-35	4202.12	3249.34	0.370886	0.000576886	0.00456205	J8	NC_003070.9	30403503	30404713
AT1G61100	842403	1919	1699	1885	2711	2600	1920	4519	3538	5707	4534	5009	6934	29.065	32.9957	34.2897	38.8786	38.8654	35.7609	63.4995	63.0725	93.9462	72.4058	76.2995	96.7804	5042.43	1974.8	1.3529	2.23342e-23	7.51733e-21	2367.52	4611.65	-0.961629	9.44885e-12	2.96054e-09	4386.32	1914.94	1.19592	3.43943e-14	1.64432e-12	2442.87	5299.07	-1.11706	3.39872e-20	5.67949e-18	F11P17.17	NC_003070.9	22508524	22512333
AT4G29900	829112	2039	1439	1662	4657	5039	5044	5117	4339	4602	2235	2130	3943	21.1706	19.1578	20.7255	45.7835	51.6363	64.4026	49.2907	53.0265	51.9325	24.4675	22.2419	37.7269	2531.98	1825.59	0.47199	0.0110481	0.118176	4917.21	4704.91	0.0633011	0.577747	0.857799	4474.93	1770.18	1.33716	4.91059e-57	5.63436e-54	5077.22	2659.35	0.93253	4.81425e-07	1.02665e-05	ACA10	NC_003075.7	14610883	14619685
AT1G03870	839384	1731	1958	2112	2221	2561	1995	4367	3554	5318	3770	4597	5289	66.3322	96.2075	97.2028	80.5865	96.8571	94.0119	155.254	160.299	221.489	152.323	177.165	186.771	4189.29	2103.92	0.994355	2.75055e-10	1.94221e-08	2236	4438.93	-0.989347	1.41349e-13	7.76507e-11	4222.06	2040.25	1.04968	1.73379e-09	4.67468e-08	2308.13	4403.98	-0.932506	5.48934e-17	7.03844e-15	FLA9	NC_003070.9	982381	983544
AT3G59350	825104	1081	955	1044	2628	3967	2817	4744	4402	5309	3486	3714	5134	17.9181	20.2973	20.7838	41.2457	64.8968	57.4204	72.9532	85.8823	95.6436	60.9243	61.9133	78.4207	3777.16	1104.99	1.77407	3.49953e-41	3.92628e-38	3112.48	4862.45	-0.64363	1.2242e-05	0.000437574	4625.04	1071.48	2.11038	1.27526e-66	2.02599e-63	3213.91	3969.72	-0.304981	0.0571096	0.176931	AT3G59350	NC_003074.8	21932337	21935231
AT4G08850	826456	1612	1218	1624	4648	4847	4711	3719	3018	3055	2900	2809	4017	17.276	16.7376	20.9036	47.1662	51.2679	62.0875	36.9775	38.0701	35.5849	32.7697	30.2765	39.6724	2981.44	1590.3	0.906921	6.10662e-11	4.81731e-09	4726.6	3269.18	0.531431	2.39478e-07	1.722e-05	3109.29	1542.29	1.01158	2.65031e-21	2.70974e-19	4879.86	3133.75	0.638458	1.5714e-06	2.88613e-05	T32A17.160	NC_003075.7	5636479	5640952
AT2G31880	817746	1001	652	882	4775	5417	6058	4206	3367	3175	2403	2135	3883	21.4248	17.8937	22.673	96.7703	114.429	159.45	83.519	84.8228	73.8589	54.2292	45.9575	76.5876	2570.95	898.964	1.51576	4.11884e-16	6.31057e-14	5460.86	3583.56	0.607337	3.35841e-05	0.0010168	3408.24	871.787	1.96604	5.1651e-66	7.11165e-63	5640.03	2700.86	1.06212	0.000633173	0.00490258	SOBIR1	NC_003071.7	13554870	13556977
AT5G24530	832524	1201	419	614	5875	6415	6627	4114	3047	2801	1572	1434	3351	36.245	16.2139	22.2552	167.88	191.072	245.944	115.187	108.234	91.8746	50.0213	43.5242	93.1942	1928.03	768.775	1.32614	0.00584937	0.0729636	6322.91	3308.47	0.933975	1.53965e-12	6.0302e-10	3146.46	745.369	2.07696	5.44809e-09	1.35893e-07	6529.09	2023.76	1.6897	2.07256e-05	0.000270162	DMR6	NC_003076.8	8378759	8383401
AT1G02930	839515	1074	407	1448	4644	4878	7689	5007	3379	3392	977	1046	3234	40.3924	19.6272	65.4066	165.377	181.064	355.613	174.705	149.579	138.653	38.7424	39.5643	112.084	1579.48	1033.53	0.61188	0.375723	0.814727	5881.94	3898.05	0.593419	0.120143	0.411076	3707.04	1003.02	1.88582	4.92696e-05	0.000569108	6077.58	1655.94	1.87572	0.00227666	0.0143033	GSTF6	NC_003070.9	661088	662475
AT2G30930	817644	1488	1161	1521	2164	2472	1662	4326	3234	5259	3504	3991	5317	54.403	54.4279	66.7893	74.9142	89.1997	74.7247	146.737	139.171	208.978	135.077	146.75	179.141	3922.14	1490.76	1.39589	1.72887e-23	6.12537e-21	2062.85	4287.35	-1.05519	2.29742e-13	1.143e-10	4077.78	1445.75	1.49606	1.26831e-20	1.20712e-18	2128.91	4121.97	-0.953155	5.54898e-14	4.83449e-12	F7F1.14	NC_003071.7	13162074	13163497
AT5G67480	836884	1705	1412	1743	1839	1684	1336	3803	3097	4803	3923	4472	5642	30.5303	32.4198	37.4853	31.1799	29.7607	29.4188	63.178	65.2732	93.475	74.0665	80.5349	93.0997	4302.4	1740.87	1.30578	2.63802e-25	1.08724e-22	1594.17	3925.59	-1.29981	3.73114e-21	2.28943e-17	3733.82	1688.25	1.14524	3.10879e-13	1.33484e-11	1644.95	4522.31	-1.45896	6.72441e-43	3.70515e-40	BT4	NC_003076.8	26930539	26933352
AT5G06530	830541	1387	1496	1478	2894	2719	1957	4381	3330	4653	3061	3542	4500	18.6121	25.7407	23.8205	36.7709	36.01	32.2941	54.5413	52.5957	67.8623	43.3091	47.8017	55.6468	3401.68	1577.27	1.10979	8.49143e-14	1.00283e-11	2474.12	4130.45	-0.738926	4.63338e-11	1.12799e-08	3928.49	1529.38	1.36189	6.49715e-21	6.35951e-19	2552.67	3575.37	-0.485913	2.21426e-05	0.000284628	ABCG22	NC_003076.8	1989650	1994961
AT4G08950	826473	549	560	324	828	775	453	2325	1419	5237	6789	6249	9768	17.8354	23.3274	12.6419	25.4698	24.8488	18.0976	70.0755	54.2599	184.914	232.548	204.172	292.431	6983.25	514.733	3.76284	1.13842e-74	4.59806e-71	665.781	3015.97	-2.17934	0.000111709	0.00261289	2868.73	498.852	2.52381	2.18173e-05	0.00027374	686.713	7338.89	-3.41589	1.22726e-102	4.17003e-99	EXO	NC_003075.7	5740219	5741591
AT5G22920	832356	1521	1339	1314	3413	2952	1686	4430	3547	3743	3073	4090	4163	45.0489	50.8516	46.7421	95.7145	86.2912	61.4081	121.728	123.653	120.49	95.9654	121.83	113.624	3478.58	1495.45	1.21852	6.4799e-25	2.51657e-22	2599.19	3912.12	-0.589076	2.24109e-05	0.000727584	3720.78	1449.94	1.36047	8.91332e-58	1.08286e-54	2680.42	3657.47	-0.447823	0.00455259	0.0252348	AtRZPF34	NC_003076.8	7664871	7667288
AT3G45640	823706	1452	1191	1398	3309	3848	3738	3559	2618	3134	3641	2561	4316	34.8579	36.6619	40.3087	75.2173	91.1726	110.354	79.2676	73.9761	81.773	92.162	61.8329	95.4826	3232.39	1445.96	1.16079	1.94624e-12	1.85398e-10	3636.32	3100.4	0.229367	0.0605195	0.273923	2948.68	1402.17	1.07309	8.20765e-30	1.61441e-27	3754.94	3398.36	0.143611	0.406975	0.64246	MPK3	NC_003074.8	16756571	16758874
AT1G13210	837881	1349	979	1249	3879	4332	4448	3616	3175	3266	2141	2029	3784	14.3471	13.3507	15.9541	39.0623	45.471	58.174	35.6791	39.745	37.7524	24.0085	21.7025	37.0861	2423.91	1273.96	0.928171	1.23804e-06	4.78054e-05	4232.61	3370.12	0.328391	0.00910755	0.0764486	3205.42	1235.43	1.37502	3.6815e-43	2.05497e-40	4370.76	2545.83	0.779558	0.00975398	0.0462345	ACA.l	NC_003070.9	4508906	4514010
AT1G09070	837428	1310	1199	1596	2418	3542	2825	3571	2953	3704	3775	2886	4300	36.3836	42.6995	53.2384	63.5883	97.0908	96.4863	92.0148	96.5351	111.81	110.547	80.6133	110.055	3372.56	1478.34	1.19033	1.57952e-12	1.52624e-10	2920	3425.13	-0.230456	0.109636	0.392871	3257.73	1433.82	1.18454	2.59071e-16	1.61162e-14	3015.5	3546.32	-0.234219	0.168656	0.374226	SRC2	NC_003070.9	2927502	2929107
AT2G41410	818739	1479	920	1151	3220	4426	4105	4013	2954	3021	2693	2049	3281	51.1397	40.7894	47.7995	105.422	151.042	174.549	128.734	120.223	113.532	98.1802	71.2538	104.545	2464.61	1254.52	0.973713	1.19904e-09	7.47363e-08	3930.27	3319.96	0.242938	0.0935759	0.358565	3157.43	1216.48	1.37502	7.22083e-36	2.29433e-33	4059.32	2591.07	0.64734	0.00035317	0.00300504	F13H10.4	NC_003071.7	17261728	17263017
AT5G48380	834892	1320	963	1256	3682	4462	4348	3409	2998	2792	2400	2141	3328	20.7026	19.3663	23.6591	54.679	69.0677	83.8596	49.6033	55.3439	47.593	39.688	33.7709	48.0997	2411.29	1261.13	0.935186	3.51662e-10	2.43213e-08	4174.86	3080.06	0.438447	0.00092478	0.0134678	2929.51	1223.02	1.25989	1.31555e-30	2.9215e-28	4311.37	2534.31	0.766075	2.6798e-06	4.61427e-05	BIR1	NC_003076.8	19604089	19607147
AT3G11010	820272	1083	497	649	4936	6078	6636	3183	2821	2224	1276	1142	2533	14.8454	8.7355	10.6848	64.0655	82.2277	111.862	40.4793	45.5148	33.134	18.4421	15.7436	31.9968	1504.05	776.193	0.954061	0.0144463	0.142801	5937.52	2752.03	1.10928	2.0243e-05	0.00067141	2617.47	752.582	1.79635	2.14999e-22	2.41325e-20	6132.92	1579.05	1.95735	1.12741e-06	2.14407e-05	RLP34	NC_003074.8	3450496	3453985
AT5G24210	832488	1315	958	1376	2861	3642	3871	3320	2467	3209	3041	2452	4317	31.4505	29.3789	39.5255	64.7896	85.9678	113.851	73.667	69.4477	83.4157	76.6857	58.979	95.1463	3003.14	1302.05	1.2058	2.65265e-11	2.21365e-09	3487.98	2999.8	0.216966	0.168931	0.497628	2853.06	1262.83	1.17592	2.80203e-19	2.36205e-17	3602.81	3155.89	0.190612	0.334113	0.573788	MOP9.2	NC_003076.8	8217191	8219720
AT1G09970	837531	1508	1096	1410	3523	3887	4166	3419	2985	2892	2298	2021	3489	18.6948	17.422	20.994	41.354	47.5585	63.5113	39.3234	43.5563	38.9667	30.0376	25.1977	39.8592	2387.28	1429.87	0.739614	1.17914e-05	0.000358625	3878.04	3112.61	0.316771	0.0177418	0.121771	2960.47	1386.63	1.09385	2.17218e-26	3.32311e-24	4004.81	2508.36	0.674476	0.000181953	0.00171102	LRR_XI-23	NC_003070.9	3252098	3255782
AT4G33300	829466	1437	942	1210	3578	4314	4265	3205	2728	2602	2455	2075	3250	15.382	12.9293	15.5561	36.2646	45.5755	56.1421	31.8286	34.3707	30.272	27.708	22.3383	32.0589	2386.13	1272.11	0.90715	1.58571e-09	9.73353e-08	4065.45	2854.1	0.509987	0.000119997	0.0027599	2714.55	1233.59	1.13684	1.50343e-26	2.31719e-24	4198.44	2508.11	0.742791	7.15325e-06	0.000107892	ADR1-L1	NC_003075.7	16050456	16056526
AT4G26690	828776	1318	1434	1583	2214	2965	2084	3458	3022	3862	2996	2986	4134	20.5988	28.7372	29.7142	32.7635	45.7347	40.0531	50.14	55.5914	65.6017	49.3702	46.9345	59.5395	3101.65	1569.93	0.983229	6.01744e-10	3.98433e-08	2393.65	3472.09	-0.536489	3.92382e-05	0.00115803	3302.49	1522.44	1.11786	4.84443e-13	2.02125e-11	2471.13	3260.21	-0.400053	0.00372972	0.0214944	SHV3	NC_003075.7	13456434	13460105
AT1G70290	843365	1360	1058	1283	1879	1968	1467	3489	2536	4316	3377	3692	5339	18.1136	18.0684	20.5234	23.6962	25.8693	24.0275	43.1121	39.7559	62.4774	47.4234	49.4541	65.529	3794.08	1321.56	1.52177	3.47709e-26	1.58617e-23	1744.95	3456.58	-0.98604	1.5595e-11	4.48551e-09	3287.6	1281.55	1.3592	6.45675e-17	4.21998e-15	1800.81	3986.76	-1.1467	1.4817e-18	2.20492e-16	TPS8	NC_003070.9	26470795	26474833
AT2G42580	818858	1507	1193	1383	2532	2237	1629	3746	3049	3958	2715	3227	4061	23.7776	24.1359	26.208	37.8272	34.8349	31.6074	54.8347	56.6238	67.8745	45.167	51.207	59.0467	3063.88	1458.32	1.07142	3.52255e-18	6.71113e-16	2088.52	3599.8	-0.78468	1.23201e-12	5.27415e-10	3423.86	1414.12	1.27577	7.19198e-31	1.6504e-28	2154.61	3220.23	-0.57947	2.04106e-06	3.65009e-05	TTL3	NC_003071.7	17728479	17731836
AT1G27770	839670	1280	838	1052	3148	3531	3361	3300	2606	2743	3186	2313	3564	15.3644	12.8979	15.1662	35.7788	41.8309	49.6119	36.7495	36.8185	35.7855	40.3225	27.9226	39.4231	2789.35	1123.13	1.31193	3.93098e-17	6.72763e-15	3343.94	2885.14	0.21225	0.0539746	0.255087	2744	1089.1	1.33195	1.68771e-42	8.71408e-40	3452.69	2933.13	0.234925	0.134681	0.323028	ACA1	NC_003070.9	9671632	9676307
AT1G69840	843320	1073	730	852	2580	3597	3181	3415	3028	3151	2919	2096	3450	24.2088	21.1186	23.0872	55.1162	80.0956	88.2571	71.4821	80.4112	77.2678	69.4392	47.5599	71.7301	2601.81	941.426	1.46618	1.56541e-19	3.474e-17	3123.22	3216.7	-0.0428892	0.761039	0.933264	3059.52	912.847	1.7433	3.77967e-71	7.80615e-68	3225.6	2735.46	0.237436	0.195954	0.413852	T17F3.13	NC_003070.9	26293588	26295922
AT3G57330	824900	1317	1141	1304	3396	3524	3369	3289	2664	2761	2028	1968	3013	12.891	14.3204	15.3298	31.4742	34.0433	40.5522	29.8675	30.6918	29.3727	20.9298	19.3732	27.1775	2145.06	1349.12	0.669627	6.06524e-06	0.00019756	3419.9	2909.71	0.232472	0.0187956	0.126922	2767.41	1308.26	1.08174	2.83054e-30	6.02671e-28	3530.66	2254.18	0.646709	6.30288e-06	9.67596e-05	ACA11	NC_003074.8	21211014	21216836
AT1G57990	842166	660	643	680	1541	1959	1243	3100	2660	3942	4468	3157	5322	15.8445	19.7931	19.6065	35.0287	46.4156	36.696	69.0446	75.1629	102.856	113.095	76.2228	117.738	3978.46	714.38	2.47843	4.42956e-46	6.38964e-43	1553.59	3259.66	-1.06868	1.06672e-12	4.78933e-10	3100.48	692.715	2.16312	3.27357e-41	1.53657e-38	1603.51	4182.69	-1.38303	9.50975e-17	1.16093e-14	PUP18	NC_003070.9	21441179	21443036
AT4G33050	829442	1022	515	858	3644	3946	4733	2968	2300	2235	1986	1493	3439	18.9389	12.2371	19.0963	63.9394	72.1699	107.858	51.0272	50.1671	45.0151	38.8043	27.8253	58.7279	2106.83	841.855	1.32323	0.000377759	0.00752352	4151.36	2498.59	0.731901	2.19696e-06	0.000103963	2376.32	816.479	1.5399	6.69784e-22	7.20471e-20	4287.7	2212.51	0.954367	0.014948	0.0644009	EDA39	NC_003075.7	15944199	15947072
AT1G13260	837886	809	852	940	2326	2487	1927	2519	2036	2874	3879	3294	4843	20.0139	27.0267	27.9299	54.4855	60.7232	58.6245	57.8157	59.2856	77.2766	101.182	81.9566	110.41	3690.47	940.631	1.97333	2.54146e-35	2.13853e-32	2218.6	2488.56	-0.165522	0.15913	0.482582	2366.96	912.169	1.37675	3.10446e-18	2.29808e-16	2289.84	3879.82	-0.760915	2.80088e-10	1.40992e-08	RAV1	NC_003070.9	4542168	4543970
AT5G37600	833738	1222	782	874	3713	4178	4460	2950	2345	2452	1421	1301	3079	34.3242	28.1647	29.4848	98.7509	115.822	154.056	76.875	77.5282	74.856	42.0844	36.7522	79.6981	1758.74	1016.73	0.790567	0.00139853	0.0226127	4139.16	2584.84	0.678725	3.55471e-07	2.37946e-05	2458.41	985.802	1.31662	1.04138e-37	3.7082e-35	4274.58	1845.97	1.21124	0.00353056	0.0205944	GSR_1	NC_003076.8	14933286	14935885
AT5G20230	832145	738	316	1204	2905	3411	3900	3953	3321	3029	1434	889	3524	27.616	15.1621	54.1113	102.929	125.974	179.466	137.235	146.272	123.191	56.5783	33.4566	121.52	1763.54	802.164	1.13651	0.12774	0.53935	3440.71	3441.82	-0.00101252	0.99487	0.999043	3273.5	778.601	2.07182	5.76421e-05	0.000655914	3553.92	1849.67	0.94203	0.110248	0.280848	BCB	NC_003076.8	6826365	6827748
AT5G54380	835526	1140	1127	1178	1685	1906	1410	2998	2424	3656	3087	3390	4550	15.3995	19.5207	19.112	21.5521	25.4109	23.4226	37.5723	38.541	53.6767	43.968	46.0552	56.64	3377.33	1241.75	1.44455	1.16946e-24	4.29404e-22	1645.03	3043.24	-0.887352	4.65707e-11	1.12799e-08	2894.55	1204.08	1.26602	6.36285e-16	3.7122e-14	1697.9	3549.59	-1.06416	8.3495e-19	1.25163e-16	THE1	NC_003076.8	22077040	22080341
AT4G14365	827080	639	278	437	3390	4390	4951	3045	2378	2437	1748	1363	3123	16.3901	9.14312	13.4623	82.3316	111.132	156.166	72.4605	71.7926	67.938	47.2736	35.1603	73.8178	1897.38	471.922	2.00681	4.58918e-07	1.87229e-05	4296.36	2619.87	0.713143	1.85368e-05	0.000627367	2491.69	457.636	2.44162	3.45883e-45	1.98431e-42	4438.34	1992.41	1.15535	0.00501638	0.0273013	XBAT34	NC_003075.7	8271270	8273903
AT5G03520	831817	1579	1071	1315	2319	2815	2038	3364	2960	3155	1994	2490	3045	53.5188	46.546	53.5313	74.4237	94.1667	84.9457	105.782	118.087	116.225	71.2601	84.8788	95.1087	2305.61	1406.77	0.712612	7.32058e-08	3.43014e-06	2361.12	3177.77	-0.428312	1.90304e-05	0.000639255	3022.49	1364.13	1.1467	2.90656e-31	7.14634e-29	2437.24	2423.24	0.00794768	0.951183	0.978343	RAB8C	NC_003076.8	883311	885451
AT4G08470	826406	1523	838	1070	3378	3699	3332	2744	2547	2303	1883	1938	2764	27.3482	19.2949	23.0765	57.4347	65.5553	73.5777	45.7137	53.8325	44.9468	35.6513	34.9992	45.7378	2016.41	1205.43	0.74147	3.81614e-06	0.00013129	3454.56	2548.25	0.438918	5.74987e-05	0.00155652	2423.75	1168.83	1.05064	5.88461e-14	2.74966e-12	3566.46	2119.17	0.750328	1.58887e-08	5.15801e-07	MEKK3	NC_003075.7	5383688	5387260
AT5G03350	831863	1501	842	853	3264	3185	3207	2569	1970	2740	2091	2083	3660	63.1023	45.3885	43.0696	129.928	132.151	165.797	100.199	97.4806	125.196	92.6863	88.0704	141.793	2388.54	1119.76	1.09238	1.22528e-07	5.47443e-06	3212.26	2432.49	0.400711	0.00119862	0.016429	2313.56	1085.54	1.09046	1.64507e-11	5.66261e-10	3316.2	2508.86	0.40195	0.0204582	0.082054	F12E4.80	NC_003076.8	815610	816670
AT2G26190	817159	1200	820	977	3201	3649	3298	2733	2224	2120	2371	1683	2896	20.8677	18.2842	20.4054	52.7066	62.627	70.5271	44.0926	45.5213	40.0687	43.4732	29.4342	46.4088	2134.39	1063.24	1.00509	2.942e-09	1.74746e-07	3372.37	2361.64	0.513465	2.59525e-06	0.000119733	2246.12	1030.99	1.1224	2.51876e-29	4.86168e-27	3481.87	2243.79	0.633579	0.000132026	0.00129591	T1D16.17	NC_003071.7	11147581	11150754
AT2G18700	816385	1181	903	1166	2236	2484	1844	3398	2871	3372	2181	2396	3086	17.8873	17.5368	21.2105	32.0666	37.1314	34.3454	47.7476	51.1818	55.5084	34.8295	36.497	43.0724	2349.2	1160.54	1.01772	1.28722e-15	1.89747e-13	2158.47	3229.37	-0.580935	3.20024e-10	5.891e-08	3071.55	1125.48	1.44841	2.25903e-39	9.14817e-37	2227.79	2469.32	-0.148827	0.179013	0.389616	TPS11	NC_003071.7	8108898	8112010
AT2G23810	816913	1008	682	974	2016	2214	2065	2462	2004	2390	4426	2478	3705	34.0875	29.5725	39.5596	64.5524	73.8937	85.8753	77.2426	79.7664	87.8436	157.813	84.2777	115.46	3285.77	947.226	1.79419	1.11158e-18	2.29064e-16	2093.13	2293.13	-0.132398	0.22953	0.583671	2181.03	918.657	1.24684	4.5517e-24	5.66303e-22	2161.06	3457.65	-0.678273	0.000355899	0.00302196	TET8	NC_003071.7	10135605	10137595
AT3G07780	819969	1147	900	1022	2509	3132	2579	2989	2339	2691	2043	1897	2993	20.3345	20.4588	21.761	42.1169	54.8007	56.2255	49.1619	48.8075	51.8513	38.1887	33.823	48.8973	2122.07	1095.4	0.954353	8.70018e-11	6.60527e-09	2725.44	2676.42	0.0256935	0.814759	0.950675	2545.51	1062.17	1.26115	6.90424e-50	5.28124e-47	2813.98	2230.04	0.335004	0.0285682	0.10543	OBE1	NC_003074.8	2484454	2487126
AT1G02920	839295	858	257	1677	3361	3227	5322	3492	2138	2394	718	574	2098	31.5505	12.1177	74.0645	117.024	117.115	240.662	119.132	92.5367	95.6798	27.8382	21.2279	71.0941	1019.58	991.222	0.0407271	0.961968	0.995767	4069.22	2646.93	0.620245	0.10884	0.391238	2517.13	962.422	1.38702	0.0413897	0.158183	4204.26	1069.03	1.97538	0.001654	0.010941	GSTF7	NC_003070.9	658578	659980
AT4G34150	829563	770	548	807	2029	2836	2706	2318	2007	2328	3904	2228	3591	24.0684	21.9637	30.2961	60.0516	87.4897	104.015	67.2207	73.8398	79.089	128.666	70.0402	103.438	3004.82	757.714	1.98745	3.10824e-22	8.96726e-20	2537.14	2230.59	0.185308	0.234646	0.590722	2121.6	734.9	1.52924	3.91524e-30	8.16782e-28	2620.63	3161.16	-0.270679	0.39827	0.635579	F28A23.90	NC_003075.7	16354857	16357460
AT5G52310	835307	2624	2363	2334	1274	1906	1276	1069	978	1154	4371	4158	2522	43.9514	50.7507	46.9534	20.2053	31.5084	26.2828	16.6119	19.2812	21.0083	77.1946	70.0437	38.928	3448.24	2625.97	0.392966	0.0570745	0.354543	1469.03	1075.92	0.44974	0.00260444	0.0299454	1023.38	2546.09	-1.31553	7.57724e-30	1.50474e-27	1516.76	3632.46	-1.25992	0.000106153	0.00107402	LTI78	NC_003076.8	21240717	21243644
AT2G29450	817494	3204	2875	3234	1458	1341	1036	1820	1270	1647	2748	2685	2463	112.53	129.474	136.419	48.4864	46.4836	44.7455	59.3036	52.501	62.8705	101.763	94.8411	79.7167	2443.76	3344.63	-0.452685	0.000188446	0.00419589	1256.79	1575.13	-0.32558	0.00105616	0.0148865	1498.03	3243.31	-1.11368	2.13647e-23	2.55055e-21	1296.77	2571.72	-0.987017	1.87321e-18	2.7278e-16	GSTU5	NC_003071.7	12624403	12625790
AT5G53370	835418	1304	749	915	2894	3052	2738	2537	2079	2114	1809	1787	2805	27.7238	20.4186	23.3643	58.2585	64.0404	71.5848	50.0413	52.0255	48.8491	40.5518	38.2098	54.9561	1957.17	1044.26	0.905624	1.06212e-07	4.77718e-06	2878.34	2247.99	0.356057	0.000103027	0.00245345	2138.06	1012.53	1.07652	1.49464e-18	1.15182e-16	2971.36	2056.5	0.530276	0.000242233	0.00219095	PMEPCRF	NC_003076.8	21649532	21651713
AT2G13790	815862	1174	608	912	2790	3260	3173	2443	2182	2244	1659	1470	2591	20.9296	13.8984	19.5274	47.0959	57.3595	69.5626	40.4064	45.7862	43.4803	31.1843	26.3564	42.5666	1747.75	946.34	0.884441	1.06272e-05	0.00032766	3079.01	2303.55	0.418234	0.00088013	0.0129923	2191	917.729	1.25375	2.66279e-17	1.81501e-15	3179.49	1836.24	0.79141	9.22348e-06	0.000134795	SERK4	NC_003071.7	5741592	5746833
AT4G12320	826841	3002	3304	4328	1010	1249	979	1281	809	1238	2772	2586	1864	45.5298	64.2531	78.837	14.5042	18.6957	18.2591	18.0247	14.4418	20.4072	44.3277	39.4448	26.0519	2247.51	3858.63	-0.779748	0.0002858	0.00593189	1070.67	1104.17	-0.0455135	0.745744	0.92742	1050.1	3742.62	-1.83295	1.783e-22	2.02331e-20	1105.36	2366.79	-1.09847	7.02301e-10	3.26146e-08	CYP706A6	NC_003075.7	7313779	7316871
AT1G60960	842387	713	765	799	3174	4810	4383	2931	2279	2799	515	615	546	16.5987	22.8357	22.3403	69.9645	110.516	125.478	63.3044	62.4477	70.8214	12.6412	14.3991	11.7135	517.182	823.731	-0.670226	1.64009e-05	0.00048072	4142.7	2674.24	0.631096	9.09604e-05	0.00222364	2543.46	798.765	1.67286	1.47507e-35	4.61586e-33	4279.25	544.09	2.97536	2.22203e-60	2.15717e-57	IRT3	NC_003070.9	22445299	22447299
AT5G50400	835108	809	666	795	2969	4338	4015	3150	2258	2971	632	671	798	15.454	16.3131	18.2397	53.7019	81.7857	94.3173	55.8261	50.7697	61.684	12.7294	12.8911	14.0477	645.65	812.562	-0.330533	0.00451155	0.0590201	3792.31	2790.01	0.44235	0.00559965	0.0537146	2653.48	787.971	1.75253	3.24869e-54	3.04978e-51	3917.19	678.865	2.52803	7.94273e-49	5.78316e-46	PAP27	NC_003076.8	20523366	20526521
AT3G45970	823740	383	366	435	809	1243	659	2757	2442	3776	3535	3270	4093	16.0409	19.6553	21.8815	32.0823	51.3803	33.9413	107.127	120.383	171.885	156.105	137.738	157.972	3353.88	426.675	2.97728	1.37815e-112	9.27726e-109	884.738	3020.51	-1.77121	1.00682e-08	1.15835e-06	2873.07	413.783	2.79694	2.02629e-53	1.7437e-50	913.243	3526.93	-1.94865	3.79874e-33	1.35868e-30	EXLA1	NC_003074.8	16896166	16897308
AT4G30270	829150	1163	676	750	2249	2870	1912	2640	2223	2447	1797	1827	3064	42.8721	31.9529	33.2058	78.5002	104.417	86.6753	90.2884	96.4543	98.0405	69.8457	67.7344	104.086	2040.63	910.056	1.16434	7.28458e-10	4.76091e-08	2308.49	2446.63	-0.0834788	0.443515	0.776931	2327.04	882.329	1.39701	5.00191e-28	8.6087e-26	2382.84	2143.63	0.152352	0.366879	0.605791	XTH24	NC_003075.7	14819192	14820595
AT4G12720	826884	1015	543	701	2359	3124	3228	2346	2033	2020	1936	1571	2703	21.3053	14.6147	17.6724	46.8852	64.7183	83.3235	45.6859	50.228	46.0839	42.8473	33.1645	52.2848	1901.88	792.683	1.26159	2.27627e-11	1.91538e-09	2927.51	2142.37	0.449966	0.00409417	0.0424852	2037.66	768.616	1.40425	2.92844e-24	3.73339e-22	3023.95	1998.73	0.596779	0.0025005	0.0154665	NUDT7	NC_003075.7	7487225	7490127
AT5G19120	832032	852	1034	1013	1948	1987	1311	2581	1978	2711	2300	2798	2823	26.7628	41.6468	38.2172	57.9385	61.6005	50.6416	75.2165	73.1316	92.5546	76.1757	88.3925	81.7168	2436.98	1053.8	1.21096	4.46283e-14	5.46224e-12	1711.65	2429	-0.504186	1.68789e-05	0.000580424	2310.24	1021.83	1.1782	1.10932e-12	4.36396e-11	1766.05	2562.81	-0.536419	6.16548e-07	1.262e-05	T24G5.20	NC_003076.8	6414488	6415907
AT3G10985	2745879	802	680	862	1819	2553	2171	2649	2113	3017	2150	1623	2567	24.7735	26.9334	31.9799	53.2025	77.8321	82.468	75.9151	76.8245	101.29	70.0242	50.4205	73.0714	1948.49	840.808	1.21308	1.39064e-13	1.61402e-11	2179.64	2604.7	-0.257442	0.0983448	0.369199	2477.41	815.423	1.60375	4.47072e-28	7.75915e-26	2250.98	2048.58	0.135444	0.442291	0.672458	SAG20	NC_003074.8	3442237	3443680
AT1G77760	844112	584	718	602	2650	2745	3109	3025	2248	2451	1190	1319	1958	8.25645	13.0159	10.222	35.4742	38.3017	54.0523	39.6771	37.408	37.6618	17.7388	18.7543	25.5095	1364.74	691.793	0.981997	4.28717e-07	1.75617e-05	2852.02	2570.39	0.149099	0.270066	0.630485	2444.59	670.703	1.86835	2.5529e-35	7.75367e-33	2945.19	1433.89	1.03754	3.13368e-09	1.22154e-07	NIA1	NC_003070.9	29235721	29239484
AT5G06320	830520	745	742	1069	1837	2081	2058	2215	1693	2005	3054	2032	2939	34.0476	43.4814	58.6767	79.4925	93.8636	115.661	93.9155	91.0698	99.5913	147.162	93.3963	123.777	2478.09	924.559	1.42303	6.7624e-12	6.04277e-10	1994.95	1972.07	0.0155754	0.899638	0.97564	1875.61	896.823	1.06552	4.07722e-10	1.16792e-08	2059.99	2606.86	-0.340153	0.0479977	0.155569	NHL3	NC_003076.8	1930793	1931782
AT5G64770	836598	3127	2248	3208	1606	1757	1446	1230	1190	1102	2094	1896	1359	203.322	187.422	250.523	98.8753	112.752	115.621	74.1984	91.0731	77.8779	143.559	123.985	81.4299	1665.71	3060.45	-0.877946	4.01723e-06	0.0001373	1588.7	1184.26	0.424484	7.89721e-05	0.00202186	1126.43	2968.22	-1.3986	9.2737e-26	1.35837e-23	1639.93	1754.24	-0.0969793	0.580625	0.781643	RGF9	NC_003076.8	25897321	25898171
AT3G55980	824764	354	386	395	1114	1246	1283	1413	1142	1539	6205	2722	4368	6.75365	9.44261	9.05087	20.1237	23.4611	30.1006	25.0099	25.6442	31.9118	124.817	52.2275	76.7939	4133.53	410.819	3.33126	7.25551e-18	1.30826e-15	1218.3	1370.7	-0.171199	0.241394	0.598768	1303.71	398.361	1.71321	8.5098e-28	1.41736e-25	1258.07	4351.56	-1.79048	8.07418e-06	0.000119628	SZF1	NC_003074.8	20776220	20778952
AT2G32680	817828	387	108	157	3245	4198	4451	2642	1894	1784	669	552	1643	6.06535	2.17039	2.95531	48.1556	64.9355	85.7858	38.4159	34.9392	30.389	11.0552	8.70082	23.7297	865.138	221.788	1.96269	0.0015146	0.0242372	4000.27	2096.2	0.931685	1.13796e-08	1.23221e-06	1993.53	215.01	3.21065	5.25364e-13	2.17878e-11	4132.06	907.606	2.18651	2.66073e-05	0.000332787	RLP23	NC_003071.7	13859769	13862614
AT2G26560	817197	501	215	446	2715	2851	3281	2591	2053	2494	1046	766	2663	13.593	7.47973	14.5335	69.7485	76.3432	109.471	65.2197	65.5623	73.5447	29.9231	20.9018	66.5822	1349.7	407.131	1.72888	0.00315245	0.0437853	2970.86	2385.11	0.316154	0.0273435	0.165355	2268.48	394.914	2.51979	2.21481e-37	7.75297e-35	3068.07	1415.65	1.11571	0.0444132	0.147132	PLA2A	NC_003071.7	11293702	11295918
AT5G02290	831880	876	612	784	2051	2546	2222	2363	1850	2223	1764	1635	2666	20.7287	18.569	22.2814	45.9537	59.4596	64.6585	51.8759	51.5262	57.1722	44.0113	38.9101	58.135	1855.01	807.757	1.19939	1.44144e-13	1.66342e-11	2267.32	2149.14	0.076564	0.522207	0.827805	2044.04	783.317	1.38302	2.15359e-39	8.89562e-37	2341.15	1949.2	0.263654	0.107308	0.275424	NAK	NC_003076.8	470182	472907
AT4G23140	828413	371	106	201	3541	4162	5245	2237	1540	1347	624	595	1516	6.36964	2.33354	4.14471	57.5643	70.5241	110.739	35.632	31.1207	25.1354	11.2959	10.2739	23.9855	827.103	232.316	1.83096	0.00112292	0.0188194	4384.47	1694.81	1.37105	1.45682e-05	0.000509833	1611.74	225.271	2.83688	9.67974e-12	3.43498e-10	4529.46	867.852	2.38355	6.21832e-07	1.269e-05	CRK6	NC_003075.7	12121369	12124564
AT1G64390	842747	2624	2389	2574	1648	1300	1187	1455	1039	1047	2170	2061	1612	42.376	49.47	49.9255	25.2	20.7202	23.5733	21.7998	19.7496	18.3772	36.9499	33.4742	23.99	1815	2725.3	-0.586554	0.000175386	0.00393111	1359.71	1175.14	0.209802	0.0588943	0.269081	1117.59	2642.64	-1.24044	1.14118e-29	2.22348e-27	1402.91	1910.9	-0.445434	0.00426913	0.0239898	GH9C2	NC_003070.9	23911024	23915236
AT1G19670	838554	2547	2442	2790	1902	1383	1184	1276	1173	1251	1678	1448	1867	78.1348	96.0573	102.796	55.2475	41.8729	44.6663	36.3161	42.3546	41.7109	54.2756	44.6745	52.7799	1537.66	2802.56	-0.865581	8.0354e-11	6.17015e-09	1461.2	1242.78	0.234791	0.0601933	0.272782	1182.08	2717.77	-1.20128	1.31243e-21	1.36209e-19	1507.23	1617.11	-0.101036	0.44984	0.679275	CLH1	NC_003070.9	6803486	6805092
AT5G10380	830902	574	279	435	2355	3962	3521	2780	1891	1768	900	671	1566	21.7159	13.5344	19.7657	84.3614	147.937	163.812	97.5763	84.2064	72.6985	35.9009	25.5308	54.5967	955.201	451.351	1.08068	3.16981e-05	0.000855808	3299.44	2130.1	0.631058	0.026845	0.162837	2025.71	437.708	2.20806	4.93052e-37	1.69717e-34	3408.61	1003.09	1.76451	1.83406e-05	0.000244066	RING1	NC_003076.8	3267635	3268813
AT2G20670	816595	563	685	699	915	1028	618	2334	2019	3079	2563	2875	2993	17.165	26.7791	25.5959	26.4146	30.9331	23.1706	66.0192	72.4535	102.029	82.3913	88.1555	84.0913	2595.86	708.017	1.87655	4.30216e-32	3.10293e-29	834.244	2498.54	-1.58134	1.99521e-23	1.83639e-19	2376.54	686.568	1.79272	3.15502e-20	2.922e-18	860.799	2730.1	-1.66347	4.46183e-46	3.03211e-43	F23N11.1	NC_003071.7	8911860	8913747
AT1G17100	838280	2014	2431	2374	1205	1288	964	1400	953	1280	2283	2218	1908	95.4662	147.756	135.154	54.0834	60.2561	56.1928	61.5676	53.1705	65.9443	114.102	105.737	83.3446	1986.32	2478.12	-0.318811	0.0664451	0.383937	1136.03	1207.23	-0.0881699	0.408047	0.75196	1148.13	2402.93	-1.06462	4.03107e-11	1.3173e-09	1172.44	2090.68	-0.833978	7.22838e-11	4.00449e-09	HBP1	NC_003070.9	5844646	5845661
AT1G76090	843941	755	838	875	1250	1434	951	2790	2188	2866	1531	1762	2554	20.5972	29.314	28.67	32.2893	38.6106	31.9048	70.6155	70.2582	84.9797	44.0387	48.3442	64.2084	1786.14	894.141	0.999626	3.56314e-08	1.78555e-06	1189.99	2622.02	-1.13897	6.64153e-24	1.22257e-19	2493.83	867.051	1.52573	1.09442e-24	1.43968e-22	1228.08	1876.64	-0.6118	4.4937e-05	0.000517004	SMT3	NC_003070.9	28550202	28551836
AT4G38470	830003	968	920	992	1874	1827	1380	2380	2055	2188	1416	1729	2064	16.436	20.0298	20.2297	30.1284	30.6163	28.8146	37.4913	41.0695	40.3779	25.3501	29.5251	32.2952	1596.63	1036.56	0.624534	4.01804e-06	0.0001373	1666.13	2218.44	-0.411969	7.03241e-07	4.12269e-05	2110.02	1005.14	1.07103	4.03355e-22	4.38446e-20	1719.27	1678.28	0.0346152	0.754187	0.884622	STY46	NC_003075.7	17998896	18003757
AT5G07440	830635	1137	706	949	2309	2102	1562	2284	1933	2015	1273	1531	1886	25.1191	19.9994	25.1807	48.3008	45.8323	42.4363	46.8137	50.2647	48.3833	29.653	34.0169	38.3967	1436.92	987.701	0.540338	0.000142098	0.00324991	1953.29	2085.19	-0.0931154	0.292488	0.651703	1983.25	957.815	1.04855	2.89194e-20	2.69041e-18	2015.28	1510.31	0.41606	0.000409755	0.00341384	GDH2	NC_003076.8	2355759	2358241
AT3G11820	820355	817	650	860	1968	2510	2425	1877	1603	1604	1747	1373	2045	21.9662	22.4087	27.7709	50.1009	66.6043	80.1786	46.82	50.7288	46.8721	49.5249	37.1262	50.6682	1588.32	832.746	0.931938	1.76374e-09	1.07285e-07	2309.2	1701.11	0.440303	0.00163376	0.0208414	1617.95	807.62	1.00273	1.22424e-17	8.51323e-16	2384.87	1670.05	0.513404	0.00260182	0.0159241	SYP121	NC_003074.8	3729305	3731251
AT5G23210	832385	724	745	849	1366	1882	1367	2426	2225	2601	1418	1584	2230	11.579	15.2777	16.3079	20.6856	29.7061	26.8852	35.9961	41.8841	45.2115	23.9114	25.4778	32.8659	1600.2	837.691	0.935159	3.1853e-08	1.61221e-06	1524.47	2437.59	-0.677136	3.41566e-07	2.3116e-05	2318.55	812.366	1.51424	2.449e-25	3.41751e-23	1573.96	1681.52	-0.0959861	0.5422	0.750998	SCPL34	NC_003076.8	7810645	7815089
AT5G25250	832596	371	174	364	2512	2934	3255	2194	1765	2003	994	695	1920	9.66043	5.80953	11.3837	61.934	75.4011	104.229	53.0021	54.0947	56.6866	27.2902	18.2005	46.0715	1095.72	319.898	1.77589	0.00017334	0.00389822	2925.2	1992.04	0.553629	0.000201193	0.00416598	1894.63	310.317	2.60772	8.56128e-43	4.65306e-40	3021.28	1150.22	1.39303	0.00181664	0.0118629	FLOT1	NC_003076.8	8749680	8751636
AT5G61210	836242	900	690	830	2092	2388	2409	1993	1802	1767	1279	1152	1840	23.0317	22.6413	25.5105	50.691	60.3131	75.811	47.3177	54.2781	49.1469	34.5104	29.6491	43.3919	1307.67	863.446	0.599219	9.88547e-05	0.00232949	2302.67	1865.47	0.303227	0.0205218	0.134752	1774.32	837.298	1.083	6.28474e-26	9.27133e-24	2377.85	1374.24	0.790136	2.36442e-06	4.13409e-05	SNAP33	NC_003076.8	24623248	24625631
AT2G40000	818588	523	547	616	1189	1671	1393	1592	1348	1751	3372	1691	2826	12.6303	16.9383	17.867	27.1883	39.8276	41.3692	35.6689	38.3169	45.9596	85.8614	41.0708	62.8918	2443.01	609.659	2.00335	5.81204e-18	1.06704e-15	1415.37	1573.06	-0.152901	0.309846	0.669668	1496.21	591.223	1.34119	3.96656e-18	2.89475e-16	1461.67	2570.69	-0.814661	0.0177561	0.0734118	HSPRO2	NC_003071.7	16700490	16702336
AT4G19520	827694	789	670	740	1538	1500	1436	1945	1583	2111	1777	1569	2776	5.69467	6.20062	6.41477	10.5108	10.6851	12.7456	13.024	13.4481	16.5599	13.5231	11.3891	18.4637	1870.53	787.554	1.24863	8.72964e-13	8.94899e-11	1484.44	1888.32	-0.347841	0.00331896	0.0361725	1796.04	763.667	1.23431	1.30095e-23	1.56213e-21	1532.35	1965.24	-0.359765	0.0296092	0.108257	F24J7.80	NC_003075.7	10639269	10647280
AT2G34770	818042	750	796	932	1280	1297	972	2143	1654	2221	1797	1958	2466	29.2938	39.8654	43.7207	47.3381	49.9976	46.6867	77.655	76.0391	94.2843	74.0047	76.9135	88.7597	1908.39	896.924	1.09078	4.32772e-12	3.97265e-10	1164.6	2010.83	-0.787481	1.05032e-13	6.04195e-11	1912.51	869.842	1.13796	3.38167e-13	1.44301e-11	1201.82	2006.13	-0.73924	1.2388e-12	9.11749e-11	FAH1	NC_003071.7	14665667	14668250
AT1G76930	844028	955	561	646	3323	1810	833	2216	1979	1095	1171	1339	2287	31.7181	23.8911	25.7688	104.501	59.3304	34.0222	68.2822	77.3637	39.5271	41.007	44.7261	69.9969	1459.94	760.821	0.939807	5.0497e-06	0.000167453	1888.71	1765.35	0.0976018	0.85583	0.962709	1678.98	737.67	1.18571	2.66668e-08	5.977e-07	1945.42	1533.17	0.343671	0.509312	0.725398	EXT4	NC_003070.9	28895301	28897120
AT1G17620	838339	765	659	703	1254	1613	1257	1996	1643	2235	1751	1763	2554	23.2442	25.6749	25.6547	36.0776	48.3708	46.968	56.2663	58.7596	73.8088	56.0967	53.8744	71.5128	1858.19	761.976	1.28703	1.17689e-20	2.89845e-18	1364.65	1968.38	-0.528766	8.26765e-05	0.00207911	1872.2	738.844	1.3419	1.64279e-25	2.37263e-23	1408.94	1952.88	-0.471757	0.00125718	0.00868583	F11A6.25	NC_003070.9	6061895	6063362
AT3G15630	820805	763	732	743	1817	2068	1458	1977	1772	1896	1433	1629	1795	33.663	41.4104	39.3709	75.905	90.048	79.1041	80.9225	92.0195	90.9168	66.661	72.2813	72.9797	1493.25	805.351	0.892681	9.4603e-15	1.2487e-12	1753.78	1894.05	-0.11013	0.263735	0.623602	1801.51	780.891	1.20728	5.63806e-26	8.37718e-24	1810.05	1570.19	0.205086	0.0427433	0.142713	AT3G15630	NC_003074.8	5296841	5297851
AT4G21990	828288	1870	1785	2512	1239	1334	1082	1297	840	1114	1569	1513	1900	45.6544	55.879	73.6578	28.6417	32.1434	32.4849	29.3775	24.1384	29.5599	40.3888	37.1498	42.7468	1531.88	2226.28	-0.538858	0.00109148	0.0183687	1206.05	1077.69	0.160868	0.141152	0.450081	1024.9	2159.4	-1.07432	1.39787e-10	4.28977e-09	1244.88	1610.77	-0.372541	0.000270816	0.00240572	2019-04-03	NC_003075.7	11657008	11659167
AT3G19930	821531	594	589	617	2081	2332	1902	2161	1625	1818	1136	1186	1976	11.1277	14.1483	13.8824	36.913	43.1166	43.8171	37.5586	35.8312	37.0162	22.4386	22.345	34.1127	1310.96	648.911	1.0159	6.2654e-08	2.99125e-06	2086.68	1866.45	0.160125	0.0758981	0.316882	1775.12	629.23	1.49888	1.5962e-38	5.99388e-36	2154.03	1377.09	0.64466	7.43114e-05	0.000795269	STP4	NC_003074.8	6934568	6937197
AT2G42530	818853	2137	1986	1710	597	798	386	844	792	1061	2959	2885	1696	60.1768	71.7089	57.8334	15.9179	22.178	13.3667	22.0496	26.2505	32.4726	87.8551	81.7046	44.0108	2352.9	2092.49	0.169145	0.433203	0.844257	577.212	908.505	-0.652165	0.000377725	0.00687072	864.162	2028.59	-1.23164	6.84388e-16	3.93723e-14	595.602	2478.64	-2.05659	5.30299e-09	1.94097e-07	COR15B	NC_003071.7	17708593	17710433
AT1G21310	838728	1064	336	958	2724	1662	1880	1833	1562	1674	1014	883	2066	28.6937	11.6186	31.029	69.5566	44.2354	62.347	45.8607	49.5807	49.0656	28.8323	23.9487	51.3433	1202.96	820.45	0.551945	0.300487	0.764576	2064.69	1697.03	0.282989	0.0502819	0.243256	1614.08	795.947	1.01958	0.0147488	0.0729772	2129.94	1262.81	0.754001	0.0585474	0.180221	EXT3	NC_003070.9	7453245	7455009
AT1G15125	838076	985	521	481	2045	2016	1679	1804	1674	2095	959	819	2480	29.3883	19.9318	17.2362	57.7722	59.3641	61.6031	49.9354	58.787	67.9359	30.1686	24.5753	68.1866	1284.88	693.024	0.890523	0.0835273	0.437775	1891.74	1875.3	0.0130649	0.908703	0.977863	1783.75	671.776	1.40686	1.54541e-13	6.86394e-12	1952.41	1347.78	0.5345	0.24097	0.471598	AT1G15125	NC_003070.9	5204312	5205964
AT1G73805	843716	516	230	339	2279	2383	2805	1818	1411	1344	1259	1032	2013	9.602	5.48793	7.57651	40.1553	43.7654	64.1886	31.3862	30.9048	27.1824	24.7022	19.3138	34.5195	1313.86	378.14	1.79483	3.677e-14	4.58377e-12	2510.22	1522.66	0.720297	1.62651e-06	8.13608e-05	1448.15	366.675	1.97781	3.36598e-29	6.26284e-27	2592.43	1380.21	0.909111	0.00543137	0.0291163	SARD1	NC_003070.9	27744790	27749248
AT4G04610	825793	2324	1656	1966	1380	1089	1073	1045	980	1004	1558	1529	1560	53.5717	48.9473	54.4302	30.1207	24.7755	30.4167	22.3485	26.5896	25.1541	37.8672	35.4472	33.1385	1434.92	2113.68	-0.559458	5.07142e-09	2.88991e-07	1169.15	1017.93	0.200341	0.0856218	0.339598	968.215	2049.58	-1.08349	1.92787e-25	2.76503e-23	1206.45	1509.62	-0.323666	0.00506603	0.0274907	2019-04-01	NC_003075.7	2324878	2327064
AT1G56510	842104	649	528	596	1350	1644	1475	1933	1359	2056	1382	1462	2579	7.86428	8.20384	8.67397	15.4894	19.6612	21.9796	21.731	19.383	27.0778	17.6571	17.8171	28.7988	1651.47	633.868	1.38207	5.60681e-13	5.89737e-11	1487.29	1782.4	-0.26202	0.0699842	0.299528	1695.21	614.647	1.46417	2.43625e-26	3.69969e-24	1535.74	1734.42	-0.176391	0.353957	0.59309	WRR4	NC_003070.9	21167565	21173632
AT2G38310	818411	591	626	570	1696	2433	1660	1965	1806	1958	919	1008	1707	18.3192	24.8807	21.2203	49.7773	74.4314	63.2762	56.5087	65.8907	65.9643	30.0353	31.4236	48.7597	1107.02	645.346	0.779991	0.000115721	0.00269238	1908.33	1924.55	-0.0119446	0.928952	0.981664	1830.55	625.697	1.55055	3.45827e-31	8.40277e-29	1970.25	1162.68	0.7603	7.09306e-05	0.000763899	PYL4	NC_003071.7	16049918	16051356
AT2G40610	818656	2245	2013	3002	747	934	906	658	553	787	2018	1676	1316	75.5754	86.8914	121.376	23.8107	31.0317	37.5064	20.5506	21.9117	28.7949	71.6279	56.7432	40.8252	1560.05	2615.69	-0.745718	0.00040864	0.00805907	865.121	670.432	0.366886	0.029755	0.174736	637.683	2537.22	-1.99253	2.18721e-27	3.61379e-25	893.449	1642.91	-0.879488	1.13946e-05	0.000161882	EXPA8	NC_003071.7	16948791	16950705
AT1G25560	839143	555	542	588	1531	1800	1491	1599	1325	1492	1841	1634	2360	14.0737	17.6231	17.9081	36.76	45.0486	46.4948	37.618	39.5473	41.1206	49.2227	41.6718	55.1487	1791.28	607.243	1.56238	3.53441e-26	1.58617e-23	1596.69	1477.31	0.111626	0.286819	0.646786	1405.09	588.844	1.25681	2.09648e-25	2.9861e-23	1648.4	1883.1	-0.192783	0.147657	0.342584	TEM1	NC_003070.9	8981556	8983314
AT4G29950	829118	793	617	740	1569	1784	1567	1901	1605	1737	1140	1436	1842	10.5116	10.487	11.7811	19.6927	23.3391	25.5433	23.3782	25.0413	25.0249	15.933	19.1437	22.5006	1351.27	767.618	0.816457	2.44003e-08	1.25067e-06	1632.49	1754.73	-0.104884	0.315791	0.67594	1668.95	744.374	1.16477	5.44786e-33	1.5002e-30	1685.41	1419.99	0.246129	0.0880882	0.240441	AT4G29950	NC_003075.7	14656954	14660573
AT1G07135	837224	311	449	473	649	881	827	930	685	1324	4448	2469	3144	15.2776	28.282	27.907	30.1874	42.7135	49.9589	42.3848	39.607	70.6902	230.386	121.981	142.326	3127.86	451.519	2.79307	4.14468e-13	4.50009e-11	788.574	984.524	-0.320525	0.349217	0.704641	936.421	437.877	1.09741	0.00400785	0.025516	814.464	3293	-2.01581	1.13145e-08	3.81902e-07	AT1G07135	NC_003070.9	2189877	2190784
AT4G02380	828053	427	105	620	2146	2470	3071	2053	1532	1425	765	529	1371	19.6758	6.20388	34.3126	93.6313	112.33	174.019	87.7662	83.0904	71.3668	37.1675	24.5152	58.2171	810.6	404.623	1.00228	0.169096	0.606768	2599.44	1664.67	0.642628	0.0228005	0.144828	1583.16	392.772	2.01085	0.00199984	0.0142817	2685.25	851.112	1.65736	0.000218543	0.00199527	SAG21	NC_003075.7	1046042	1047105
AT1G13470	837907	375	132	206	2568	3143	3646	1731	1198	1331	448	511	1097	11.9136	5.3772	7.86028	77.2493	98.549	142.443	51.0204	44.7978	45.9587	15.0068	16.3271	32.1165	622.378	245.804	1.33927	0.00559059	0.0702563	3157.65	1413.29	1.15891	4.93355e-12	1.71352e-09	1344.07	238.335	2.49002	6.79506e-30	1.38949e-27	3261.85	653.145	2.31985	3.46198e-07	7.67166e-06	T6J4.20	NC_003070.9	4620101	4621585
AT3G52400	824405	298	208	463	1489	2270	2287	1737	1370	1509	1755	910	2055	9.31477	8.33659	17.3818	44.0694	70.0288	87.9094	50.372	50.4039	51.2651	57.8403	28.6071	59.1938	1449.79	347.454	2.06106	7.00094e-06	0.000224776	2036.54	1540.46	0.40199	0.0237078	0.149099	1465.11	337.142	2.12011	8.27326e-22	8.80761e-20	2104	1524.03	0.46508	0.276242	0.511078	SYP122	NC_003074.8	19425632	19427230
AT1G22890	838896	721	666	680	1480	2006	1548	1856	1549	1768	1384	1026	1612	45.6169	54.0299	51.6723	88.6623	125.261	120.441	108.944	115.353	121.577	92.326	65.2851	93.9863	1236.75	742.556	0.736877	4.36958e-06	0.000147812	1667.2	1731.33	-0.0547846	0.660863	0.897203	1646.7	719.999	1.19495	3.40566e-29	6.2801e-27	1721.43	1300.37	0.404268	0.0153659	0.0657568	F19G10.22	NC_003070.9	8102728	8103588
AT3G51860	824349	617	378	547	1785	2283	2136	2671	1882	2096	542	288	757	13.6989	10.7612	14.5863	37.5254	50.0266	58.3196	55.0183	49.1821	50.5788	12.6881	6.43085	15.4883	485.3	545.804	-0.16956	0.528115	0.885306	2072	2207.76	-0.0926329	0.493361	0.808708	2099.65	529.325	1.9865	6.75969e-56	6.9804e-53	2139.81	509.873	2.06899	2.80167e-07	6.33234e-06	CAX3	NC_003074.8	19239305	19242913
AT3G60415	28719419	659	336	492	1767	1921	2432	1690	1354	1317	1030	959	1855	29.9028	19.5495	26.8132	75.9188	86.0298	135.707	71.1454	72.3157	64.9515	49.2789	43.7644	77.5674	1170.78	521.708	1.16524	2.94715e-07	1.253e-05	2068.11	1454.53	0.506778	0.00271414	0.0309241	1383.38	505.919	1.44848	1.14944e-21	1.21119e-19	2136.24	1229.58	0.796566	0.0340634	0.120585	AT3G60415	NC_003074.8	22334424	22335858
AT5G51720	835246	2199	1345	1627	711	965	535	805	803	814	2348	1834	1826	132.013	103.534	117.31	40.4154	57.1759	39.4964	44.8354	56.7406	53.112	148.623	110.73	101.018	1864.33	1824.85	0.0301147	0.848921	0.97919	720.971	816.039	-0.176581	0.251284	0.610163	776.207	1769.44	-1.19081	1.64347e-19	1.41427e-17	744.088	1962.48	-1.39803	1.94266e-15	2.0104e-13	NEET	NC_003076.8	21009347	21010345
AT5G44568	5008297	533	221	329	2045	2440	2198	1555	1343	1380	1113	816	1712	33.1118	17.6042	24.5476	120.292	149.603	167.918	89.623	98.2017	93.1776	72.9034	50.9826	98.0095	1111.99	376.128	1.56188	1.28073e-09	7.95828e-08	2223.33	1432.5	0.633761	6.9314e-08	5.99029e-06	1362.48	364.714	1.89725	5.9544e-24	7.32001e-22	2295.69	1168.18	0.973997	1.12226e-06	2.13827e-05	AT5G44568	NC_003076.8	17961019	17962276
AT5G21170	832243	719	715	829	1469	1745	1304	1787	1522	1701	1068	1209	1573	19.6031	24.9961	27.1462	37.9232	46.9556	43.7207	45.2017	48.8426	50.4055	30.7019	33.1512	39.5216	1179.37	816.734	0.531642	0.000641088	0.0117059	1488.82	1677.92	-0.172316	0.0887314	0.347123	1595.92	792.047	1.01214	2.04209e-14	9.99416e-13	1536.83	1239.55	0.309382	0.015534	0.0662813	AKINBETA1	NC_003076.8	7205477	7208613
AT2G17040	816209	496	235	305	1766	2302	2328	1717	1337	1187	1167	860	1876	16.8115	10.2132	12.416	56.6763	77.006	97.0331	53.9918	53.3388	43.7272	41.7054	29.3156	58.5957	1190.73	361.314	1.71874	5.17201e-12	4.7049e-10	2146.1	1411.34	0.603771	0.000155861	0.00340342	1342.26	350.326	1.93402	2.42822e-28	4.36088e-26	2216.66	1250.73	0.82533	0.0204966	0.0821599	NAC036	NC_003071.7	7406911	7408393
AT5G19240	832044	538	362	496	1224	1596	1655	1319	1067	1366	2301	1367	2268	17.2394	14.8737	19.0889	37.1372	50.4741	65.2156	39.212	40.2432	47.5738	77.7418	44.054	66.9719	1831.59	495.923	1.88442	1.27384e-21	3.52399e-19	1503.57	1255.55	0.25912	0.114975	0.402675	1194.18	480.943	1.31095	5.57212e-23	6.61385e-21	1553.08	1926.53	-0.31116	0.332708	0.57216	T24G5.140	NC_003076.8	6470072	6471636
AT3G48090	823964	790	450	525	1817	1814	1889	1591	1339	1364	967	1060	1753	13.8133	10.0891	11.0252	30.0823	31.3041	40.6176	25.8091	27.5574	25.9215	17.8276	18.6402	28.2462	1152.15	620.267	0.892599	7.47435e-06	0.000237708	1840.88	1436.07	0.357342	0.00228022	0.0271327	1365.86	601.393	1.1805	2.32623e-19	1.969e-17	1900.63	1210.17	0.650169	0.000293124	0.00256698	EDS1	NC_003074.8	17755329	17758147
AT2G31010	817652	883	666	607	1498	1607	1241	1817	1521	1677	938	1011	1379	11.9532	11.5603	9.86895	19.201	21.4702	20.659	22.8199	24.2349	24.6737	13.3883	13.7642	17.2027	1019.26	765.922	0.412352	0.00424206	0.0560657	1430.47	1678.09	-0.23	0.00777264	0.0682302	1596.06	742.522	1.10295	3.74083e-24	4.71093e-22	1476.4	1071.24	0.461963	0.000152997	0.00147199	F7F1.22	NC_003071.7	13193954	13200138
AT5G65470	836672	851	714	664	965	905	570	1641	1440	1877	1411	1616	2188	17.5247	18.8534	16.4228	18.8164	18.3935	14.4348	31.3519	34.9037	42.011	30.637	33.4687	41.5219	1595.72	796.269	1.00355	1.51633e-12	1.48652e-10	792.683	1665.14	-1.06873	9.94537e-15	7.6281e-12	1583.82	771.984	1.03664	3.51691e-15	1.89153e-13	817.692	1676.92	-1.03506	2.60819e-12	1.79639e-10	MNA5.21	NC_003076.8	26172009	26175132
AT5G60900	836211	717	345	572	2091	2283	2353	1411	1222	1066	756	727	1255	11.1318	6.86804	10.6659	30.7387	34.982	44.9241	20.3238	22.3307	17.9878	12.3755	11.3515	17.9555	835.703	573.003	0.54358	0.0136833	0.137081	2248.18	1236.93	0.861391	2.08578e-10	3.99949e-08	1176.45	555.715	1.07992	7.86061e-10	2.19682e-08	2321.48	877.916	1.40176	1.34426e-14	1.26293e-12	RLK1	NC_003076.8	24498369	24501770
AT3G57240	824891	262	100	175	2618	3004	3341	1529	1157	1062	318	278	941	8.35341	4.08819	6.70128	79.0348	94.5273	130.994	45.2276	43.4193	36.8013	10.6902	8.91421	27.6478	462.38	186.359	1.31038	0.0268625	0.22224	3012.14	1246	1.27265	2.27356e-16	2.79011e-13	1185	180.724	2.70649	2.7939e-39	1.10966e-36	3111	484.826	2.68144	1.06476e-06	2.03823e-05	BG3	NC_003074.8	21181642	21183144
AT5G40780	834078	376	241	435	1876	2100	2537	1558	1262	1306	921	703	1393	7.33334	6.02698	10.1897	34.6444	40.423	60.8481	28.1913	28.9708	27.6843	18.9396	13.7894	25.0365	921.957	374.542	1.29959	4.54151e-08	2.24244e-06	2197.13	1377.71	0.672467	3.23146e-05	0.000984846	1310.33	363.326	1.85014	2.30849e-28	4.18222e-26	2269.45	968.625	1.22799	0.000436747	0.00360047	LHT1	NC_003076.8	16323567	16327382
AT1G07000	837210	558	315	478	1628	2022	2010	1414	1332	1313	1046	830	1699	10.9356	7.91567	11.2511	30.2099	39.1096	48.4414	25.7093	30.7255	27.9672	21.6141	16.3592	30.6838	1090.74	476.693	1.19356	1.14657e-07	5.14553e-06	1894.89	1363.9	0.473922	0.00117222	0.0161755	1297.29	462.306	1.48602	8.34396e-24	1.01369e-21	1956.99	1145.73	0.772004	0.0176586	0.0731424	EXO70B2	NC_003070.9	2150158	2152541
AT5G04720	830350	640	460	475	1490	1661	1678	1448	1256	1100	1490	1120	1605	10.0624	9.27358	8.96958	22.1816	25.7742	32.4433	21.1214	23.2433	18.7971	24.7004	17.7098	23.2544	1298.53	559.05	1.21511	2.37002e-16	3.73926e-14	1613.12	1272.18	0.341678	0.0118279	0.0924927	1209.98	542.025	1.15712	2.44162e-22	2.72577e-20	1665.73	1365.65	0.285771	0.07663	0.217888	ADR1-L2	NC_003076.8	1360589	1363907
AT3G16910	820946	1418	1557	1746	905	1011	830	944	715	822	1449	1616	1376	24.0675	33.8854	35.5923	14.5442	16.9356	17.3239	14.8648	14.2839	15.1636	25.9311	27.5849	21.522	1373.22	1710.61	-0.316416	0.0504956	0.332277	907.585	826.836	0.133117	0.19598	0.538126	786.383	1658.9	-1.07592	4.30682e-13	1.8079e-11	936.883	1445.01	-0.625528	5.82386e-07	1.20907e-05	AAE7	NC_003074.8	5772743	5775841
--	836578	519	550	409	1903	1640	1152	1943	1631	1521	724	862	1512	6.81679	9.26284	6.45198	23.6667	21.2594	18.6071	23.6766	25.2147	21.7129	10.0265	11.3866	18.3009	941.611	532.9	0.822609	0.000379878	0.00755826	1529.01	1702.32	-0.153656	0.172579	0.502892	1619.07	516.575	1.65	3.0571e-29	5.7925e-27	1577.24	988.685	0.673442	0.000613886	0.00478414	XYL4	NC_003076.8	25809975	25813648
AT1G76960	844031	537	187	303	1637	2428	2580	1737	1195	1235	609	539	1275	43.7093	19.5169	29.621	126.164	195.049	258.245	131.169	114.487	109.255	52.2653	44.1229	95.6353	735.075	354.15	1.05282	0.0272048	0.224245	2243.25	1380.85	0.699626	0.0152001	0.109598	1313.21	343.399	1.93151	8.56381e-18	6.07795e-16	2317.65	771.593	1.58643	0.000527021	0.00423005	F22K20.6	NC_003070.9	28920317	28920976
AT1G20780	838668	738	472	629	1334	1517	1248	1575	1280	1461	1010	1076	1702	9.59715	7.8704	9.82413	16.4259	19.47	19.9578	19.002	19.5922	20.6497	13.8486	14.0726	20.3964	1156.4	651.417	0.827752	2.80614e-06	0.000100479	1355.58	1442.81	-0.0905671	0.360956	0.71285	1372.27	631.709	1.11748	2.61238e-22	2.90073e-20	1399.38	1214.86	0.203008	0.199764	0.419072	SAUL1	NC_003070.9	7217021	7220842
AT4G11890	826796	324	141	205	1918	2498	2901	1702	1212	1179	422	449	1090	8.58699	4.79164	6.5254	48.1317	65.3406	94.5489	41.8494	37.8082	33.9615	11.7925	11.9679	26.6214	592.588	233.158	1.345	0.00406464	0.054146	2473.66	1357.61	0.865199	0.00257098	0.0295791	1291.11	226.082	2.50798	3.91065e-42	1.92302e-39	2555.55	621.735	2.03886	2.05821e-05	0.000268807	ARCK1	NC_003075.7	7147865	7149942
AT2G26440	817184	662	360	520	1795	1816	1911	1482	1274	1207	771	814	1403	14.0343	9.78602	13.2402	36.0317	37.9966	49.8205	29.1485	31.79	27.8111	17.234	17.3554	27.4095	910.472	542.61	0.746038	0.00040084	0.00793624	1843.31	1325.74	0.474664	0.000135392	0.00304682	1260.93	526.197	1.25819	2.19263e-18	1.65272e-16	1903.22	956.275	0.991739	1.0277e-07	2.66901e-06	pectin_methylesterase_12	NC_003071.7	11247160	11249620
AT5G65660	836692	671	690	557	1198	1225	839	1717	1253	1501	1229	1371	1720	20.8424	27.4817	20.7797	35.2346	37.554	32.048	49.48	45.8104	50.6738	40.2508	42.8291	49.2337	1324.78	691.003	0.94071	2.77125e-10	1.95001e-08	1066.2	1488.24	-0.480183	1.07633e-06	5.8274e-05	1415.41	669.88	1.08121	2.73264e-16	1.68469e-14	1100.14	1392.58	-0.339645	0.00347243	0.0203076	K21L13.18	NC_003076.8	26245134	26246960
AT4G02520	827931	971	250	446	1447	2004	2031	1454	1218	1394	697	577	1470	29.4433	9.72023	16.2428	41.5453	59.9736	75.7339	40.9039	43.4712	45.9417	22.2842	17.5962	41.0765	831.999	567.394	0.551822	0.345099	0.795445	1842.61	1361.09	0.436232	0.00809361	0.0702243	1294.57	550.126	1.23378	0.00678526	0.0390677	1903.38	873.259	1.12377	0.0128531	0.0573759	GSTF2	NC_003075.7	1110343	1112033
AT1G10970	837640	325	240	247	1825	3009	2814	1796	1354	1579	216	239	265	8.80177	8.33425	8.03417	46.7989	80.4273	93.7181	45.1259	43.1611	46.4778	6.1679	6.50969	6.61365	221.436	288.598	-0.382607	0.00782032	0.0912898	2570.74	1575.94	0.705729	0.0135074	0.100788	1498.84	279.811	2.41978	2.43422e-115	2.5137e-111	2655.91	232.854	3.51095	5.18962e-66	5.87782e-63	ZIP4	NC_003070.9	3665087	3667139
AT3G52430	824408	689	417	522	1620	1967	2122	1402	1192	1187	739	699	1329	13.6286	10.5764	12.4011	30.3414	38.4001	51.6169	25.7285	27.7522	25.5188	15.4126	13.9055	24.2252	842.857	574.533	0.552603	0.00867707	0.098501	1918.52	1264.81	0.600241	9.01578e-05	0.00221579	1202.97	557.103	1.1078	3.36585e-20	3.10334e-18	1981.57	885.2	1.16213	0.000643793	0.00496783	PAD4	NC_003074.8	19431095	19434450
AT5G54710	835560	350	198	309	1559	2093	2176	1429	1167	1258	1024	769	1539	7.28834	5.28682	7.72817	30.7392	43.0155	55.7227	27.6074	28.6035	28.472	22.4832	16.1051	29.533	1018.31	302.571	1.74973	7.06592e-15	9.77372e-13	1959.99	1287.89	0.605013	0.000187276	0.00393087	1224.91	293.447	2.05818	6.97013e-48	5.14121e-45	2024.62	1069.86	0.919885	0.00724977	0.0365663	K5F14.6	NC_003076.8	22227483	22230663
AT3G23730	821955	670	649	468	1061	837	550	1685	1293	1919	1266	1417	2024	24.5766	30.5253	20.6182	36.8509	30.3017	24.8097	57.3429	55.8255	76.5065	48.964	52.2748	68.4173	1439.1	641.324	1.16705	9.63969e-11	7.23693e-09	792.912	1637.77	-1.04483	5.35103e-11	1.26284e-08	1557.72	621.646	1.32596	7.91906e-15	4.06847e-13	817.699	1512.16	-0.885878	1.60216e-07	3.93534e-06	XTH16	NC_003074.8	8550037	8551403
AT5G41750	834178	330	145	247	1387	1607	1710	1229	971	1103	1736	1022	2345	2.98995	1.68456	2.68785	11.8991	14.3701	19.0528	10.3308	10.3552	10.8618	16.5843	9.31273	19.5795	1562.32	252.188	2.63006	3.59234e-11	2.92529e-09	1577.5	1102.73	0.515346	0.000342726	0.00635978	1048.8	244.575	2.09534	1.80491e-31	4.54595e-29	1629.19	1641.71	-0.0113025	0.975358	0.988842	MUF8.3	NC_003076.8	16693832	16699028
AT1G22400	838846	490	440	681	1139	1333	1537	1936	1517	1715	719	700	1539	10.8039	12.4396	18.0339	23.779	29.0074	41.6745	39.6025	39.3692	41.0984	16.7151	15.5224	31.2703	897.396	580.715	0.628821	0.0191748	0.175219	1350.71	1724.64	-0.354056	0.0257205	0.157769	1640.29	563.316	1.54318	4.22067e-20	3.85706e-18	1395.17	941.997	0.566184	0.15731	0.357615	UGT85A1	NC_003070.9	7903660	7906969
AT3G61280	825300	667	263	475	1836	1869	1794	1485	1077	1222	802	811	1371	14.3104	7.2352	12.2399	37.2979	39.5758	47.3327	29.5587	27.1975	28.4953	18.1425	17.4994	27.1064	910.389	488.724	0.896014	0.000271159	0.00568644	1827.12	1258.4	0.536435	3.1432e-07	2.15896e-05	1196.81	473.969	1.33385	3.12487e-11	1.03426e-09	1886.25	956.331	0.97876	6.87669e-09	2.43818e-07	AT3G61280	NC_003074.8	22680960	22683769
AT1G66180	842933	485	499	533	754	882	635	1384	1219	1769	1856	1505	2041	12.5848	16.6025	16.6107	18.5252	22.5875	20.2624	33.3176	37.2302	49.8895	50.7784	39.275	48.804	1663.76	547.89	1.60446	7.68822e-26	3.3753e-23	746.716	1470.12	-0.9768	3.08953e-11	7.8989e-09	1398.34	531.29	1.39739	4.95815e-16	2.93412e-14	770.734	1749.73	-1.18279	1.22152e-19	1.91563e-17	F15E12.7	NC_003070.9	24647121	24648839
AT2G40140	818605	521	406	520	1276	1472	1722	1253	1024	945	1968	934	1456	9.43525	9.42781	11.3104	21.8803	26.3098	38.3497	21.0523	21.8274	18.6005	37.5784	17.0113	24.2988	1353.42	517.11	1.38799	5.08006e-09	2.88991e-07	1506.6	1075.08	0.485632	0.00343156	0.0370591	1022.49	501.486	1.02826	6.08799e-17	3.99159e-15	1556.18	1424.64	0.127271	0.751647	0.88332	CZF1	NC_003071.7	16771997	16774734
AT4G17230	827435	631	527	587	1190	1459	1375	1347	1109	1379	1326	960	1526	10.8419	11.6106	12.1135	19.3602	24.7415	29.053	21.4722	22.4282	25.7523	24.0224	16.5891	24.1623	1172.43	624.531	0.909191	1.80455e-08	9.41676e-07	1342.89	1283.89	0.0638676	0.643706	0.889666	1221.14	605.591	1.01233	8.65577e-19	6.95594e-17	1386.76	1232.76	0.168966	0.334342	0.574046	SCL13	NC_003075.7	9660593	9663809
AT5G64260	836547	680	361	304	1246	1334	985	1646	1308	1390	1129	1136	1862	17.9368	12.2099	9.63092	31.1201	34.7286	31.9511	40.281	40.6099	39.85	31.3998	30.1364	45.2611	1260.15	468.563	1.4257	7.43787e-10	4.82983e-08	1170.81	1449.63	-0.307739	0.000383102	0.00692745	1378.72	454.164	1.5993	3.32987e-17	2.22563e-15	1208.32	1323.88	-0.132243	0.39469	0.632541	EXL2	NC_003076.8	25703649	25705339
AT2G24600	816996	260	159	237	1322	1682	1409	1236	1203	1348	1559	1008	1946	4.87073	3.81933	5.33245	23.4498	31.0986	32.4597	21.4819	26.5261	27.4465	30.7938	18.9914	33.5948	1384.83	232.292	2.57445	1.19639e-32	8.94853e-30	1465.2	1275.63	0.199931	0.141091	0.449967	1213.36	225.285	2.4261	3.44779e-55	3.39082e-52	1512.89	1455.64	0.0551366	0.776348	0.896676	F25P17.10	NC_003071.7	10452034	10454593
AT5G66210	836753	591	443	514	1101	1255	1100	1349	1132	1258	1703	1131	1787	10.4154	10.0106	10.8795	18.3722	21.8286	23.8393	22.0563	23.4813	24.096	31.6446	20.0459	29.0216	1424.05	551.459	1.36851	8.97597e-16	1.34274e-13	1146.68	1251.36	-0.126963	0.245009	0.603356	1190.19	534.735	1.15345	1.67794e-30	3.64783e-28	1183.86	1497.67	-0.339794	0.0425598	0.142287	CPK28	NC_003076.8	26456142	26459654
AT5G50915	835164	660	694	690	741	767	518	1891	1138	1800	1452	1414	1592	15.8189	21.3286	19.8628	16.8166	18.1436	15.2678	42.0493	32.1043	46.8903	36.6942	34.0847	35.163	1373.84	738.467	0.897674	5.92614e-12	5.34278e-10	662	1599.53	-1.27218	1.13833e-19	4.19087e-16	1521.18	716.045	1.0888	2.27742e-11	7.62327e-10	683.079	1445	-1.07905	1.60381e-24	3.80196e-22	AT5G50915	NC_003076.8	20710103	20712473
AT2G38470	818429	424	263	440	1208	1332	1559	1193	907	848	2164	944	1873	9.32562	7.41715	11.6231	25.1574	28.9142	42.1668	24.3437	23.4805	20.2714	50.1841	20.8814	37.9628	1541.07	400.125	1.9452	1.24378e-06	4.79353e-05	1379.76	980.448	0.491335	0.00246753	0.028768	932.454	388.106	1.2639	1.01381e-14	5.10687e-13	1425.06	1621.39	-0.186382	0.656193	0.828829	WRKY33	NC_003071.7	16108235	16110766
AT2G37540	818330	442	438	542	986	1249	997	1431	1155	1561	1216	1224	1666	14.2451	18.1004	20.9798	30.089	39.7284	39.5141	42.7875	43.814	54.6794	41.3214	39.6736	49.4798	1259.19	513.465	1.2962	1.37144e-15	2.00698e-13	1070.34	1388.41	-0.375861	0.00496071	0.0490763	1320.56	497.978	1.40868	1.44818e-18	1.1202e-16	1105.09	1323.6	-0.26141	0.0600791	0.183358	F13M22.4	NC_003071.7	15751568	15754061
AT2G45170	819125	716	571	619	1267	1433	1062	1622	1303	1373	787	893	1246	34.9037	35.6914	36.2416	58.482	68.9446	63.6643	73.3573	74.7637	72.7455	40.4511	43.7811	55.9739	894.847	680.428	0.396072	0.0067382	0.0811437	1237.57	1434.86	-0.213284	0.0200608	0.13293	1364.68	659.764	1.04884	1.64818e-31	4.20245e-29	1277.36	940.319	0.441074	0.00143998	0.00975309	ATG8E	NC_003071.7	18624264	18625791
AT1G22882	838894	667	557	592	899	943	778	1363	1054	1560	1240	1370	1858	10.6065	11.3572	11.3065	13.5361	14.7997	15.2139	20.1084	19.7276	26.9618	20.7905	21.9101	27.2271	1367.98	649.577	1.07548	1.54283e-15	2.24155e-13	864.62	1330.47	-0.62209	1.9013e-06	9.28359e-05	1265.44	629.848	1.00691	1.03083e-12	4.09416e-11	892.436	1437.69	-0.689045	5.37493e-08	1.48079e-06	AtSUN3	NC_003070.9	8098392	8101464
AT1G66880	843006	537	315	398	1697	2135	2145	1213	1020	895	656	572	1230	4.7848	3.59889	4.25922	14.3172	18.7751	23.5033	10.0273	10.6974	8.6674	6.16297	5.12579	10.0996	747.648	440.51	0.762751	0.00127932	0.0209214	2002.86	1044.61	0.938361	8.94708e-10	1.44472e-07	993.522	427.144	1.21499	4.95303e-18	3.60194e-16	2068.58	785.05	1.39738	0.000133984	0.00131134	F4N21.1	NC_003070.9	24946928	24955694
AT5G53550	835437	592	340	498	1471	1815	1651	1316	1133	1180	793	692	1302	8.69188	6.40089	8.78171	20.4499	26.3005	29.8093	17.9259	19.5799	18.83	12.2762	10.2182	17.6162	850.476	504.678	0.752382	0.000373341	0.00745022	1644.81	1215.16	0.436111	0.00059007	0.00967232	1155.77	489.432	1.23711	1.30243e-19	1.12549e-17	1698.47	893.391	0.925807	1.5153e-06	2.80585e-05	YSL3	NC_003076.8	21755251	21758950
AT1G35140	840399	31	48	35	80	105	47	770	475	2168	3031	2252	3724	1.10355	2.19098	1.49642	2.69653	3.68904	2.0575	25.4304	19.9026	83.8813	113.766	80.6257	122.165	2766.12	41.8014	6.0682	4.53956e-150	9.16764e-146	74.9275	1150.12	-3.93901	1.08412e-08	1.20948e-06	1094.02	40.5237	4.75737	2.16511e-11	7.28274e-10	77.3052	2907.93	-5.22289	8.20832e-149	4.18358e-145	PHI-1	NC_003070.9	12851983	12853235
AT1G24147	5007719	576	306	367	1478	1887	1873	1227	984	980	857	751	1461	27.5373	18.7581	21.0728	66.9051	89.0359	110.116	54.4222	55.3708	50.9215	43.1993	36.1089	64.3661	935.693	437.563	1.09532	1.04912e-06	4.09014e-05	1754.79	1064.6	0.71998	1.08937e-06	5.86348e-05	1012.52	424.247	1.25133	3.64993e-17	2.42386e-15	1812.38	982.797	0.881904	2.84609e-05	0.000351017	AT1G24147	NC_003070.9	8542212	8543545
AT2G18660	816381	404	77	162	2028	2051	2217	1452	1174	1200	391	351	1233	8.55664	2.09113	4.12092	40.6702	42.8728	57.7431	28.5313	29.2669	27.6236	8.73163	7.47661	24.0654	593.361	216.543	1.45342	0.0568259	0.354104	2104.67	1277.27	0.71956	1.13758e-08	1.23221e-06	1214.8	209.947	2.53084	6.03438e-06	8.697e-05	2173.17	622.061	1.80433	0.00114042	0.00803933	PNP-A	NC_003071.7	8089411	8091736
AT3G15356	820768	959	358	491	1441	1234	1484	1540	1232	1230	604	509	1629	38.1246	18.249	23.4437	54.2422	48.4169	72.5494	56.7991	57.6481	53.1458	25.3175	20.3508	59.6784	826.518	623.497	0.406464	0.477067	0.864675	1390.94	1335.06	0.0577794	0.670441	0.900483	1269.75	604.499	1.06834	7.13266e-07	1.26665e-05	1436.03	866.855	0.727909	0.152265	0.349361	AT3G15356	NC_003074.8	5174402	5175523
AT5G60800	836201	607	351	513	1456	1713	1717	1281	1001	1082	741	667	1468	19.6196	14.5471	19.9148	44.5604	54.6453	68.2471	38.4135	38.0822	38.0106	25.2532	21.6822	43.7256	873.764	519.301	0.750465	0.00226532	0.0334171	1634.01	1121.94	0.541179	5.43338e-05	0.00150629	1067.06	503.614	1.08109	6.65382e-16	3.84934e-14	1687.43	917.344	0.878891	0.0175037	0.0726483	MAE1.5	NC_003076.8	24460719	24462595
AT4G31800	829308	203	108	130	1239	1301	1151	1528	1289	1681	904	771	2225	4.46707	3.04733	3.4358	25.8157	28.2552	31.1469	31.1949	33.3862	40.2041	20.9745	17.063	45.1196	1178.25	154.517	2.92991	6.05134e-10	3.99369e-08	1222.37	1508.17	-0.30354	0.00981489	0.0808389	1434.48	149.815	3.25147	4.26447e-87	1.4679e-83	1261.84	1236.12	0.0294695	0.946429	0.976208	WRKY18	NC_003075.7	15382777	15385100
AT5G01810	830556	511	433	457	768	716	484	1300	967	1612	1319	1780	2139	9.32991	10.1371	10.0214	13.2771	12.9022	10.8671	22.0208	20.7812	31.9888	25.3921	32.6853	35.9895	1602.57	501.441	1.67729	1.64359e-29	1.03726e-26	641.235	1297.48	-1.0155	2.55286e-10	4.84464e-08	1234.06	486.21	1.34422	9.86513e-16	5.59738e-14	661.523	1684.16	-1.34715	4.26077e-20	7.06214e-18	CIPK15	NC_003076.8	309374	312097
AT4G34390	829589	536	389	481	1247	1453	1592	1198	986	1119	975	914	1522	7.34278	6.83305	7.91404	16.1752	19.6452	26.8196	15.226	15.8986	16.6611	14.0831	12.5927	19.2141	1042.52	500.532	1.05876	7.75035e-10	4.98466e-08	1441.85	1104.73	0.383059	0.0115738	0.0912421	1050.72	485.377	1.11324	5.51711e-25	7.39902e-23	1489.18	1095.36	0.441835	0.0220379	0.0867682	XLG2	NC_003075.7	16441086	16445017
AT2G44500	819057	452	321	421	605	573	509	863	712	1523	1852	1822	2708	8.2291	7.49356	9.20563	10.4293	10.2959	11.3958	14.5767	15.2574	30.1363	35.551	33.3609	45.433	1954.02	424.978	2.20081	7.33881e-48	1.23506e-44	557.114	1043.48	-0.905362	0.00973105	0.080413	992.554	412.132	1.26763	1.84798e-07	3.61766e-06	574.995	2053.55	-1.83774	3.03159e-42	1.62645e-39	F4I1.31	NC_003071.7	18374162	18376799
AT1G60140	842309	619	456	478	1252	1511	1176	1515	1361	1269	833	743	1109	6.33118	5.98037	5.87191	12.1251	15.2529	14.7916	14.3761	16.3847	14.1069	8.9833	7.64291	10.4528	823.552	552.027	0.577057	6.31926e-05	0.00159522	1301.17	1389.21	-0.094448	0.39637	0.741804	1321.32	535.229	1.30222	4.19529e-33	1.17088e-30	1343.25	865.674	0.632955	7.90313e-06	0.000117521	TPS10	NC_003070.9	22176934	22181740
AT2G01190	814647	568	546	636	996	1184	976	1415	1072	1431	907	964	1460	9.33509	11.5062	12.5541	15.4994	19.2051	19.7257	21.5755	20.7373	25.5615	15.7172	15.9339	22.1122	1017.97	630.676	0.692285	7.3017e-05	0.00180266	1045.09	1308	-0.324616	0.00757144	0.066975	1244.03	611.608	1.02601	3.05958e-13	1.31645e-11	1078.95	1069.58	0.0113485	0.942078	0.974587	PDE331	NC_003071.7	114926	117750
AT2G24850	817022	318	145	83	2016	1353	2628	1069	1270	925	269	376	1654	5.91504	3.45834	1.85424	35.5065	24.8384	60.1131	18.4477	27.8049	18.7003	5.2757	7.03388	28.3514	683.147	187.677	1.86355	0.0307301	0.24318	2042.52	1105.79	0.885222	0.035927	0.197298	1051.87	181.852	2.53041	3.81704e-07	7.09571e-06	2109.55	715.202	1.56029	0.0547238	0.171114	TAT3	NC_003071.7	10582074	10585216
AT1G05300	837029	242	284	343	1741	2404	2278	1354	1169	1354	229	238	299	4.95607	7.45778	8.43673	33.7604	48.5905	57.3705	25.7261	28.1789	30.1382	4.94487	4.90202	5.6429	235.2	315.927	-0.422305	0.0435564	0.305106	2150.96	1299.69	0.726358	2.87813e-06	0.000130816	1236.18	306.408	2.01592	2.91327e-30	6.13957e-28	2221.67	247.272	3.16606	1.38339e-71	2.01451e-68	ZIP5	NC_003070.9	1544927	1547849
AT2G44290	819037	434	342	392	1318	1690	1909	1256	906	976	761	685	1124	16.8481	17.0237	18.2769	48.4464	64.7503	91.1337	45.2359	41.3976	41.18	31.1488	26.744	40.2101	786.372	417.021	0.915861	4.8979e-08	2.40664e-06	1659.04	1042.68	0.668707	0.000106753	0.00252586	991.635	404.377	1.29534	1.79591e-33	5.08094e-31	1713.85	826.341	1.05125	4.22561e-07	9.13547e-06	F4I1.10	NC_003071.7	18305080	18306395
AT3G05490	28718845	557	441	470	624	710	462	1192	1038	1540	1486	1440	1832	12.853	13.0484	13.0258	13.6339	16.1697	13.11	25.5187	28.1925	38.623	36.1546	33.4185	38.9567	1462.44	523.772	1.48182	8.64226e-42	1.02665e-38	587.318	1267.4	-1.10833	8.46807e-13	3.897e-10	1205.52	507.855	1.24684	3.86071e-15	2.06568e-13	606.093	1537.68	-1.34196	3.99897e-29	1.18155e-26	RALFL22	NC_003074.8	1591115	1593047
AT4G31000	829227	556	423	509	928	1312	861	1400	1145	1353	1130	958	1159	11.2117	10.9372	12.3274	17.7186	26.111	21.3506	26.1913	27.1761	29.6531	24.0254	19.4284	21.5371	1001.74	530.72	0.916296	1.33307e-13	1.55614e-11	1019.98	1303.91	-0.35406	0.00782521	0.0685609	1240.17	514.647	1.2686	5.54199e-32	1.44885e-29	1052.99	1053.73	-0.00086228	0.995425	0.997872	F6I18.90	NC_003075.7	15103120	15105979
AT4G18205	3770304	499	418	556	1127	1335	1155	1105	1089	1170	1053	775	1378	14.105	15.1502	18.8758	30.1636	37.2434	40.1484	28.978	36.2317	35.9448	31.3833	22.0318	35.8948	983.055	528.4	0.896426	3.31541e-06	0.000115639	1200.58	1133.36	0.0831636	0.51842	0.825454	1078.03	512.47	1.07306	2.7321e-13	1.18046e-11	1239.56	1033.25	0.261793	0.134656	0.323028	AT4G18200	NC_003075.7	10073711	10075370
AT5G24030	832468	283	229	327	356	477	252	1351	1120	2541	1167	1225	2323	4.84945	5.03165	6.72994	5.7762	8.06713	5.3103	21.478	22.5897	47.3246	21.085	21.1114	36.6829	1433.58	300.778	2.25377	6.36938e-23	2.07467e-20	352.959	1689.56	-2.25863	7.42886e-08	6.33104e-06	1607.13	291.728	2.46193	1.50684e-09	4.09483e-08	364.246	1505.28	-2.04609	2.03553e-20	3.48726e-18	SLAH3	NC_003076.8	8118317	8122914
AT5G41740	834177	323	176	330	1082	1333	1365	952	798	868	1544	945	1703	3.74118	2.6139	4.59069	11.8664	15.2381	19.4425	10.23	10.8792	10.9271	18.8561	11.0081	18.1773	1290.05	293.158	2.13653	1.02504e-19	2.30008e-17	1267.22	875.956	0.531578	0.000378203	0.00687261	833.135	284.368	1.5487	3.14185e-18	2.31745e-16	1308.79	1356.48	-0.0524209	0.801283	0.90762	MUF8.2	NC_003076.8	16688626	16693119
AT1G20380	838626	361	245	220	1255	2257	2635	1546	882	1170	250	235	297	5.99489	5.21686	4.38788	19.7335	36.9914	53.8106	23.8186	17.2397	21.1172	4.37735	3.9248	4.54506	240.535	291.794	-0.280479	0.101869	0.48562	2095.71	1185.76	0.821273	0.040406	0.212634	1127.61	282.866	1.99364	5.17866e-35	1.55007e-32	2166.1	252.931	3.098	4.11379e-14	3.68363e-12	F14O10.2	NC_003070.9	7061442	7065242
AT5G01600	831720	1691	872	951	665	985	627	551	638	460	1334	1090	1437	53.0798	35.0971	35.8529	19.7649	30.5153	24.2028	16.0462	23.5719	15.6935	44.1508	34.4103	41.5673	1189.74	1227.2	-0.0458477	0.79674	0.966273	748.694	557.997	0.425727	0.0194194	0.129754	530.781	1189.74	-1.16664	5.31997e-09	1.33019e-07	772.953	1251.29	-0.694902	1.9153e-05	0.000252406	FER1	NC_003076.8	227953	230051
AT4G16563	827356	189	166	184	312	403	251	1161	953	2299	1220	1606	2434	4.15899	4.68386	4.86297	6.50081	8.75238	6.79224	23.7024	24.6835	54.9847	28.3063	35.5425	49.3578	1601.5	193.351	3.05192	1.59367e-51	2.92583e-48	316.272	1488.16	-2.23405	1.63632e-07	1.23957e-05	1415.56	187.489	2.91679	2.48e-12	9.39807e-11	326.435	1681.97	-2.36493	4.13248e-34	1.56016e-31	AT4G16563	NC_003075.7	9329620	9331646
AT2G23320	816864	393	306	407	1217	1550	1400	1119	1047	1036	815	738	1107	13.6524	13.6303	16.9811	40.0306	53.1424	59.8075	36.0644	42.8104	39.1157	29.8517	25.7838	35.4382	815.549	395.432	1.04518	9.32538e-11	7.05341e-09	1388.96	1075.65	0.368387	0.00744356	0.0661298	1023.11	383.5	1.41557	6.11321e-27	9.56487e-25	1434.33	857.22	0.74142	5.88182e-06	9.10498e-05	WRKY15	NC_003071.7	9924886	9926372
AT1G75310	843868	674	473	512	992	887	711	1459	1300	1312	704	858	1253	6.31852	5.68572	5.76479	8.8055	8.2068	8.19668	12.6895	14.3445	13.368	6.95865	8.08945	10.8247	858.922	588.539	0.545504	0.00159921	0.0253303	849.567	1364.85	-0.68245	1.40167e-12	5.6091e-10	1298.16	570.637	1.18363	3.16068e-29	5.93432e-27	876.598	902.317	-0.0423584	0.788569	0.901506	AUL1	NC_003070.9	28260801	28266323
AT1G56120	842064	552	261	327	1578	1543	1861	1022	678	770	592	608	1183	6.06149	3.67494	4.31266	16.4072	16.7225	25.1304	10.4118	8.76309	9.18983	6.85423	6.71459	11.9711	724.383	397.286	0.865257	0.000625143	0.0114666	1673.58	818.042	1.03081	2.01381e-11	5.70311e-09	777.965	385.192	1.01107	1.73495e-08	4.03969e-07	1728.26	760.586	1.18358	0.000552443	0.00439776	T6H22.9	NC_003070.9	20987128	20993572
AT2G48030	819415	542	407	492	990	1189	827	1248	1073	1198	806	901	1272	11.6904	11.2562	12.7454	20.2186	25.3108	21.9355	24.9734	27.2406	28.0843	18.33	19.5448	25.2828	911.052	513.669	0.827255	5.86085e-08	2.81809e-06	987.445	1179.04	-0.254998	0.0195716	0.130487	1121.42	498.112	1.17004	3.91823e-27	6.17735e-25	1019.2	957.343	0.0897111	0.540229	0.749686	T9J23.18	NC_003071.7	19647523	19650313
AT2G15880	816084	483	363	573	855	1158	900	1267	1142	1295	874	715	1295	7.95276	7.66385	11.3314	13.3298	18.818	18.2233	19.3545	22.1322	23.1749	15.1733	11.84	19.6494	882.016	507.74	0.797272	0.000157717	0.00358279	965.074	1243.75	-0.36628	0.0064708	0.0598566	1183	492.501	1.2643	2.4936e-15	1.36969e-13	996.476	926.769	0.103687	0.579616	0.780852	F19G14.12	NC_003071.7	6917514	6920319
AT5G25440	832618	365	182	281	1143	1597	1383	1104	976	1015	884	749	1213	10.4766	6.69838	9.68708	31.0643	45.2406	48.8162	29.3989	32.9736	31.6644	26.7534	21.6215	32.0847	872.132	290.468	1.58358	2.96405e-15	4.21542e-13	1374.62	1037.56	0.405284	0.00549986	0.0529812	986.858	281.689	1.80407	3.04812e-29	5.7925e-27	1419.64	916.622	0.630115	0.000535064	0.00427778	F18G18.180	NC_003076.8	8854507	8856809
AT1G35350	840424	357	212	355	927	994	828	1365	1099	1522	856	812	1496	5.20728	3.96504	6.21911	12.8029	14.3095	14.852	18.4718	18.8681	24.1287	13.1648	11.9117	20.1086	964.468	327.391	1.55824	3.62278e-12	3.35605e-10	908.192	1334.73	-0.55584	6.21802e-06	0.000249915	1269.5	317.551	1.99768	6.55685e-31	1.53885e-28	937.462	1013.01	-0.112839	0.531252	0.742714	T9I1.12	NC_003070.9	12980689	12984740
AT2G30250	817575	348	178	300	1157	1546	1369	1325	987	1135	707	575	1183	8.7401	5.73226	9.04932	27.5142	38.3214	42.2818	30.8735	29.1771	30.982	18.7221	14.5238	27.3798	751.614	290.62	1.36964	2.34319e-08	1.21025e-06	1357.62	1147.91	0.240799	0.0813526	0.330582	1091.74	281.865	1.95016	7.93236e-34	2.27538e-31	1402.03	789.449	0.827522	0.000104735	0.00106074	WRKY25	NC_003071.7	12903208	12905338
AT3G56710	824838	439	228	357	1409	1626	1495	914	728	776	979	690	1114	13.6837	9.11264	13.3649	41.5851	50.0214	57.3053	26.4314	26.7091	26.2893	32.1751	21.6304	31.9988	856.115	360.047	1.2477	8.16911e-10	5.20426e-08	1507.26	807.018	0.900136	2.78575e-14	2.03308e-11	767.546	349.178	1.13304	4.89951e-13	2.04011e-11	1556.27	900.185	0.789113	2.86007e-06	4.87936e-05	SIB1	NC_003074.8	21006638	21008068
AT1G69850	843321	536	407	547	954	1091	837	1325	1057	1285	748	734	1119	9.7984	9.54012	12.0098	16.513	19.6838	18.8161	22.4719	22.7432	25.5311	14.4175	13.4947	18.8508	795.93	532.184	0.581438	0.000458446	0.00885964	949.96	1225.67	-0.367804	0.000421882	0.00738214	1165.75	516.125	1.17563	5.05313e-21	5.01742e-19	980.567	836.411	0.228375	0.116358	0.291245	NRT1:2	NC_003070.9	26296540	26300684
AT4G25100	828613	2301	1341	1740	52	468	174	311	152	386	1314	1035	1053	66.0884	49.3863	60.0227	1.41416	13.2663	6.14569	8.2871	5.13854	12.0496	39.7925	29.8968	27.8706	1055.02	1896.88	-0.84731	1.37466e-07	6.08801e-06	228.121	280.966	-0.300663	0.728951	0.921508	267.203	1839.36	-2.78277	8.37409e-15	4.28094e-13	235.803	1110.48	-2.2355	0.00643275	0.0332854	FSD1	NC_003075.7	12884300	12887011
AT5G62570	836377	518	382	461	802	957	829	1096	900	1116	1000	861	1251	7.74563	7.32418	8.27914	11.355	14.1232	15.2438	15.2045	15.8401	18.1371	15.7661	12.9481	17.2382	955.789	484.72	0.979544	3.92236e-12	3.61699e-10	859.255	1041.7	-0.278859	0.0264383	0.161102	990.783	470.036	1.07501	1.15812e-19	1.00499e-17	887.167	1004.83	-0.18107	0.219023	0.444744	calmodulin-binding_protein_60a	NC_003076.8	25113948	25117314
AT5G26920	832750	284	194	241	974	1244	1386	1127	742	729	1261	545	1305	5.49337	4.81162	5.59881	17.8388	23.7485	32.9683	20.2245	16.8932	15.3259	25.7177	10.6021	23.2616	958.209	255.231	1.90802	1.55592e-12	1.51066e-10	1214.98	858.594	0.498947	0.00595359	0.0563464	816.507	247.498	1.72155	3.65587e-32	9.68008e-30	1255.07	1007.59	0.316648	0.482868	0.705629	CBP60G	NC_003076.8	9475679	9478777
AT1G02640	837940	480	293	250	1104	1048	620	1309	1232	1106	600	805	1072	7.72096	6.0432	4.82979	16.8146	16.6374	12.2641	19.5345	23.3254	19.3358	10.176	13.0227	15.8904	756.165	359.131	1.07283	3.92431e-07	1.62401e-05	898.425	1224.49	-0.444314	0.00130107	0.0174564	1164.67	348.114	1.73898	1.12018e-24	1.46424e-22	926.712	794.436	0.22257	0.210621	0.434565	BXL2	NC_003070.9	564018	567771
AT3G13790	820591	362	263	345	1339	1192	1200	1059	926	841	611	659	1076	6.32963	5.8965	7.24513	22.1685	20.5703	25.8026	17.179	19.0576	15.9824	11.2644	11.5886	17.3377	715.49	345.623	1.05027	4.6271e-08	2.27913e-06	1237.65	945.76	0.387454	0.000734375	0.0113791	899.526	335.179	1.42346	2.57126e-28	4.57795e-26	1277.48	751.574	0.763824	7.65376e-06	0.000114481	ATBFRUCT1	NC_003074.8	4532762	4535914
AT4G18010	827526	314	187	349	581	649	627	1096	696	1393	1149	829	1939	5.23583	3.99822	6.98939	9.17316	10.6806	12.8569	16.9551	13.6601	25.2455	20.201	13.9023	29.795	1193.44	301.794	1.98321	8.10109e-14	9.62362e-12	618.904	1061.15	-0.779176	5.34282e-05	0.00148342	1009.24	292.757	1.78501	4.72484e-14	2.233e-12	639.043	1253.37	-0.973104	1.74084e-05	0.000234725	IP5PII	NC_003075.7	9990988	9994524
AT1G68440	843173	376	321	464	844	758	525	1130	874	1113	1006	1073	1306	9.70564	10.6245	14.3851	20.6284	19.3108	16.6651	27.0613	26.5543	31.2254	27.3799	27.8556	31.0662	1039.61	417.26	1.31857	1.11398e-16	1.79975e-14	693.072	1040.96	-0.584802	1.0802e-06	5.83118e-05	990.06	404.72	1.29197	2.732e-16	1.68469e-14	714.974	1093	-0.610771	3.93742e-07	8.58526e-06	T2E12.1	NC_003070.9	25657757	25659484
AT5G56870	835789	451	350	485	1089	1089	877	1215	947	879	635	610	1137	5.2772	5.25127	6.81595	12.0654	12.5762	12.6194	13.1898	13.0426	11.1787	7.83426	7.17849	12.2602	725.719	459.974	0.658711	0.00204872	0.0309684	1005.6	1012.49	-0.0103276	0.91808	0.980572	962.941	446.112	1.11084	1.15883e-15	6.53914e-14	1037.82	762.198	0.444334	0.0141056	0.0615692	BGAL4	NC_003076.8	23003909	23009672
AT3G62150	825388	375	364	474	997	1157	1032	1159	1174	1116	473	438	984	3.76389	4.68464	5.71402	9.47518	11.4613	12.7379	10.7925	13.8695	12.1744	5.00569	4.42136	9.10143	575.131	437.839	0.39495	0.133573	0.549724	1058.58	1162.27	-0.134998	0.298315	0.658124	1105.54	424.654	1.38173	3.47939e-17	2.31806e-15	1092.96	603.74	0.854838	0.000186219	0.00174309	ABCB21	NC_003074.8	23008653	23014030
AT5G61010	836222	457	290	418	1080	1241	1266	994	836	836	658	535	1101	6.17707	5.02612	6.78578	13.8222	16.5551	21.0432	12.4648	13.3002	12.2814	9.37754	7.2727	13.7139	699.473	413.033	0.759924	0.000736685	0.0132126	1199.91	891.42	0.427435	0.00194759	0.0239008	847.836	400.568	1.07979	2.98777e-16	1.82751e-14	1239.12	734.683	0.752791	0.000402678	0.00336313	EXO70E2	NC_003076.8	24553744	24557043
AT4G37610	829915	228	385	313	739	742	473	1074	869	981	1218	1272	1192	7.07222	15.3127	11.6607	21.7046	22.7154	18.0424	30.9071	31.7269	33.0725	39.8351	39.6811	34.0727	1137.66	340.816	1.74254	1.52191e-14	1.9634e-12	636.298	977.172	-0.616172	7.9694e-08	6.7604e-06	929.391	330.441	1.49571	8.27174e-12	2.97107e-10	656.469	1197	-0.864184	7.31173e-12	4.7322e-10	BT5	NC_003075.7	17670481	17672353
AT1G23870	838998	473	400	384	838	855	630	1079	938	1102	691	812	1068	7.09653	7.6951	6.91949	11.9046	12.6604	11.6235	15.019	16.5644	17.9698	10.931	12.2523	14.7661	786.856	449.373	0.809497	4.08128e-08	2.0251e-06	761.825	1046.04	-0.45582	1.61997e-05	0.000562649	994.93	435.682	1.19144	7.90385e-24	9.65906e-22	786.161	826.924	-0.0734263	0.579453	0.780787	TPS9	NC_003070.9	8432179	8435656
AT1G51270	841550	351	236	332	1180	1305	1323	999	916	947	558	453	649	4.88494	4.21146	5.54942	15.5496	17.9249	22.6425	12.8988	15.005	14.3245	8.1881	6.34054	8.32349	510.603	326.592	0.644041	0.000107397	0.00251029	1272	960.938	0.40385	0.00254773	0.0293851	913.998	316.735	1.52697	7.28692e-30	1.46113e-27	1313.47	536.898	1.28942	1.10674e-15	1.18132e-13	F11M15.13	NC_003070.9	19007364	19011285
AT5G28770	832990	459	404	342	932	935	529	1195	976	1055	667	730	969	14.1882	16.0127	12.6969	27.2782	28.5246	20.1086	34.2701	35.51	35.444	21.7389	22.6941	27.6024	724.883	431.049	0.751277	6.9424e-07	2.74367e-05	776.224	1078.07	-0.471379	0.000391757	0.00702872	1025.35	417.873	1.29587	4.37739e-28	7.66154e-26	800.7	761.886	0.0728126	0.644924	0.822731	BZO2H3	NC_003076.8	10796457	10798305
AT1G45145	841082	515	236	263	1457	1094	1237	978	782	760	440	500	861	27.3469	16.0687	16.7731	73.2566	57.3341	80.7762	48.1807	48.8759	43.8623	24.6349	26.7022	42.1321	548.077	352.062	0.63683	0.012827	0.131828	1257.17	840.417	0.580049	8.49498e-06	0.000319134	799.303	341.304	1.22361	2.20461e-10	6.59881e-09	1297.45	575.563	1.1711	3.66503e-09	1.39882e-07	TRX5	NC_003070.9	17074942	17076417
AT1G76970	844033	371	198	243	1237	1558	1594	992	763	664	417	397	676	6.68349	4.57366	5.25767	21.1002	27.7008	35.3127	16.5796	16.1786	13.0009	7.92068	7.19276	11.2224	455.019	284.647	0.674873	0.00160167	0.0253494	1472.21	804.372	0.870726	9.13057e-08	7.60523e-06	764.994	275.991	1.46688	1.66104e-18	1.27057e-16	1520.56	478.033	1.66774	7.19226e-17	9.05115e-15	F22K20.7	NC_003070.9	28922415	28925468
AT3G47340	823888	362	231	260	1169	760	716	1242	1455	974	474	551	892	5.88015	4.81128	5.07236	17.9796	12.1839	14.3023	18.7169	27.8182	17.1955	8.11811	9.00134	13.3522	583.996	301.334	0.95398	3.18873e-06	0.000111412	865.611	1242.4	-0.520265	0.00425341	0.0436194	1181.8	292.169	2.01364	3.27287e-27	5.19958e-25	892.81	613.37	0.540944	0.0065513	0.0337617	ASN1	NC_003074.8	17437840	17441431
AT3G25010	822092	235	83	133	1206	1617	2120	1099	745	603	268	325	619	3.63961	1.64829	2.47398	17.6857	24.7168	40.3772	15.7913	13.581	10.1504	4.37642	5.06229	8.8346	367.55	155.597	1.23661	9.59556e-05	0.00226646	1683.74	808.072	1.05866	0.00617272	0.0580027	768.452	150.873	2.34224	4.34444e-21	4.35561e-19	1739.88	385.815	2.17239	2.27953e-06	4.00974e-05	RLP41	NC_003074.8	9110057	9112936
AT3G09830	820141	435	274	378	1051	1151	1119	848	784	825	594	598	955	8.17658	6.60392	8.53359	18.7056	21.3527	25.8658	14.7881	17.3455	16.8544	11.7724	11.3047	16.5422	655.968	384.968	0.768461	3.06379e-05	0.000829399	1106.56	825.38	0.422393	0.000988356	0.0141255	785.066	373.332	1.06951	4.74159e-15	2.50455e-13	1142.54	689.196	0.727495	1.90861e-05	0.00025175	AT3G09830	NC_003074.8	3016490	3019103
AT1G27020	839591	355	291	262	1334	1367	1148	1014	929	797	354	321	741	10.3562	10.8852	9.17976	36.8481	39.3583	41.1839	27.4438	31.8989	25.2701	10.8886	9.41789	19.9205	429.639	323.875	0.408722	0.115269	0.514559	1270.47	918.5	0.468421	1.69006e-05	0.000580424	873.614	313.986	1.47581	2.29944e-27	3.7394e-25	1311.32	450.993	1.53831	4.87307e-12	3.22556e-10	T7N9.8	NC_003070.9	9378404	9380790
AT5G55620	835656	1049	979	1370	522	689	447	605	479	488	875	631	701	47.6965	57.0772	74.8151	22.4734	30.919	24.9937	25.5211	25.635	24.1161	41.9485	28.8547	29.3723	684.378	1225.43	-0.840432	1.51854e-05	0.000447692	544.149	524.273	0.0541696	0.688374	0.907525	498.625	1188.61	-1.25249	6.80655e-15	3.54095e-13	561.687	720.329	-0.357964	0.0432537	0.144112	MDF20.6	NC_003076.8	22530007	22530987
AT3G59310	825100	371	333	395	702	940	576	1007	811	1056	831	762	1015	9.27596	10.6758	11.8615	16.6192	23.1957	17.7101	23.3587	23.8668	28.6963	21.907	19.1609	23.3862	801.618	394.929	1.02342	6.37853e-13	6.60587e-11	726.272	961.731	-0.404168	0.00429327	0.0438919	914.722	382.986	1.2577	2.24464e-19	1.91564e-17	749.64	842.847	-0.168709	0.257431	0.489712	AT3G59310	NC_003074.8	21921746	21924435
AT2G33570	817922	420	359	379	554	715	438	1033	871	1051	757	976	1244	8.18076	8.96619	8.86628	10.2174	13.745	10.4914	18.6672	19.9687	22.2497	15.5467	19.1192	22.3292	910.307	414.64	1.13596	3.79126e-13	4.20684e-11	558.444	989.996	-0.824414	8.66425e-10	1.42229e-07	941.616	402.047	1.22858	4.26552e-25	5.83415e-23	576.375	956.575	-0.73074	9.18608e-06	0.000134345	GALS1	NC_003071.7	14216771	14219252
AT2G04450	814985	254	83	140	1135	1215	1584	1103	775	891	301	319	958	8.18611	3.42998	5.41913	34.6359	38.6469	62.7786	32.9802	29.399	31.2103	10.2284	10.3398	28.4524	474.509	164.104	1.53084	0.0121369	0.126866	1330.95	919.659	0.531543	0.00274605	0.0311648	874.631	159.123	2.45087	1.03493e-25	1.50524e-23	1374.82	497.531	1.4659	0.00865767	0.0420448	NUDT6	NC_003071.7	1543320	1545535
AT1G79700	844309	437	369	424	839	804	512	1099	1024	1037	585	676	894	12.3525	13.3742	14.3945	22.4554	22.4297	17.7974	28.8207	34.0691	31.8587	17.4352	19.2174	23.2873	659.652	440.604	0.583942	9.44658e-05	0.00223913	700.84	1061.55	-0.595962	1.50578e-06	7.69957e-05	1009.7	427.257	1.24118	2.77961e-25	3.85283e-23	722.992	693.255	0.0613105	0.681522	0.844522	WRI4	NC_003070.9	29990336	29993766
AT3G16720	820924	343	266	340	708	996	960	889	711	710	1231	659	873	9.7139	9.6594	11.5647	18.9854	27.839	33.4336	23.3579	23.7004	21.8542	36.7582	18.7699	22.7836	858.921	339.056	1.34078	3.17217e-09	1.87316e-07	893.373	770.601	0.211619	0.200769	0.544451	732.905	328.81	1.15705	4.49308e-21	4.48288e-19	922.793	904.252	0.0290963	0.937292	0.972199	ATL2	NC_003074.8	5692607	5694181
AT2G24160	3768109	344	179	209	1211	1236	1171	870	802	651	475	489	751	5.89021	3.93002	4.2981	19.6337	20.8875	24.6571	13.8205	16.1634	12.1152	8.57557	8.42087	11.8501	524.246	256.051	1.03095	5.51666e-07	2.22373e-05	1201.41	778.591	0.625521	1.17509e-06	6.23372e-05	740.54	248.25	1.57173	1.17632e-18	9.2704e-17	1240.27	550.84	1.16901	5.117e-14	4.47726e-12	F27D4.7	NC_003071.7	10268008	10270612
AT1G68840	843216	164	246	293	683	778	653	852	728	841	1174	742	1141	3.5545	6.83658	7.62711	14.0166	16.6421	17.4045	17.132	18.5718	19.811	26.8287	16.1739	22.7892	943.683	257.936	1.87434	9.27328e-13	9.41075e-11	699.856	811.207	-0.213689	0.0652826	0.286739	771.565	250.179	1.6288	8.09354e-13	3.27115e-11	722.498	992.667	-0.458815	0.00905177	0.0435849	RAV2	NC_003070.9	25880155	25882222
AT1G29690	839846	354	251	342	578	728	652	837	634	914	1017	796	1178	6.9621	6.32965	8.07831	10.7634	14.1307	15.7688	15.272	14.6762	19.5371	21.089	15.7444	21.3497	919.994	337.226	1.44762	5.51039e-19	1.15919e-16	652.163	796.938	-0.290809	0.0607879	0.274584	757.973	327.045	1.21219	6.30798e-15	3.2982e-13	673.444	967.361	-0.524112	0.00171355	0.0112946	CAD1	NC_003070.9	10379020	10382153
AT4G36670	829820	186	183	162	1051	1112	961	1145	1017	927	408	348	746	4.34142	5.47696	4.54142	23.2278	25.6165	27.5839	24.7947	27.9401	23.5167	10.041	8.16911	16.046	457.091	191.058	1.26087	3.90934e-07	1.62113e-05	1033.6	1034.55	-0.00169019	0.987395	0.998704	983.984	185.232	2.41326	3.23691e-67	5.57099e-64	1066.94	479.987	1.15088	2.57804e-08	7.84456e-07	PMT6	NC_003075.7	17287496	17289728
AT4G00970	827936	290	237	328	648	755	644	729	663	866	1059	901	1062	5.3496	5.60585	7.267	11.3184	13.7457	14.6091	12.4763	14.3954	17.3627	20.5976	16.7157	18.0533	932.796	306.524	1.60667	8.93572e-26	3.75952e-23	678.654	759.483	-0.162579	0.256743	0.615999	722.401	297.293	1.28134	4.77051e-14	2.24944e-12	700.654	981.273	-0.487116	0.000270354	0.00240266	CRK41	NC_003075.7	418327	421885
AT4G23220	828421	199	115	149	1091	1339	1261	864	750	696	475	421	806	4.48979	3.3269	4.03754	23.3069	29.816	34.9866	18.0851	19.9169	17.0671	11.2996	9.55282	16.7578	519.003	163.111	1.66782	4.10519e-13	4.48131e-11	1231.75	772.963	0.671356	1.44149e-06	7.43277e-05	735.176	158.164	2.21014	2.51866e-50	2.08072e-47	1271.99	545.144	1.2208	1.75939e-09	7.48823e-08	CRK14	NC_003075.7	12154091	12156881
AT1G33720	840263	234	121	165	745	834	895	1020	676	917	629	546	1319	3.45956	2.29382	2.92986	10.4291	12.1693	16.272	13.9907	11.7636	14.735	9.80511	8.11845	17.9704	756.502	182.331	2.05088	1.95551e-13	2.23116e-11	829.217	867.362	-0.067409	0.662822	0.897941	824.892	176.802	2.21639	3.59948e-40	1.5817e-37	856.346	794.066	0.108348	0.784109	0.899761	CYP76C6	NC_003070.9	12220858	12224108
AT2G31865	817744	190	78	166	1129	1300	1299	954	704	766	321	316	795	4.21008	2.21615	4.41776	23.6874	28.4298	35.3963	19.6118	18.361	18.4477	7.4996	7.04205	16.2335	432.944	151.823	1.51014	7.83865e-06	0.000247346	1245.77	806.379	0.625632	3.45895e-06	0.00015271	766.91	147.268	2.37502	1.12689e-30	2.52976e-28	1286.45	454.262	1.50115	0.000418147	0.00347382	PARG2	NC_003071.7	13546544	13549571
AT2G01180	814646	327	292	386	552	688	579	729	653	859	1034	723	1175	6.72463	7.69968	9.53379	10.7485	13.9638	14.6424	13.9085	15.806	19.1995	22.4201	14.9532	22.2673	901.96	361.514	1.32028	8.17629e-12	7.17914e-10	603.755	753.346	-0.319912	0.0335975	0.188959	716.56	350.622	1.03213	1.39721e-09	3.82149e-08	623.387	948.389	-0.60649	0.000612928	0.0047785	PAP1	NC_003071.7	106621	108829
AT5G17640	831630	393	351	428	550	640	451	1043	703	1029	626	747	1020	9.50115	10.8808	12.4275	12.5902	15.2707	13.4083	23.3938	20.0044	27.0381	15.9571	18.1627	22.7244	731.557	421.199	0.798373	2.88939e-06	0.000102371	538.943	922.767	-0.775949	6.82015e-09	8.20558e-07	877.603	408.473	1.10527	3.87238e-13	1.64222e-11	556.256	768.701	-0.467361	0.00225796	0.0142121	ASG1	NC_003076.8	5810935	5813316
AT5G61820	836304	768	758	1381	366	417	376	488	383	579	802	875	777	16.0301	20.2868	34.62	7.23341	8.59026	9.65109	9.44993	9.40939	13.135	17.6501	18.3679	14.9453	758.466	1053.74	-0.473982	0.0446968	0.309577	385.104	485.505	-0.335833	0.0412619	0.215827	461.778	1022.39	-1.14654	0.00244564	0.0168647	397.607	798.068	-1.00744	2.17019e-12	1.52564e-10	MAC9.6	NC_003076.8	24834300	24836933
AT4G27450	828854	430	269	368	960	907	629	1074	792	825	506	421	764	14.0307	11.2547	14.4217	29.6599	29.2088	25.2392	32.5124	30.4175	29.2578	17.4084	13.8156	22.9728	516.961	377.708	0.452425	0.0246955	0.20946	814.514	894.734	-0.134378	0.214785	0.562561	850.934	366.287	1.21423	3.67189e-21	3.71743e-19	840.338	543.167	0.629341	0.000346641	0.00296061	F27G19.50	NC_003075.7	13727370	13729002
AT5G67280	836863	922	851	952	679	656	472	500	423	402	726	711	627	15.0093	17.7635	18.6133	10.4661	10.5397	9.44897	7.5515	8.10508	7.11266	12.4613	11.6406	9.40602	639.276	979.847	-0.616004	1.44796e-05	0.000428135	591.041	442.941	0.418356	0.000348367	0.0064256	421.282	950.169	-1.17284	9.09675e-21	8.82043e-19	609.838	672.813	-0.139731	0.304794	0.542645	RLK	NC_003076.8	26842114	26845294
AT1G64950	842803	802	787	1058	485	482	497	516	379	547	776	741	767	17.4332	21.9354	27.6214	9.98231	10.3406	13.2853	10.406	9.69682	12.9231	17.7853	16.1993	15.3641	705.411	956.206	-0.438148	0.00864651	0.0982094	487.91	481.211	0.0174384	0.909416	0.977863	457.677	927.446	-1.01803	1.49698e-08	3.52131e-07	503.734	742.148	-0.561602	6.16066e-05	0.000675255	CYP89A5	NC_003070.9	24127506	24129557
AT5G02760	831234	681	626	1075	510	661	452	434	350	322	992	1013	671	19.6862	23.2037	37.3233	13.9595	18.8586	16.0681	11.6396	11.9088	10.1169	30.2359	29.451	17.875	832.682	860.506	-0.0473237	0.847939	0.97919	533.746	368.797	0.533356	0.000175321	0.00374699	350.754	834.828	-1.25035	4.07799e-09	1.03979e-07	550.972	876.885	-0.66975	0.000603294	0.00472238	APD7	NC_003076.8	625254	627124
AT1G49010	841324	925	797	831	550	589	399	503	405	411	843	829	675	30.4947	33.6907	32.9034	17.1685	19.1643	16.1759	15.3845	15.7154	14.7265	29.3026	27.4861	20.5066	728.018	914.358	-0.329115	0.0242351	0.206684	503.075	440.217	0.194385	0.105065	0.38237	418.685	886.58	-1.08163	4.40591e-24	5.51486e-22	519.128	766.355	-0.560095	0.000271471	0.00240693	F27J15.20	NC_003070.9	18132545	18134017
AT1G74090	843749	936	756	800	579	457	406	476	470	393	804	829	589	30.2536	31.3323	31.0562	17.7201	14.5785	16.1376	14.2739	17.8808	13.8061	27.4002	26.9483	17.5439	690.423	889.908	-0.366843	0.0288124	0.233026	473.545	450.3	0.074707	0.601155	0.868131	428.309	862.865	-1.01241	2.7748e-15	1.51208e-13	488.571	726.946	-0.572251	0.00125017	0.00865145	SOT18	NC_003070.9	27862814	27864193
AT3G50930	824257	223	104	154	875	1075	1341	797	541	537	537	358	895	3.74504	2.23952	3.10621	13.9138	17.8178	27.6945	12.4178	10.6939	9.80174	9.50875	6.0466	13.8511	545.366	168.037	1.69589	3.51403e-09	2.06897e-07	1115.19	620.641	0.843365	1.73841e-05	0.000593702	590.229	162.946	1.85103	9.14422e-23	1.06099e-20	1152.13	572.74	1.00785	0.0233919	0.0904914	BCS1	NC_003074.8	18929526	18932181
AT1G74710	843810	240	146	208	849	917	1336	825	742	694	332	327	721	4.9106	3.83041	5.11145	16.4482	18.5177	33.6158	15.6607	17.8696	15.4333	7.1624	6.72895	13.5946	418.546	210.125	0.993982	0.000229257	0.00493061	1056.32	757.84	0.478536	0.140754	0.449046	720.805	203.777	1.81858	1.57474e-35	4.8542e-33	1091.36	439.333	1.31203	0.00414986	0.0234488	EDS16	NC_003070.9	28070295	28074177
AT2G30140	817566	304	181	400	874	1117	1332	758	602	678	291	252	523	7.70882	5.88521	12.1824	20.9852	27.9552	41.5366	17.8327	17.9679	18.6862	7.78044	6.42674	12.2215	324.569	315.184	0.0428731	0.883005	0.984736	1124.47	680.496	0.723085	0.000102682	0.00244842	647.216	305.802	1.08131	6.66119e-07	1.19214e-05	1161.7	340.849	1.76826	1.18621e-05	0.000167474	UGT87A2	NC_003071.7	12871984	12873866
AT1G30900	839974	284	89	144	1101	1158	1439	779	542	475	284	309	671	4.93483	1.98296	3.00521	18.1146	19.859	30.7488	12.5581	11.0851	8.97066	5.20319	5.39994	10.7445	382.832	177.321	1.10722	0.00127983	0.0209214	1247.11	594.364	1.06714	4.92443e-09	6.20883e-07	565.237	171.928	1.71117	1.24334e-10	3.83266e-09	1288.08	401.781	1.67997	5.61166e-05	0.000625847	VSR6	NC_003070.9	10996870	11000809
AT5G14930	831345	357	277	299	748	868	866	744	643	642	558	479	774	7.23154	7.19468	7.27431	14.3467	17.3531	21.5722	13.982	15.3307	14.1343	11.9177	9.7583	14.4482	554.851	332.615	0.73886	1.08159e-05	0.000332462	829.517	679.254	0.28676	0.0415075	0.216696	646.051	322.509	1.00138	2.9457e-18	2.1884e-16	856.609	583.142	0.552859	0.00202753	0.013019	SAG101	NC_003076.8	4828499	4830982
AT2G17290	816235	321	229	335	742	992	842	815	659	713	521	392	685	5.41327	4.95175	6.78511	11.848	16.5105	17.4614	12.751	13.0806	13.0683	9.2638	6.64839	10.6452	489.977	315.569	0.635069	0.00171353	0.0268046	856.975	730.53	0.229018	0.0974589	0.367176	694.806	306.066	1.1825	1.51145e-17	1.04401e-15	884.955	514.996	0.779738	4.46856e-05	0.000514692	CPK6	NC_003071.7	7516330	7519662
AT2G42540	818854	848	823	594	131	199	81	188	202	325	1754	1439	651	23.8793	29.7162	20.0895	3.49287	5.53061	2.80493	4.91152	6.6952	9.94684	52.0777	40.7532	16.8933	1207.87	812.954	0.571175	0.233009	0.694348	132.655	242.45	-0.864628	0.00213937	0.0257227	230.634	788.011	-1.77441	3.16916e-14	1.5257e-12	136.884	1273.45	-3.21652	2.31075e-09	9.47874e-08	COR15A	NC_003071.7	17710441	17712330
AT5G24150	832480	780	958	1192	148	190	71	346	157	384	1207	1061	721	17.616	27.7426	32.3331	3.16491	4.23508	1.9719	7.24974	4.17349	9.42586	28.742	24.0993	15.0057	932.181	1067.36	-0.195106	0.430643	0.844257	131.153	292.418	-1.15314	8.67098e-05	0.00215988	278.082	1035.25	-1.89563	4.62364e-06	6.8453e-05	135.282	981.897	-2.85691	2.41522e-12	1.6748e-10	SQP1	NC_003076.8	8172300	8175525
AT3G28070	822431	725	707	816	521	585	441	438	344	439	851	723	607	15.8211	19.7828	21.3869	10.7652	12.5994	11.8345	8.86761	8.83578	10.4122	19.5806	15.8677	12.2067	677.98	810.587	-0.257629	0.160202	0.59419	509.231	408.052	0.319785	0.0117035	0.0917539	388.1	786.076	-1.01718	4.52286e-12	1.67103e-10	525.608	713.844	-0.440787	0.00948122	0.0452255	UMAMIT46	NC_003074.8	10447845	10451064
AT1G65790	842890	278	121	200	1044	1304	1255	642	524	495	397	346	554	4.23935	2.36597	3.66304	15.0744	19.6258	23.5348	9.08286	9.4053	8.2042	6.38325	5.30648	7.78525	397.341	208.996	0.923392	6.7528e-05	0.00168959	1204.35	554.315	1.11823	3.76327e-14	2.56572e-11	527.2	202.679	1.37365	1.82259e-12	7.03586e-11	1243.76	417.597	1.57281	4.41322e-18	6.12057e-16	RK1	NC_003070.9	24468770	24472475
AT5G18490	831967	331	241	316	825	939	907	763	665	654	411	389	676	7.11182	6.63955	8.1545	16.7839	19.9119	23.9647	15.2094	16.8175	15.2724	9.3109	8.40578	13.3847	450.574	316.436	0.510628	0.0102071	0.111063	890.665	697.164	0.352101	0.00762442	0.0672176	663.088	306.874	1.11054	3.67671e-18	2.70232e-16	919.677	473.34	0.956151	3.70233e-07	8.13636e-06	T28N17.2	NC_003076.8	6134114	6136807
AT1G02660	839544	226	206	232	365	428	321	722	656	988	859	881	1230	3.54703	4.14565	4.37322	5.4242	6.62971	6.19546	10.513	12.1185	16.8535	14.215	13.9062	17.7897	909.962	238.64	1.934	1.82416e-35	1.60169e-32	367.036	796.857	-1.11795	4.22665e-11	1.05141e-08	757.965	231.413	1.71284	9.19255e-20	8.07888e-18	378.866	956.401	-1.33708	5.06604e-21	9.05976e-19	T14P4.6	NC_003070.9	571826	575085
AT5G52750	835352	234	98	156	856	1118	1123	786	627	562	508	289	737	11.0684	5.94379	8.86238	38.3379	52.1921	65.3222	34.4925	34.9079	28.8923	25.3355	13.7481	32.1251	468.739	169.804	1.46204	1.4468e-06	5.46135e-05	1038.84	658.062	0.657107	7.07907e-05	0.00184577	625.862	164.662	1.91948	1.37273e-21	1.41755e-19	1072.99	492.434	1.12318	0.00584663	0.0308476	F6N7.24	NC_003076.8	21383979	21385015
AT3G02070	821202	341	286	327	613	813	611	761	692	822	533	486	775	11.0379	11.8704	12.7127	18.7879	25.9726	24.3212	22.8533	26.3648	28.9187	18.1909	15.8213	23.1175	549.167	341.608	0.686456	5.71334e-05	0.00145867	673.368	764.523	-0.183025	0.193066	0.534437	727.187	331.258	1.13462	5.6354e-17	3.70662e-15	695.22	577.112	0.26728	0.119242	0.29626	F1C9.14	NC_003074.8	360921	363775
AT1G19380	838521	119	59	91	683	1060	849	833	825	769	551	416	789	5.93067	3.77032	5.44698	32.2303	52.1384	52.0328	38.5155	48.3948	41.6543	28.9538	20.851	36.2362	537.31	94.3385	2.50454	7.27782e-25	2.72177e-22	862.938	816.952	0.0787418	0.638933	0.887462	777.065	91.4869	3.07599	1.81131e-66	2.67207e-63	891.248	564.599	0.65742	0.00242717	0.0150816	F18O14.10	NC_003070.9	6697874	6698858
AT1G78070	844142	803	651	861	373	533	400	333	276	397	1037	822	526	12.2119	12.6946	15.7264	5.3711	8	7.48068	4.69835	4.94043	6.56199	16.6281	12.5723	7.37161	745.992	829.159	-0.152965	0.524741	0.884465	432.498	337.411	0.357985	0.0460348	0.231091	320.927	804.147	-1.32577	6.57903e-16	3.81676e-14	446.587	786.039	-0.815537	0.000913126	0.00665329	F28K19.28	NC_003070.9	29354944	29359032
AT3G55500	824715	474	834	925	265	270	251	472	396	371	1081	844	823	16.9006	38.1292	39.6116	8.94654	9.50126	11.0055	15.6134	16.619	14.3772	40.6392	30.265	27.0415	853.099	823.618	0.0511276	0.900388	0.986846	260.735	413.977	-0.669898	1.31399e-06	6.8584e-05	393.733	798.82	-1.0195	6.36757e-05	0.000715114	269.159	898.057	-1.74001	2.65983e-24	6.16204e-22	EXPA16	NC_003074.8	20574752	20576249
AT3G23120	821887	340	133	204	1218	1062	1151	649	562	528	259	300	569	6.32426	3.17213	4.55742	21.4518	19.4962	26.3281	11.1998	12.3042	10.6744	5.07958	5.61213	9.75331	342.374	234.57	0.54356	0.0655728	0.38073	1141.78	581.897	0.971685	2.87159e-14	2.03308e-11	553.45	227.451	1.27723	2.10032e-09	5.58994e-08	1178.62	359.425	1.71104	3.64726e-15	3.68103e-13	RLP38	NC_003074.8	8227222	8229619
AT1G18570	838438	247	140	213	732	894	1020	721	511	541	660	429	848	6.17218	4.48579	6.39262	17.3197	22.0483	31.344	16.7152	15.0297	14.6932	17.3893	10.7814	19.5275	593.962	211.758	1.48634	1.93206e-10	1.39849e-08	892.061	588.523	0.597604	0.000675272	0.0107159	559.704	205.368	1.4434	7.10454e-20	6.32457e-18	921.471	624.276	0.56035	0.0157076	0.0668958	MYB51	NC_003070.9	6389399	6391386
AT4G03060	828102	1198	738	764	512	330	323	307	530	318	757	665	486	25.5066	20.1475	19.5365	10.3217	6.93433	8.4569	6.06412	13.2819	7.35868	16.9937	14.2395	9.53545	594.285	950.915	-0.679643	0.000734903	0.0131923	381.853	397.175	-0.0556042	0.884606	0.971356	377.868	921.905	-1.28973	1.2334e-07	2.49739e-06	393.87	625.881	-0.666913	0.00178468	0.0116916	AOP2	NC_003075.7	1351688	1354096
AT5G05440	830427	137	118	146	453	807	502	878	765	1084	434	544	1058	3.96807	4.38238	5.0789	12.4235	23.0689	17.8803	23.5932	26.08	34.1244	13.254	15.8465	28.2393	616.797	143.902	2.10159	4.21702e-15	5.91407e-13	581.103	916.357	-0.65696	0.000740768	0.0114589	871.608	139.554	2.64488	3.2545e-50	2.5852e-47	600.084	647.365	-0.109796	0.791555	0.903222	PYL5	NC_003076.8	1608988	1610527
AT3G05200	819684	264	239	303	570	754	674	795	644	715	653	541	756	6.22719	7.22862	8.58398	12.7306	17.5531	19.5507	17.3976	17.8798	18.3304	16.2405	12.834	16.4331	599.907	289.967	1.05102	4.04034e-10	2.7848e-08	666.291	719.758	-0.11322	0.434137	0.770187	684.563	281.219	1.2862	5.05117e-20	4.57552e-18	688.087	630.817	0.123675	0.46934	0.694555	ATL6	NC_003074.8	1476960	1478850
AT1G15670	838136	291	154	180	853	1003	831	861	690	627	365	400	649	7.5421	5.11787	5.60311	20.9332	25.6564	26.4858	20.7031	21.0492	17.6621	9.97445	10.4264	15.5007	431.187	218.818	0.976154	1.34796e-05	0.000400913	889.748	725.955	0.292351	0.0166373	0.116333	690.435	212.153	1.69667	1.86125e-24	2.40253e-22	918.566	452.926	1.01809	9.5656e-09	3.2886e-07	F7H2.1	NC_003070.9	5389952	5391672
AT2G29120	817460	202	149	205	835	1053	1144	782	611	622	331	300	666	2.864	2.7088	3.49086	11.2097	14.7348	19.9462	10.2864	10.1965	9.58492	4.94819	4.27778	8.7017	393.91	198.385	0.990555	0.0001643	0.0037115	1020.38	671.601	0.601636	0.000330089	0.00617509	638.742	192.401	1.73152	4.06942e-36	1.33406e-33	1053.99	413.54	1.34898	0.000594343	0.00467653	GLR2.7	NC_003071.7	12511246	12515947
AT2G39250	818510	824	768	918	481	455	403	393	291	377	708	653	564	21.9559	26.2395	29.3782	12.1355	11.9655	13.2051	9.71517	9.12651	10.918	19.8909	17.499	13.8488	597.139	903.577	-0.597577	0.00025173	0.00535125	442.11	353.728	0.320259	0.0121709	0.0942144	336.424	876.273	-1.37974	7.65415e-22	8.19074e-20	456.296	628.576	-0.46189	0.00230266	0.0144222	SNZ	NC_003071.7	16388691	16391176
AT4G18253	28720145	173	73	110	935	1168	1225	694	583	573	320	288	642	7.40557	4.00686	5.65539	37.8975	49.3458	64.4854	27.5617	29.3743	26.659	14.4431	12.3988	25.3254	379.648	123.781	1.6131	7.24168e-08	3.40899e-06	1117.56	618.442	0.85235	1.06482e-07	8.4854e-06	588.203	120.027	2.28263	3.64372e-32	9.68008e-30	1154.29	398.568	1.53332	6.11557e-05	0.000670673	AT4G18253	NC_003075.7	10091101	10092224
AT1G63860	3767624	264	116	204	610	634	607	720	545	838	666	528	1003	2.98722	1.68302	2.77237	6.53551	7.08023	8.44627	7.55839	7.25851	10.3059	7.94575	6.0086	10.4586	671.554	204.123	1.71512	4.35429e-12	3.97895e-10	615.318	703.234	-0.194047	0.205263	0.549554	668.857	197.966	1.75215	5.04087e-16	2.97454e-14	635.251	705.576	-0.153173	0.420344	0.654033	T12P18.12	NC_003070.9	23701408	23706058
AT2G39210	818506	252	119	185	936	982	965	715	583	551	345	360	723	4.82419	2.92106	4.25357	16.9663	18.5537	22.7177	12.6988	13.1365	11.4644	6.9637	6.93111	12.7547	433.629	194.546	1.15449	2.31032e-05	0.000648914	959.952	617.029	0.635972	4.31737e-07	2.77882e-05	586.847	188.662	1.6312	6.75026e-20	6.0352e-18	991.106	455.242	1.12043	3.01832e-07	6.7844e-06	T16B24.15	NC_003071.7	16366102	16368570
AT3G45040	823639	334	234	262	656	892	817	796	654	654	368	401	644	6.81516	6.1223	6.42079	12.6742	17.9634	20.5005	15.0687	15.7071	14.5039	7.91726	8.22906	12.1095	431.03	294.56	0.549508	0.00428492	0.0564844	790.258	702.758	0.16766	0.27359	0.634208	668.39	285.61	1.2242	3.43446e-25	4.72879e-23	816.175	452.78	0.847891	3.01586e-05	0.00036839	AtDOK1	NC_003074.8	16472538	16475830
AT5G52760	835353	151	55	84	794	1179	1249	752	494	521	382	282	737	7.48367	3.49518	5.00005	37.2601	57.6695	76.1225	34.5771	28.8172	28.0642	19.9617	14.056	33.66	425.479	100.105	2.08234	4.51842e-10	3.05182e-08	1087.55	584.403	0.894003	5.4264e-06	0.000225484	555.762	97.063	2.50647	5.52934e-28	9.43781e-26	1123.61	446.662	1.33034	0.00424742	0.0238941	F6N7.25	NC_003076.8	21386727	21387714
AT5G43630	834383	779	689	909	430	498	411	454	326	346	731	573	459	9.94192	11.2751	13.9333	5.19622	6.27274	6.45041	5.37554	4.89709	4.79939	9.83665	7.35467	5.39827	549.378	854.665	-0.638004	0.00229116	0.0337	443.113	374	0.241682	0.0668058	0.289825	355.688	828.909	-1.21868	1.74547e-16	1.09572e-14	457.45	578.6	-0.338629	0.0903944	0.244867	TZP	NC_003076.8	17526660	17530605
AT4G36850	829838	213	126	159	888	1036	872	909	743	731	225	297	375	5.49814	4.17038	4.92937	21.7038	26.3931	27.68	21.7688	22.5742	20.5083	6.12373	7.71025	8.92023	274.235	175.57	0.641466	0.00136379	0.0221042	926.381	795.632	0.218401	0.0547888	0.257284	756.718	170.243	2.14603	7.38627e-54	6.63255e-51	956.395	288.168	1.7279	2.34315e-27	6.45537e-25	AP22.27	NC_003075.7	17353291	17356037
AT3G48080	823963	309	128	197	919	1016	968	655	518	450	412	370	623	5.35048	2.84193	4.09693	15.0673	17.3629	20.6121	10.5223	10.5573	8.46883	7.52192	6.44335	9.94102	429.658	220.329	0.960047	8.4531e-05	0.00204689	966.524	540.392	0.837073	1.25095e-09	1.91896e-07	513.944	213.65	1.26121	2.14755e-09	5.67904e-08	997.934	451.463	1.14232	5.96356e-11	3.36592e-09	AT3G48080	NC_003074.8	17752463	17755190
AT1G72790	843610	248	219	272	398	557	389	782	659	949	535	605	880	5.02359	5.68821	6.61743	7.63365	11.1356	9.69003	14.6961	15.7121	20.8932	11.4265	12.3252	16.4268	617.212	265.506	1.21936	2.94016e-11	2.44348e-09	443.282	802.158	-0.855604	2.46077e-07	1.76247e-05	762.976	257.488	1.5685	7.7058e-20	6.83038e-18	457.661	648.501	-0.504103	0.0050661	0.0274907	F28P22.2	NC_003070.9	27394598	27396799
AT1G65490	842861	321	190	256	526	779	484	580	476	661	745	647	816	19.6677	14.927	18.8385	30.5155	47.1065	36.4676	32.9693	34.3276	44.0177	48.1285	39.8684	46.0731	680.236	270.707	1.32602	2.11113e-18	4.22122e-16	587.566	575.424	0.0308233	0.85445	0.962295	547.307	262.51	1.05679	2.8421e-10	8.42151e-09	606.583	715.42	-0.23786	0.14754	0.342468	F5I14.26	NC_003070.9	24354646	24355490
AT1G21910	838793	33	43	45	53	114	71	334	148	810	1735	1182	1913	1.04765	1.75042	1.71583	1.59318	3.57193	2.77188	9.83748	5.53035	27.949	58.0765	37.7396	55.9664	1486.8	44.1316	5.08942	2.13952e-105	1.08019e-101	78.795	432.329	-2.45625	0.000840666	0.0125303	411.209	42.7967	3.26629	5.01391e-06	7.32853e-05	81.3905	1563.45	-4.26502	1.1379e-30	3.56897e-28	DREB26	NC_003070.9	7696427	7697831
AT5G52810	835358	311	203	336	594	745	807	734	570	642	388	417	678	10.2301	8.5622	13.2745	18.5009	24.1864	32.6443	22.4001	22.069	22.9526	13.457	13.7953	20.5522	452.364	302.437	0.58126	0.00816056	0.0942806	721.982	649.122	0.151095	0.367975	0.71923	617.37	293.356	1.07286	2.45055e-11	8.16311e-10	745.755	475.187	0.64778	0.00267908	0.0163186	MXC20.2	NC_003076.8	21399331	21400686
AT3G28540	822484	227	118	173	871	925	1133	724	503	548	308	237	655	4.87964	3.25247	4.46648	17.7283	19.6245	29.9505	14.4389	12.7267	12.8032	6.98087	5.12373	12.9751	363.631	181.918	0.998246	0.00132103	0.02148	987.277	588.836	0.743108	1.2454e-05	0.000444291	559.998	176.414	1.6614	9.73016e-24	1.17519e-21	1019.7	381.63	1.4172	0.00183113	0.0119404	AT3G28540	NC_003074.8	10694175	10696249
AT5G51460	835220	366	328	295	557	497	317	782	611	824	479	624	736	6.40459	7.35958	6.19997	9.22894	8.58344	6.82154	12.6955	12.5846	15.6716	8.83777	10.9817	11.8685	563.207	354.315	0.6706	2.06673e-05	0.000587853	445.035	741.205	-0.732886	5.43965e-07	3.37149e-05	704.969	343.505	1.03837	1.81432e-13	8.00667e-12	459.04	591.953	-0.365244	0.0239184	0.0921422	ATTPPA	NC_003076.8	20900859	20904647
AT5G46690	834712	808	800	750	444	536	310	479	404	408	525	475	462	20.2931	25.763	22.6233	10.5586	13.2861	9.5744	11.1611	11.9428	11.1371	13.9025	11.9979	10.6927	452.592	849.126	-0.907497	4.22318e-10	2.88132e-08	420.255	431.763	-0.0360303	0.802625	0.947854	410.653	823.279	-1.00258	3.35796e-15	1.81076e-13	433.666	476.295	-0.132562	0.417639	0.651596	bHLH071	NC_003076.8	18945543	18947637
AT1G24150	839028	219	142	204	823	869	888	712	557	590	418	363	605	3.49621	2.90677	3.91148	12.4406	13.692	17.4333	10.5455	10.4664	10.2372	7.03602	5.82822	8.90057	424.23	200.508	1.08061	6.46181e-08	3.0705e-06	860.998	619.901	0.471747	0.000291729	0.00564905	589.574	194.458	1.59801	5.50639e-30	1.13724e-27	889.007	445.807	0.99365	2.25808e-08	6.954e-07	FH4	NC_003070.9	8549191	8552086
AT2G23680	816899	302	183	208	827	936	922	625	560	519	346	314	615	9.90485	7.69593	8.19336	25.6823	30.2979	37.1865	19.0176	21.618	18.5006	11.965	10.3573	18.5877	388.403	244.207	0.668638	0.00403664	0.0538575	896.115	571.003	0.649178	3.29168e-06	0.000146361	543.097	236.777	1.19259	5.42251e-16	3.18156e-14	925.324	407.916	1.17956	1.73444e-08	5.55104e-07	F26B6.33	NC_003071.7	10066117	10067737
AT1G50040	841428	127	151	174	116	131	105	491	344	964	1033	1285	1410	3.20225	4.88201	5.26937	2.76947	3.26001	3.25577	11.486	10.2093	26.4184	27.4631	32.586	32.7627	1144.44	164.354	2.80654	6.89481e-54	1.39241e-50	116.236	604.518	-2.37898	1.6043e-07	1.22033e-05	575.006	159.395	1.85189	0.000161168	0.00162054	119.986	1203.21	-3.32937	1.13856e-119	4.64237e-116	F2J10.8	NC_003070.9	18542061	18544034
AT1G09932	837526	172	78	110	789	1029	1229	743	519	519	233	242	590	5.3167	3.09156	4.0838	23.0928	31.3924	46.7174	21.3077	18.8829	17.4364	7.59393	7.52324	16.8064	321.929	125.468	1.35703	3.55674e-05	0.00095137	1031.74	590.384	0.80326	4.0918e-05	0.00119749	561.464	121.659	2.19776	1.5227e-30	3.34556e-28	1065.94	337.775	1.65722	0.000602161	0.00471619	AT1G09932	NC_003070.9	3230450	3233259
AT3G50770	824241	228	157	133	638	1090	929	874	805	961	183	39	184	10.9826	9.69701	7.69446	29.0989	51.8192	55.0298	39.0584	45.6407	50.3117	9.29431	1.88934	8.16762	125.028	182.992	-0.549772	0.396838	0.827409	889.448	887.701	0.00215684	0.990988	0.998704	844.355	177.384	2.24688	1.94266e-42	9.78579e-40	918.841	131.455	2.80516	3.80929e-05	0.000450464	CML41	NC_003074.8	18873911	18874836
AT4G12310	826840	663	782	819	368	372	348	356	395	387	585	612	510	12.195	18.4435	18.093	6.40918	6.75315	7.87155	6.07508	8.5517	7.7367	11.3454	11.3213	8.64464	528.659	822.376	-0.63662	0.000519437	0.00984979	360.948	385.05	-0.0923797	0.555155	0.845733	366.272	797.477	-1.12318	2.13204e-09	5.64527e-08	372.608	556.397	-0.579736	0.00015903	0.00151999	CYP706A5	NC_003075.7	7309898	7312684
AT3G26210	822222	199	86	225	917	990	1196	627	570	466	209	225	481	4.05497	2.24699	5.50648	17.6925	19.9097	29.9694	11.8532	13.6709	10.3204	4.49032	4.61097	9.03209	277.283	179.686	0.625478	0.0661594	0.383273	1045.65	557.053	0.907425	3.10035e-07	2.1375e-05	529.825	174.338	1.60116	3.19774e-10	9.3678e-09	1080	291.029	1.89076	3.06072e-06	5.16548e-05	CYP71B23	NC_003074.8	9592727	9595283
AT1G22570	838863	277	223	293	484	618	401	712	642	862	443	404	732	5.59072	5.77114	7.10253	9.24953	12.3104	9.95279	13.3322	15.2514	18.9091	9.42733	8.20059	13.6147	481.874	283.913	0.764605	0.000269014	0.00565322	492.879	745.289	-0.595164	0.000118026	0.00273287	708.9	275.345	1.36455	2.83341e-16	1.74162e-14	508.736	506.198	0.00653042	0.973307	0.987794	F12K8.8	NC_003070.9	7976424	7978810
AT3G23110	821886	330	163	212	953	938	843	622	510	447	327	280	456	5.86903	3.71714	4.52841	16.0484	16.4646	18.4371	10.263	10.676	8.64046	6.13193	5.00826	7.47353	325.636	246.411	0.399349	0.0667015	0.385072	904.443	526.686	0.779111	2.97614e-11	7.83072e-09	500.92	238.923	1.06309	4.41119e-09	1.12059e-07	933.555	342.233	1.44579	6.27216e-21	1.10233e-18	RLP37	NC_003074.8	8222364	8224871
AT3G47570	823911	344	183	194	697	628	578	651	576	557	457	460	731	4.47347	3.05145	3.03002	8.58233	8.0601	9.24329	7.85417	8.81649	7.87259	6.26613	6.01616	8.76016	503.57	252.091	0.995557	3.41912e-06	0.000118845	628.615	597.693	0.0727335	0.515443	0.82342	568.482	244.391	1.21228	2.00141e-12	7.66884e-11	648.765	529.087	0.292345	0.0687805	0.201963	AT3G47570	NC_003074.8	17527507	17531041
AT3G60260	825197	373	174	246	632	638	546	716	551	661	397	446	668	9.39973	5.62244	7.4456	15.0803	15.868	16.9205	16.7399	16.3435	18.1044	10.5486	11.3036	15.5129	461.427	276.79	0.734793	0.000881524	0.0153734	599.726	643.305	-0.102449	0.338234	0.695683	611.84	268.393	1.18393	2.50203e-11	8.32117e-10	619.011	484.782	0.350545	0.0282397	0.104573	AT3G60260	NC_003074.8	22273799	22277292
AT1G74330	843774	276	240	280	431	410	360	639	491	745	602	602	946	3.61659	4.03247	4.40663	5.34754	5.30236	5.80104	7.76828	7.57285	10.6102	8.31733	7.93347	11.4233	657.217	285.578	1.20448	1.34998e-11	1.16013e-09	396.439	627.283	-0.662575	8.24137e-06	0.000311514	596.623	276.934	1.10853	4.02564e-11	1.3173e-09	409.159	690.552	-0.756833	2.19039e-06	3.87971e-05	F1M20.1	NC_003070.9	27943243	27947886
AT4G25110	828614	109	49	95	899	1195	1299	674	515	399	197	151	368	2.65678	1.53142	2.78106	20.7479	28.7469	38.936	15.2413	14.7749	10.5701	5.06282	3.70153	8.26581	217.662	88.7122	1.29227	7.8427e-05	0.00192231	1143.55	527.281	1.11531	1.2496e-08	1.34518e-06	501.459	86.0464	2.53644	8.94474e-29	1.63483e-26	1181.32	228.529	2.36903	2.7728e-08	8.3397e-07	MC2	NC_003075.7	12887474	12890262
AT3G03020	821156	345	213	229	584	707	595	641	507	601	406	395	631	19.7543	15.6384	15.7484	31.6623	39.9537	41.896	34.0513	34.1694	37.4019	24.5113	22.7466	33.2951	437.793	277.362	0.657091	0.000606434	0.0112254	625.504	584.213	0.0970195	0.446657	0.779416	555.644	268.91	1.04278	1.50127e-13	6.68229e-12	645.81	460.003	0.487319	0.00477131	0.0261979	F13E7.3	NC_003074.8	680944	681999
AT2G47130	819326	202	103	124	822	916	1064	625	492	450	239	250	477	7.37327	4.82076	5.43611	28.4097	32.9989	47.7599	21.1652	21.1379	17.8525	9.19822	9.17751	16.0449	293.685	149.984	0.966982	0.000304956	0.00625872	943.078	521.895	0.851612	5.08316e-07	3.18957e-05	496.356	145.417	1.76373	1.10955e-22	1.28019e-20	974.05	308.37	1.65673	1.62753e-12	1.16423e-10	SDR3	NC_003071.7	19349348	19350650
AT2G18690	816384	151	38	166	699	809	1184	722	536	490	184	148	629	3.41201	1.101	4.50504	14.9554	18.0417	32.9001	15.1357	14.2556	12.0339	4.38377	3.36334	13.0976	287.992	123.7	1.21879	0.129509	0.542575	918.833	580.557	0.661577	0.0617484	0.276471	552.129	120.041	2.20019	6.23865e-05	0.000703696	949.426	301.819	1.65276	0.015457	0.0660079	MSF3.7	NC_003071.7	8097420	8099393
AT2G38995	818485	781	726	534	413	271	193	433	255	354	617	658	513	15.8203	18.8568	12.9916	7.92135	5.41785	4.80765	8.13737	6.07981	7.79368	13.1779	13.4049	9.5761	554.27	731.102	-0.399629	0.0264056	0.21981	283.498	344.14	-0.277967	0.163975	0.48981	327.27	708.673	-1.11217	1.01176e-10	3.14223e-09	292.286	583.425	-0.993514	1.31142e-06	2.46205e-05	AT2G38995	NC_003071.7	16281959	16284872
AT3G51330	824296	158	112	131	733	861	1116	646	470	492	236	282	487	3.09374	2.81199	3.08074	13.5899	16.6389	26.8722	11.7352	10.8321	10.4705	4.87232	5.5533	8.78747	305.554	142.481	1.10123	4.83765e-06	0.000161482	919.086	534.339	0.780206	6.39109e-05	0.00169033	508.179	138.158	1.87774	4.19266e-40	1.80398e-37	949.522	320.843	1.56428	5.94831e-05	0.000655859	AT3G51330	NC_003074.8	19053272	19056447
AT1G33960	840293	111	28	58	605	738	1157	939	638	735	113	76	520	2.80199	0.906297	1.75845	14.4606	18.3863	35.9161	21.9909	18.9562	20.1654	3.00759	1.92945	12.0964	210.913	67.2303	1.64811	0.0639094	0.376393	857.933	766.705	0.16143	0.683442	0.905063	729.153	65.1923	3.46662	4.06403e-39	1.58367e-36	886.669	220.823	2.00489	0.0189571	0.077126	AIG1	NC_003070.9	12346138	12348733
AT5G12050	831078	515	496	865	386	565	342	319	343	225	649	585	417	14.2768	17.6309	28.8003	10.1321	15.4585	11.659	8.20443	11.1919	6.77928	18.9699	16.3101	10.6529	514.224	679.065	-0.401122	0.125416	0.533892	424.034	298.992	0.506289	0.0115889	0.0913223	284.396	658.825	-1.21246	1.54262e-06	2.5447e-05	437.736	541.565	-0.305816	0.15829	0.359177	F14F18.220	NC_003076.8	3889906	3891514
AT4G23150	828414	87	24	73	889	1052	1343	713	421	424	112	112	405	1.73551	0.613887	1.749	16.7918	20.7118	32.9456	13.1957	9.88502	9.19286	2.35572	2.247	7.44512	188.518	63.7212	1.56348	0.0308769	0.243779	1113.05	512.332	1.11838	0.000803089	0.0121473	487.191	61.8167	2.96876	1.03586e-24	1.37138e-22	1149.9	197.578	2.54011	5.74116e-05	0.0006375	CRK7	NC_003075.7	12125664	12128490
AT3G05030	819665	690	566	658	332	294	208	348	271	361	656	678	534	10.1776	10.7049	11.6569	4.63685	4.27997	3.77289	4.76224	4.70495	5.78738	10.2023	10.0578	7.25852	579.283	684.791	-0.241872	0.112556	0.508542	271.906	327.549	-0.265399	0.084	0.337459	311.534	664.048	-1.09176	2.68312e-16	1.6641e-14	280.5	609.776	-1.11704	2.74911e-11	1.64358e-09	NHX2	NC_003074.8	1393142	1397627
AT4G32350	829369	286	262	261	277	398	289	590	478	759	569	624	794	4.28228	5.03014	4.69362	3.92713	5.88149	5.32133	8.19587	8.42412	12.3517	8.98295	9.39659	10.9557	609.331	290.441	1.07195	7.53817e-14	9.06151e-12	318.761	612.874	-0.943616	4.85623e-07	3.0932e-05	582.936	281.61	1.05062	6.85583e-09	1.68564e-07	329.133	640.51	-0.962422	7.08573e-09	2.49925e-07	F8B4.50	NC_003075.7	15617361	15621062
AT5G45380	834574	157	58	127	790	931	976	627	501	433	254	230	501	2.55395	1.20979	2.48127	12.1682	14.9471	19.5243	9.46267	9.59263	7.65557	4.35656	3.76285	7.51033	299.297	119.107	1.32617	3.93095e-05	0.00103908	904.162	519.978	0.796262	9.79616e-07	5.39903e-05	494.532	115.529	2.09097	1.04679e-18	8.31511e-17	933.789	314.231	1.56888	5.96513e-11	3.36592e-09	DUR3	NC_003076.8	18390942	18395928
AT1G54740	841915	252	230	245	353	344	227	584	488	760	544	685	766	9.22855	10.8001	10.776	12.2404	12.4333	10.2228	19.8417	21.0349	30.2498	21.0053	25.229	25.8506	612.056	261.141	1.23196	5.25839e-17	8.92379e-15	301.11	615.182	-1.028	2.89632e-09	3.97876e-07	585.137	253.218	1.2095	4.1845e-11	1.36313e-09	310.653	643.433	-1.04816	2.78261e-13	2.24226e-11	T22H22.16	NC_003070.9	20430769	20431986
AT5G25930	832662	172	95	223	576	604	784	573	488	560	442	267	691	2.25448	1.59665	3.51059	7.1487	7.81358	12.6371	6.96797	7.52879	7.9778	6.10854	3.5197	8.34651	427.069	174.139	1.29407	6.76249e-05	0.00168959	663.879	543.036	0.287682	0.11726	0.406411	516.498	168.96	1.61092	3.41466e-12	1.27298e-10	685.735	448.566	0.611593	0.154197	0.352384	F18A17.4	NC_003076.8	9050660	9054143
AT5G27920	832858	236	134	182	680	773	740	656	566	563	263	282	379	3.90891	2.84589	3.62053	10.6645	12.6362	15.0726	10.0805	11.0344	10.1351	4.593	4.69752	5.78484	283.116	194.449	0.539376	0.00378536	0.0510316	730.902	597.503	0.289179	0.0295549	0.173842	568.296	188.559	1.58577	2.52318e-26	3.80374e-24	754.698	297.569	1.3397	1.13755e-16	1.38043e-14	F15F15.2	NC_003076.8	9941734	9944942
AT5G22690	832332	221	168	202	439	477	347	605	449	660	595	498	768	2.58866	2.52326	2.84179	4.86894	5.51438	4.99834	6.57464	6.19037	8.40241	7.34847	5.86663	8.28997	571.09	210.78	1.43844	1.87933e-17	3.27182e-15	414.665	572.363	-0.464462	0.00106998	0.0150123	544.375	204.396	1.41326	1.19045e-18	9.31298e-17	427.953	600.328	-0.488497	0.00135591	0.00927619	MDJ22.11	NC_003076.8	7541072	7545256
AT4G20110	827757	196	98	219	681	733	890	606	455	460	293	302	496	3.60665	2.31229	4.84004	11.8654	13.3121	20.1396	10.3455	9.85476	9.19988	5.68476	5.58895	8.41081	332.965	181.325	0.875945	0.0010821	0.0182718	776.55	505.978	0.615377	0.000353068	0.00647338	481.211	175.913	1.44991	4.23915e-11	1.37659e-09	802.063	349.784	1.19455	3.08587e-08	9.12167e-07	VSR7	NC_003075.7	10875233	10878730
AT4G28190	828934	313	201	263	470	478	311	655	525	636	430	469	637	6.00484	4.9445	6.05997	8.53771	9.05065	7.3372	11.6582	11.8551	13.2614	8.69806	9.04911	11.2617	470.374	275.207	0.772323	2.4012e-06	8.70598e-05	410.493	607.09	-0.561441	9.50939e-06	0.000350799	577.408	266.876	1.11053	4.04959e-16	2.43837e-14	423.528	494.355	-0.222218	0.142389	0.334319	ULT1	NC_003075.7	13984695	13987510
AT3G04640	819622	144	101	144	333	417	375	478	348	524	1009	440	1043	8.25587	7.4249	9.91564	18.0772	23.5956	26.439	25.425	23.4837	32.6519	60.9942	25.3705	55.1053	767.587	138.545	2.46965	2.46444e-18	4.87935e-16	374.732	450.578	-0.268365	0.115536	0.403257	428.543	134.369	1.67276	2.17531e-19	1.86418e-17	386.959	807.151	-1.0611	0.00905871	0.043608	F7O18.12	NC_003074.8	1260906	1261683
AT4G23130	828412	273	121	237	665	835	683	548	429	429	327	307	480	5.18173	2.94487	5.40279	11.9514	15.642	15.9421	9.64998	9.58422	8.85006	6.54421	5.86039	8.3958	340.978	221.151	0.622375	0.0100176	0.109472	723.668	468.576	0.625496	2.00197e-06	9.64717e-05	445.65	214.506	1.05122	3.5416e-07	6.61345e-06	747.177	358.327	1.05806	4.47019e-10	2.1647e-08	CRK5	NC_003075.7	12117491	12120220
AT4G02330	828064	132	87	92	519	392	330	522	470	544	549	582	1100	2.97665	2.5156	2.49172	11.0817	8.72438	9.15125	10.9209	12.475	13.333	13.0534	13.1994	22.8589	678.264	109.945	2.62325	1.56596e-27	7.90614e-25	405.926	515.84	-0.343115	0.015497	0.110999	490.644	106.596	2.19631	2.81409e-41	1.35161e-38	418.734	712.178	-0.766458	0.00032891	0.00282812	ATPMEPCRB	NC_003075.7	1032350	1035055
AT1G14370	837999	171	153	219	485	648	672	540	485	485	510	328	597	4.17253	4.78701	6.41809	11.2055	15.6054	20.1644	12.2245	13.9294	12.8624	13.1211	8.04922	13.4242	441.025	195.524	1.17531	6.44088e-07	2.57062e-05	606.871	506.384	0.259353	0.142704	0.453226	481.641	189.649	1.34698	7.99236e-15	4.09593e-13	626.875	463.663	0.433401	0.0583916	0.179878	APK2A	NC_003070.9	4915491	4918138
AT1G60590	842353	665	767	767	336	258	141	305	194	212	718	601	323	13.7134	20.2809	18.9966	6.56069	5.25095	3.57565	5.83521	4.70882	4.75156	15.6115	12.4645	6.13811	514.507	797.733	-0.632916	0.0217652	0.192161	236.13	234.894	0.010426	0.961321	0.991466	223.38	773.537	-1.78793	1.65568e-24	2.15061e-22	243.439	542.254	-1.15403	0.0114824	0.0523704	F8A5.12	NC_003070.9	22314089	22317070
AT2G39360	818521	209	201	244	458	536	476	566	454	564	435	434	670	2.90688	3.58465	4.07595	6.03161	7.35768	8.14143	7.3035	7.43232	8.52584	6.37922	6.07081	8.58746	470.663	235.798	1.0003	2.51286e-07	1.07867e-05	488.424	529.693	-0.118935	0.384122	0.731945	503.798	228.679	1.14278	5.62279e-13	2.31968e-11	504.292	494.564	0.0254899	0.881884	0.946957	F12L6.2	NC_003071.7	16437338	16440544
AT2G15390	816031	161	63	134	617	785	903	515	387	424	324	281	627	3.56218	1.78731	3.56084	12.9259	17.1417	24.5691	10.5713	10.0783	10.1961	7.55843	6.25276	12.784	374.436	124.944	1.58045	4.26165e-07	1.74927e-05	778.34	441.516	0.815575	1.09209e-05	0.000396512	419.91	121.192	1.78624	1.27944e-15	7.18053e-14	804.064	393.127	1.03143	0.0111385	0.051121	FUT4	NC_003071.7	6709116	6711156
AT1G16110	838180	264	132	198	567	586	480	492	403	468	547	443	621	4.61789	2.96062	4.15971	9.39095	10.1165	10.3251	7.98433	8.29721	8.89739	10.0884	7.79327	10.0101	495.806	208.293	1.24695	1.29982e-10	9.61535e-09	538.483	455.882	0.240236	0.0340749	0.190513	433.596	201.992	1.09648	3.3112e-10	9.67273e-09	555.786	521.375	0.0914877	0.507998	0.724945	WAKL6	NC_003070.9	5518219	5520929
AT5G58120	835924	186	170	205	474	509	487	500	391	496	520	460	796	2.35896	2.76456	3.12262	5.6921	6.37119	7.59538	5.88317	5.83676	6.83701	6.95357	5.86734	9.30314	542.915	201.798	1.43044	2.01891e-12	1.91417e-10	489.116	463.41	0.075509	0.584474	0.860347	440.75	195.701	1.17445	6.35338e-14	2.95532e-12	504.989	570.44	-0.178227	0.329953	0.569677	K21L19.1	NC_003076.8	23517256	23521067
AT1G64900	842798	648	469	882	240	276	244	318	228	372	525	465	507	15.4071	14.2985	25.1868	5.40312	6.47666	7.13428	7.01468	6.38072	9.61318	13.1614	11.1193	11.1087	462.499	715.967	-0.630515	0.0024328	0.0353965	252.337	306.51	-0.282881	0.12355	0.417184	291.522	694.6	-1.25236	3.64743e-08	8.01387e-07	260.525	486.595	-0.904008	4.04739e-09	1.5224e-07	CYP89A2	NC_003070.9	24113109	24114984
AT1G25400	839126	101	93	116	388	391	359	498	396	595	726	486	998	2.60861	3.07992	3.59835	9.48868	9.96688	11.4024	11.933	12.0384	16.7025	19.7707	12.6241	23.7535	676.605	111.589	2.60308	2.88184e-27	1.38568e-24	377.139	498.798	-0.404511	0.0101368	0.0823469	474.424	108.221	2.13576	2.93156e-27	4.69344e-25	389.308	711.001	-0.870421	2.19013e-05	0.000282238	F2J7.13	NC_003070.9	8911096	8912822
AT2G20142	2745551	94	41	83	579	725	708	621	486	524	345	236	637	4.06283	2.27224	4.3086	23.6955	30.9267	37.6311	24.9015	24.7243	24.6155	15.7223	10.2586	25.3716	370.177	76.3996	2.27302	8.94349e-12	7.81878e-10	673.101	543.984	0.304884	0.0442203	0.226168	517.373	74.1059	2.79341	1.08534e-45	6.59278e-43	695.151	388.637	0.838156	0.0436049	0.144979	AT2G20142	NC_003071.7	8695374	8696643
AT1G11380	837680	188	186	220	333	303	191	620	416	812	454	511	823	5.83148	7.39781	8.19599	9.78029	9.27595	7.28563	17.8421	15.188	27.375	14.8482	15.9411	23.525	545.071	214.374	1.34945	3.28016e-10	2.28423e-08	268.457	616.85	-1.19789	5.06665e-09	6.34469e-07	586.688	207.898	1.49896	2.2728e-11	7.62017e-10	276.911	572.533	-1.04634	1.35211e-07	3.39477e-06	T23J18.4	NC_003070.9	3832563	3834462
AT4G39030	830058	159	124	162	657	559	827	607	507	479	214	254	505	3.13673	3.13668	3.83842	12.2725	10.8839	20.0631	11.1097	11.7727	10.2705	4.45134	5.03952	9.18078	294.878	159.076	0.892135	0.00117177	0.0194125	690.975	532.189	0.374465	0.0490101	0.239686	506.164	154.273	1.71506	4.83413e-31	1.16092e-28	713.619	309.504	1.20407	0.00443729	0.0247369	EDS5	NC_003075.7	18185437	18189224
AT2G19620	816481	305	199	229	401	460	305	621	440	574	465	498	553	7.30634	6.11255	6.5886	9.0956	10.8756	8.9849	13.8015	12.4062	14.9448	11.7449	11.9979	12.2077	466.508	259.318	0.844184	2.99011e-10	2.08946e-08	381.709	544.076	-0.510452	0.000117215	0.0027175	517.45	251.438	1.03883	1.26114e-13	5.69941e-12	393.927	490.592	-0.315343	0.0155391	0.066289	NDL3	NC_003071.7	8485991	8488963
AT5G47220	834768	175	126	185	647	635	694	463	366	376	330	242	788	5.9405	5.48434	7.54248	20.7958	21.2742	28.9706	14.5814	14.6236	13.8723	11.8112	8.26183	24.6502	410.834	173.379	1.24539	0.000211311	0.00460349	660.333	401.881	0.713795	6.27369e-07	3.74955e-05	382.221	168.159	1.18475	9.15416e-14	4.19826e-12	681.799	430.995	0.661015	0.165134	0.369264	ERF2	NC_003076.8	19171643	19172956
AT2G29720	817522	209	125	196	602	622	739	530	382	463	320	287	491	5.72276	4.38872	6.44574	15.6078	16.8091	24.8838	13.4638	12.3115	13.779	9.2386	7.90345	12.3894	335.656	187.637	0.838207	0.000137371	0.0031525	660.007	457.497	0.52565	0.0014871	0.0193871	435.106	181.985	1.25525	1.98272e-14	9.74977e-13	681.619	352.674	0.947888	5.47866e-06	8.55233e-05	CTF2B	NC_003071.7	12700401	12702443
AT4G15490	827221	495	551	739	227	306	281	345	240	397	494	460	431	10.7651	15.3651	19.3026	4.67441	6.56796	7.51508	6.96092	6.14346	9.38386	11.3276	10.0612	8.63774	428.85	648.126	-0.59501	0.00381366	0.0513788	271.971	327.524	-0.271248	0.179665	0.514061	311.505	628.659	-1.01171	4.7158e-06	6.95186e-05	280.888	451.326	-0.686928	0.000271097	0.00240693	UGT84A3	NC_003075.7	8852656	8854706
AT3G44990	823634	696	1132	1262	89	87	41	143	110	114	577	449	265	22.2863	46.4777	48.534	2.69839	2.74943	1.61445	4.24814	4.14581	3.96744	19.4806	14.4594	7.81958	404.47	1136.69	-1.49082	0.00254364	0.0367445	69.7492	122.256	-0.799487	0.0013009	0.0174564	116.274	1102.45	-3.24382	1.07339e-38	4.10532e-36	71.9285	426.267	-2.5591	7.2726e-17	9.0961e-15	XTH31	NC_003074.8	16446935	16448844
AT3G47480	823902	113	61	99	622	865	1010	641	493	436	146	115	342	4.66697	3.23039	4.91076	24.3239	35.2588	51.2968	24.5611	23.9657	19.5713	6.35779	4.77672	13.0164	182.313	96.2351	0.921295	0.00980052	0.107822	845.912	522.143	0.694083	0.000757241	0.0116452	496.583	93.3351	2.40575	4.12149e-38	1.52002e-35	874.01	191.283	2.19091	2.71947e-05	0.000338473	AT3G47480	NC_003074.8	17496085	17497164
AT4G21870	828276	234	225	211	536	659	456	500	484	498	310	320	463	10.1138	12.4696	10.9532	21.9357	28.1113	24.237	20.0495	24.6225	23.3941	14.1273	13.91	18.4412	334.561	240.941	0.477033	0.00722176	0.0856216	542.534	498.744	0.123508	0.359983	0.711997	474.393	233.605	1.02346	7.76638e-12	2.79929e-10	560.002	351.593	0.670217	2.78369e-05	0.000344782	T8O5.80	NC_003075.7	11603481	11604637
AT3G57460	824913	150	34	85	846	823	904	475	435	374	169	182	403	4.43092	1.28781	3.01564	23.6625	23.9937	32.8386	13.0176	15.1245	12.0075	5.26365	5.40693	10.9703	228.301	91.772	1.30956	0.00116708	0.0193508	859.833	430.421	0.997491	2.3065e-11	6.33702e-09	409.386	88.9997	2.19137	1.50109e-12	5.83841e-11	887.776	239.592	1.88657	4.51161e-14	4.01652e-12	AT3G57460	NC_003074.8	21262986	21265827
AT3G59080	825077	143	130	219	288	297	285	397	299	531	822	632	836	2.87967	3.35675	5.29673	5.49143	5.90279	7.05771	7.41703	7.08704	11.6219	17.4532	12.7997	15.5139	706.461	177.618	1.99424	1.78185e-19	3.91135e-17	289.177	410.947	-0.508655	0.00893252	0.0753482	390.867	172.313	1.18344	3.9162e-06	5.92972e-05	298.541	743.107	-1.3185	6.26617e-17	7.98427e-15	AT3G59080	NC_003074.8	21836406	21838620
AT2G17880	816298	229	223	189	409	392	271	533	474	570	465	490	633	8.00506	9.99547	7.93503	13.5375	13.5242	11.6496	17.2858	19.5027	21.6561	17.1388	17.2267	20.3912	487.162	230.432	1.08355	1.11286e-11	9.60436e-10	349.913	529.519	-0.594006	1.26984e-05	0.000451448	503.655	223.395	1.17471	5.34627e-14	2.50377e-12	361.015	512.11	-0.502951	0.00029486	0.00257554	DJC24	NC_003071.7	7766765	7768040
AT1G52200	841650	160	93	191	516	768	854	566	460	516	219	169	351	3.96927	2.9583	5.69091	12.1207	18.8038	26.0532	13.0269	13.4318	13.9129	5.72838	4.21651	8.02428	225.517	157.746	0.515775	0.076088	0.415409	723.621	515.389	0.487708	0.0165908	0.116333	490.189	153.036	1.67806	2.21091e-16	1.37951e-14	747.677	236.891	1.6558	4.70586e-10	2.27342e-08	F9I5.19	NC_003070.9	19441636	19443631
AT4G35770	829730	176	127	270	447	515	352	608	635	446	310	312	651	6.05275	5.60032	11.1522	14.5557	17.48	14.8866	19.3989	25.704	16.6706	11.2408	10.7912	20.6314	386.457	205.59	0.91173	0.00318621	0.0441934	430.816	568.796	-0.398881	0.0142441	0.104506	541.024	199.481	1.43966	1.34296e-08	3.1844e-07	444.628	405.701	0.131027	0.56804	0.771836	SEN1	NC_003075.7	16944878	16946266
AT1G56150	842068	174	132	148	630	832	774	503	414	341	362	212	295	9.55814	9.29752	9.76435	32.7681	45.1068	52.2851	25.6345	26.7677	20.3589	20.9667	11.7121	14.9333	269.32	161.753	0.734438	0.00112815	0.0188914	747.191	419.45	0.831373	8.4017e-07	4.78819e-05	398.928	156.843	1.34646	1.027e-16	6.6077e-15	771.678	283.433	1.44498	3.75045e-11	2.20347e-09	F14G9.23	NC_003070.9	21017311	21018122
AT3G07520	819940	181	106	107	664	717	784	579	390	399	239	239	388	2.86699	2.15289	2.03558	9.95868	11.2089	15.2713	8.50863	7.27109	6.86906	3.99156	3.80734	5.66354	264.517	138.347	0.932145	4.49208e-05	0.00117662	725.611	452.815	0.676821	2.35253e-05	0.000758413	430.627	134.121	1.67766	5.92779e-21	5.82984e-19	749.326	277.907	1.4279	5.1549e-13	4.04204e-11	GLR1.4	NC_003074.8	2394891	2398291
AT4G15233	827188	200	135	163	678	650	604	501	466	458	273	221	426	1.66435	1.44052	1.62915	5.34234	5.33855	6.18109	3.868	4.56445	4.14245	2.39538	1.84962	3.26688	280.996	176.603	0.669904	0.00310232	0.0431483	639.712	478.549	0.41902	0.000462754	0.00797601	455.173	171.247	1.40615	5.8965e-22	6.37594e-20	660.306	295.204	1.15916	1.26215e-09	5.59379e-08	ABCG42	NC_003075.7	8687354	8694733
AT5G05460	830429	251	121	158	606	633	691	499	399	402	284	253	456	4.50171	2.78265	3.40345	10.2911	11.2048	15.2404	8.30306	8.42295	7.83623	5.37056	4.56353	7.53664	303.216	185.028	0.709625	0.00367034	0.0497931	646.148	433.706	0.572508	0.000127732	0.00289567	412.491	179.403	1.19437	4.77487e-11	1.5457e-09	667.226	318.544	1.06387	2.08645e-07	4.93897e-06	ENGase85A	NC_003076.8	1615507	1619107
AT5G03355	28720553	143	86	121	351	322	251	461	338	576	677	564	849	2.93398	2.2625	2.9817	6.8189	6.52035	6.33296	8.77516	8.16252	12.8446	14.6456	11.6379	16.0523	641.79	123.716	2.37144	5.31081e-38	5.10723e-35	302.914	459.778	-0.601125	0.000604668	0.00986766	437.303	119.976	1.86274	1.79646e-18	1.36406e-16	312.554	674.703	-1.10965	1.71581e-13	1.41049e-11	AT5G03355	NC_003076.8	817835	820008
AT1G65845	842895	133	86	182	490	751	607	550	442	471	286	276	449	7.63503	6.33033	12.5484	26.6343	42.5494	42.851	29.2924	29.8654	29.3871	17.311	15.9347	23.7528	308.998	143.21	1.11016	2.91232e-05	0.000791579	615.344	488.478	0.331696	0.0453032	0.229168	464.588	138.946	1.74159	1.2383e-15	6.96857e-14	635.528	324.662	0.966846	3.61421e-06	5.94216e-05	AT1G65845	NC_003070.9	24493011	24493923
AT1G21520	838752	245	111	228	528	662	646	538	382	381	287	251	456	12.0222	6.98406	13.4372	24.5322	32.0604	38.9818	24.4924	22.0631	20.3197	14.8489	12.387	20.62	303.572	205.105	0.564133	0.0343949	0.261424	614.22	431.591	0.505901	0.00174633	0.0219429	410.453	198.955	1.04207	1.53469e-06	2.53365e-05	634.341	318.923	0.989414	2.80004e-06	4.80105e-05	F24J8.16	NC_003070.9	7534019	7534927
AT4G22200	828311	581	559	565	270	265	227	299	249	231	554	492	408	7.89138	9.73549	9.21686	3.47238	3.55237	3.79154	3.76775	3.98074	3.41009	7.93384	6.72075	5.10676	451.715	613.605	-0.44198	0.0110575	0.118214	251.452	260.168	-0.0499813	0.729059	0.921508	247.444	594.967	-1.26445	1.10601e-19	9.63813e-18	259.525	475.58	-0.873441	7.49843e-07	1.48851e-05	KT2/3	NC_003075.7	11746490	11750698
AT2G38750	818457	517	577	508	272	182	133	305	289	268	608	501	451	12.9191	18.4879	15.2463	6.43572	4.48857	4.08702	7.07091	8.50016	7.27869	16.0193	12.5909	10.3855	484.56	579.756	-0.258149	0.175132	0.618598	190.073	289.58	-0.60165	0.00192533	0.0237072	275.436	562.094	-1.02877	3.88266e-10	1.11683e-08	195.98	510.139	-1.37561	1.15024e-10	6.25334e-09	ANNAT4	NC_003071.7	16196265	16198832
AT1G12420	837798	302	180	165	504	445	392	614	336	476	342	272	549	6.25667	4.78165	4.10561	9.88674	9.09894	9.987	11.8015	8.19337	10.7181	7.47066	5.66736	10.4813	354.941	227.073	0.642993	0.00982847	0.107988	441.728	469.51	-0.090901	0.540553	0.838396	446.479	220.119	1.01835	2.64612e-07	5.05099e-06	455.838	372.85	0.288459	0.154015	0.352077	ACR8	NC_003070.9	4226239	4229211
AT4G23810	828481	106	35	68	486	633	738	475	294	288	518	300	614	3.12291	1.32218	2.40614	13.5574	18.4057	26.7377	12.9832	10.195	9.22196	16.0909	8.88897	16.6698	439.84	72.1776	2.59852	5.97449e-17	9.97148e-15	627.933	348.261	0.846803	5.8375e-05	0.00157331	331.179	69.9965	2.2315	4.28158e-17	2.83421e-15	648.724	462.374	0.487843	0.215001	0.440038	WRKY53	NC_003075.7	12392370	12393982
AT1G33610	840255	192	135	212	468	482	395	428	414	457	463	418	488	4.8005	4.32801	6.36618	11.0794	11.894	12.1449	9.92802	12.1835	12.4188	12.2057	10.5108	11.2438	422.166	192.272	1.13438	6.77194e-11	5.28028e-09	443.481	437.394	0.0216226	0.868596	0.965743	416.042	186.495	1.15626	1.37997e-10	4.24115e-09	457.729	444.06	0.043304	0.729054	0.871385	T1E4.10	NC_003070.9	12188678	12190461
AT4G10500	826642	90	20	28	593	689	1000	501	344	472	161	125	505	2.95612	0.842324	1.10458	18.4426	22.3354	40.3918	15.2669	13.2992	16.85	5.57575	4.1292	15.2855	237.467	46.3797	2.35224	0.00275468	0.0392042	778.615	437.925	0.829285	0.01864	0.12601	416.49	44.956	3.20297	2.95055e-09	7.6363e-08	804.533	248.924	1.69169	0.00995748	0.0469155	DLO1	NC_003075.7	6491017	6492578
AT1G35230	840412	82	38	159	538	618	921	460	374	425	174	169	460	4.81261	2.85969	11.2078	29.8975	35.7973	66.472	25.0471	25.836	27.1102	10.7674	9.97537	24.879	242.376	99.631	1.28282	0.0647516	0.378702	709.49	420.864	0.752571	0.0314464	0.180956	400.287	96.7186	2.04911	0.0001877	0.00185127	733.126	254.255	1.52683	0.00537945	0.0288912	AGP5	NC_003070.9	12917070	12917829
AT3G51890	824352	243	131	193	513	594	552	476	396	364	278	234	432	8.95779	6.19206	8.54495	17.906	21.6111	25.0234	16.2793	17.1821	14.5839	10.8053	8.67534	14.6753	288.406	199.505	0.530097	0.0234975	0.202965	552.355	412.74	0.418313	0.00332639	0.0361893	392.554	193.474	1.01601	2.68335e-09	6.98857e-08	570.33	303.002	0.909827	5.26995e-06	8.28362e-05	clathrin_light_chain_3	NC_003074.8	19249475	19251112
AT3G25882	822184	179	74	90	724	634	621	450	349	380	208	220	431	11.6899	6.1967	7.05926	44.7697	40.8642	49.8728	27.265	26.827	26.9724	14.3225	14.4497	25.9385	260.938	118.636	1.13283	0.000233276	0.00500638	655.211	393.109	0.735227	6.80537e-10	1.15463e-07	373.877	115.014	1.69075	1.86133e-14	9.17471e-13	676.245	273.956	1.30083	1.61705e-09	6.95502e-08	NIMIN-2	NC_003074.8	9470357	9471039
AT1G01340	838832	111	92	128	525	770	765	453	404	378	167	181	367	1.8433	1.95898	2.55295	8.25505	12.62	15.6224	6.9792	7.89665	6.82249	2.92407	3.02293	5.61628	216.923	118.749	0.872011	0.00237946	0.034796	692.69	413.79	0.741978	8.0869e-05	0.00205375	393.566	115.174	1.77499	9.56651e-25	1.27469e-22	715.579	227.711	1.65067	6.292e-05	0.000688539	CNGC10	NC_003070.9	132270	135924
AT5G62865	10723117	171	164	203	333	517	352	474	383	509	398	362	453	7.597	9.34242	10.8318	14.008	22.669	19.231	19.537	20.0278	24.5777	18.6435	16.1745	18.5461	373.427	193.991	0.948572	3.68872e-08	1.83935e-06	396.936	457.273	-0.204376	0.241389	0.598768	434.924	188.138	1.21212	4.06825e-12	1.50576e-10	409.865	392.71	0.0609173	0.735557	0.874775	AT5G62865	NC_003076.8	25233881	25234884
AT1G58520	842218	502	465	565	182	216	167	287	223	273	526	491	416	6.69603	7.95309	9.05149	2.29864	2.84356	2.73932	3.55164	3.50111	3.95779	7.3977	6.58675	5.11347	444.588	551.452	-0.310602	0.0723059	0.403598	186.491	261.43	-0.488601	0.00204916	0.0248491	248.645	534.797	-1.10348	3.88894e-13	1.64587e-11	192.515	468.004	-1.28171	5.52286e-13	4.26495e-11	RXW8	NC_003070.9	21729913	21738808
AT5G50200	835085	104	62	131	602	707	856	542	344	361	144	153	298	3.52767	2.69659	5.33683	19.3347	23.6684	35.706	17.0564	13.7341	13.3088	5.15008	5.21941	9.31492	180.753	105.693	0.774953	0.0143386	0.142014	731.471	411.718	0.825776	2.06365e-05	0.000679566	391.533	102.542	1.93308	3.32971e-17	2.22563e-15	755.61	189.773	1.98982	8.7192e-15	8.50518e-13	WR3	NC_003076.8	20436180	20437815
AT1G19020	838483	98	58	187	347	556	686	437	407	421	390	233	481	6.20917	4.71199	14.2301	20.8173	34.7678	53.4496	25.6875	30.3521	28.9912	26.0537	14.847	28.0841	338.788	122.98	1.46245	6.05487e-05	0.00153423	541.922	425.025	0.349759	0.348589	0.704544	404.266	119.368	1.7602	1.60652e-08	3.75759e-07	560.084	356.107	0.652567	0.162038	0.36406	F14D16.17	NC_003070.9	6568002	6568705
AT5G59350	836054	495	451	568	256	256	200	334	245	252	447	455	328	12.7996	14.9533	17.6399	6.26783	6.5332	6.35966	8.01255	7.45666	7.0822	12.187	11.8325	7.8158	382.174	544.79	-0.511668	0.00835662	0.0958875	234.021	276.193	-0.240022	0.0912824	0.352862	262.671	528.353	-1.0057	5.84199e-11	1.88163e-09	241.508	402.387	-0.734997	8.18108e-05	0.000860618	F2O15.1	NC_003076.8	23940745	23943625
AT5G60950	836216	210	101	145	581	642	630	430	361	324	229	208	417	8.74601	5.39363	7.25298	22.9115	26.3888	32.2659	16.6147	17.6964	14.666	10.0559	8.71224	16.0042	260.002	159.457	0.703068	0.00916983	0.102938	617.885	372.409	0.728522	6.00462e-07	3.64796e-05	354.196	154.624	1.18902	5.11914e-10	1.45028e-08	637.995	273.044	1.2215	2.2053e-08	6.82237e-07	COBL5	NC_003076.8	24526847	24528151
AT2G33580	817923	180	100	162	389	436	408	379	312	373	547	371	591	2.89432	2.06178	3.12857	5.92256	6.91918	8.06764	5.65388	5.90494	6.51867	9.2738	5.99962	8.75729	464.73	156.021	1.57187	7.57859e-13	7.80866e-11	410.291	356.061	0.202363	0.161532	0.486739	338.657	151.321	1.1578	1.54662e-10	4.70431e-09	423.623	488.717	-0.208006	0.264521	0.49749	LYK5	NC_003071.7	14219481	14222254
AT1G13700	837931	179	168	180	327	299	183	541	380	617	392	425	549	5.99417	7.21364	7.23946	10.3684	9.88193	7.53598	16.8076	14.9778	22.4563	13.8407	14.3133	16.9417	418.839	189.555	1.14794	1.54553e-12	1.50782e-10	262.318	513.046	-0.964482	9.6172e-08	7.84831e-06	487.954	183.807	1.41128	2.21519e-14	1.07648e-12	270.57	440.263	-0.699077	2.56564e-05	0.000322875	PGL1	NC_003070.9	4694372	4696023
AT1G31480	840038	241	190	221	417	328	274	550	443	466	277	322	452	3.35719	3.39376	3.6975	5.50024	4.50949	4.69377	7.10812	7.26356	7.0554	4.06851	4.51118	5.80238	321.241	232.838	0.466144	0.00930385	0.104037	333.61	487.128	-0.544299	2.74982e-05	0.000855047	463.304	225.782	1.03755	4.0877e-16	2.45416e-14	344.16	337.543	0.0273542	0.874535	0.943791	SGR2	NC_003070.9	11265816	11271701
AT5G57550	835859	56	35	40	478	505	429	563	361	484	284	343	597	2.10968	1.6907	1.80986	17.0507	18.7765	19.8746	19.6775	16.0075	19.8176	11.2809	12.9957	20.7258	372.002	46.2397	3.00412	9.8644e-28	5.38409e-25	466.746	466.601	-0.00258693	0.984202	0.997992	443.746	44.8335	3.29978	8.2231e-62	1.06145e-58	481.79	390.598	0.300468	0.148983	0.344623	XTH25	NC_003076.8	23304782	23306440
AT3G44400	823565	190	113	165	496	551	529	424	356	353	294	272	431	1.75536	1.33863	1.83086	4.33891	5.02411	6.01009	3.63423	3.87124	3.54458	2.8639	2.5273	3.66943	305.155	165.44	0.881627	1.82782e-05	0.000528837	524.996	378.777	0.468837	0.000781328	0.0119416	360.257	160.444	1.16261	6.71968e-13	2.74815e-11	542.069	320.679	0.754326	2.26082e-05	0.000289336	AT3G44400	NC_003074.8	16044662	16049803
AT5G23850	832450	267	153	147	534	441	432	456	393	379	253	265	441	5.5213	4.05686	3.65094	10.4558	9.00043	10.9857	8.74839	9.56555	8.51816	5.51629	5.51127	8.40383	292.502	198.719	0.555785	0.0184592	0.17061	464.97	410.917	0.177842	0.166855	0.494405	390.829	192.639	1.01481	1.14384e-08	2.73108e-07	479.842	307.255	0.640542	0.000622494	0.00483642	MRO11.11	NC_003076.8	8037798	8040941
AT4G21850	828273	181	71	79	550	670	642	478	390	393	130	150	412	7.44096	3.74264	3.90063	21.4092	27.1844	32.4562	18.231	18.8713	17.5598	5.63496	6.2018	15.6083	208.233	113.983	0.866837	0.030533	0.241999	621.822	421.085	0.560229	0.00016971	0.00364955	400.491	110.493	1.84753	1.38057e-14	6.90383e-13	642.143	218.359	1.55506	0.00192455	0.0124637	MSRB9	NC_003075.7	11591116	11592425
AT4G11300	826732	216	121	168	405	428	366	432	299	434	384	384	492	6.2603	4.49672	5.84801	11.1143	12.2428	13.0447	11.6161	10.2	13.6712	11.7346	11.1931	13.1406	386.988	177.841	1.11756	7.86854e-11	6.06508e-09	396.473	387.803	0.0298405	0.83512	0.956788	368.826	172.457	1.09301	1.78549e-09	4.79571e-08	409.256	406.86	0.00599358	0.964558	0.98409	F8L21.90	NC_003075.7	6872151	6873689
AT1G27730	839666	69	61	101	254	326	362	366	272	255	980	280	776	2.36203	2.67753	4.15255	8.23296	11.0141	15.239	11.6239	10.9595	9.48752	35.3719	9.63984	24.4797	631.12	83.2824	2.92248	3.5747e-07	1.49155e-05	317.55	296.683	0.0933771	0.641381	0.888764	282.156	80.7926	1.80948	6.92463e-16	3.97262e-14	328.032	664.119	-1.01806	0.0736521	0.212096	STZ	NC_003070.9	9648021	9649323
AT1G61260	842420	202	130	133	255	282	315	371	233	413	615	407	731	5.36957	4.43099	4.24617	6.41822	7.3983	10.297	9.14946	7.29006	11.932	17.2369	10.8807	17.9066	538.6	164.109	1.7122	2.44569e-15	3.50289e-13	286.085	338.065	-0.244955	0.240461	0.597445	321.519	159.104	1.01281	1.26226e-06	2.12986e-05	295.457	566.23	-0.941838	1.86062e-05	0.000246796	F11P17.2	NC_003070.9	22593465	22595338
AT3G49780	824140	160	79	191	373	467	410	453	352	518	361	206	492	4.34637	2.75171	6.23158	9.59406	12.5204	13.6963	11.4166	11.2548	15.2937	10.3398	5.62795	12.3163	324.116	152.151	1.09016	0.000763074	0.0136254	415.848	442.658	-0.0918266	0.583948	0.860347	421.022	147.621	1.51011	2.43638e-09	6.40185e-08	429.401	340.568	0.332768	0.179588	0.390249	PSK4	NC_003074.8	18465318	18467224
AT3G21670	821721	471	542	658	128	197	93	203	160	270	485	489	365	9.51054	14.0331	15.9576	2.44726	3.92596	2.3093	3.80289	3.8027	5.9255	10.3258	9.93045	6.79182	415.844	607.041	-0.545187	0.0117524	0.124197	135.747	212.257	-0.641064	0.010205	0.0827187	201.888	588.751	-1.54354	1.15612e-11	4.05388e-10	140.101	437.811	-1.63955	2.18145e-12	1.52829e-10	AtNPF6.4	NC_003074.8	7626757	7629205
AT5G37710	833749	218	194	174	316	304	218	516	383	548	321	339	527	4.08735	4.66398	3.91825	5.60995	5.62541	5.02638	8.97571	8.45224	11.1672	6.34582	6.39236	9.10552	362.572	209.86	0.791213	4.51419e-05	0.00118088	274.021	483.046	-0.815882	3.17289e-08	2.9648e-06	459.424	203.457	1.1767	3.2715e-13	1.40179e-11	282.732	380.93	-0.430205	0.0154158	0.065898	K12B20.160	NC_003076.8	14978566	14981620
AT1G10340	837573	79	44	57	436	713	731	493	346	349	211	142	439	1.72564	1.23238	1.4954	9.01773	15.3712	19.6361	9.9909	8.89586	8.28565	4.85964	3.11953	8.83685	239.966	63.2947	1.92028	5.33343e-08	2.60796e-06	634.955	393.938	0.686128	0.0013474	0.0179602	374.642	61.3743	2.60092	1.64687e-42	8.71408e-40	656.073	251.834	1.38056	0.00893368	0.0431397	F14N23.22	NC_003070.9	3390322	3392633
AT3G48650	3769688	114	40	79	510	577	692	428	334	311	337	162	447	3.22648	1.45162	2.6854	13.6672	16.1174	24.0848	11.2383	11.1265	9.56667	10.0566	4.61121	11.6584	289.585	80.7421	1.83728	2.74153e-07	1.16804e-05	600.085	357.284	0.745199	5.78387e-05	0.00156343	339.799	78.3063	2.10623	2.4311e-18	1.8258e-16	619.841	304.282	1.02584	0.0237537	0.0916302	AT3G48650	NC_003074.8	18024660	18026235
AT5G55930	835691	105	121	83	540	672	499	475	436	410	152	159	370	1.66081	2.45406	1.57676	8.08744	10.4905	9.70609	6.97041	8.11717	7.04842	2.53496	2.52932	5.39314	206.057	111.794	0.886294	0.006864	0.0824619	564.343	443.198	0.349479	0.00868176	0.0740221	421.544	108.364	1.9657	5.36901e-25	7.29514e-23	582.584	216.227	1.42716	3.08853e-08	9.12167e-07	OPT1	NC_003076.8	22652715	22656106
AT1G66090	842923	99	65	132	303	330	451	338	222	249	895	329	608	2.6474	2.22878	4.23951	7.67208	8.70949	14.8311	8.3856	6.98754	7.23703	25.235	8.84822	14.9829	570.049	105.706	2.43088	1.38641e-06	5.2728e-05	367.899	267.766	0.453259	0.0368677	0.200609	254.645	102.555	1.31354	2.27089e-08	5.15393e-07	380.068	600.158	-0.659634	0.205137	0.426791	F15E12.17	NC_003070.9	24602033	24604763
AT2G26400	817180	118	24	70	915	656	498	728	251	246	65	122	326	4.69942	1.22558	3.34825	34.504	25.7846	24.3896	26.8984	11.7658	10.6481	2.72943	4.8865	11.9643	153.451	72.2574	1.08499	0.169051	0.606768	672.477	392.074	0.777565	0.090202	0.350525	372.718	70.08	2.40854	0.00030067	0.00278964	693.512	160.8	2.10773	0.000635997	0.00491884	ARD3	NC_003071.7	11231770	11233388
AT1G48330	841253	721	447	379	394	276	221	357	276	200	206	282	254	35.773	28.4379	22.5848	18.5099	13.5153	13.4842	16.4332	16.1182	10.7852	10.7767	14.0717	11.6135	228.37	543.487	-1.2521	2.00596e-10	1.43654e-08	290.085	276.578	0.069953	0.724709	0.920601	263.033	526.815	-1.00273	1.69838e-06	2.76728e-05	299.169	240.181	0.318816	0.0899514	0.244228	F11A17.11	NC_003070.9	17863660	17864558
AT5G39020	833894	196	105	154	522	523	539	341	400	333	248	257	371	3.26579	2.24331	3.08184	8.23548	8.60059	11.0442	5.27132	7.84475	6.03049	4.35693	4.30666	5.69658	268.133	160.034	0.741593	0.000351706	0.00706034	528.018	363.901	0.538018	0.00144023	0.0189776	346.158	155.194	1.15123	2.47857e-08	5.58647e-07	545.151	281.783	0.948506	2.80961e-08	8.42347e-07	MXF12.30	NC_003076.8	15616770	15619446
AT1G71697	843500	230	135	141	454	490	439	478	387	332	258	253	371	5.40805	4.0702	3.98189	10.1078	11.3711	12.6938	10.4274	10.7105	8.48453	6.39631	5.98286	8.03888	270.15	177.787	0.600586	0.0028054	0.0397407	458.675	398.948	0.199188	0.155778	0.476179	379.428	172.361	1.13344	1.85906e-10	5.62155e-09	473.516	283.923	0.734754	5.17491e-06	8.16571e-05	CK1	NC_003070.9	26970968	26973464
AT3G55880	824754	180	107	206	421	496	517	384	299	389	293	263	356	3.75355	2.86103	5.15934	8.31262	10.2081	13.2578	7.42906	7.33885	8.81649	6.4422	5.5157	6.84113	280.333	175.124	0.677904	0.00223657	0.0330414	480.592	358.2	0.421342	0.0129516	0.0982335	340.686	169.886	1.00261	1.71837e-06	2.79666e-05	496.336	294.752	0.7488	4.65212e-05	0.000532526	SUE4	NC_003074.8	20736508	20738967
AT1G63750	842679	134	106	145	261	310	260	440	339	515	508	339	549	1.34678	1.36605	1.75032	2.48382	3.07503	3.2135	4.10279	4.01033	5.6257	5.38336	3.42664	5.0848	429.909	137.802	1.64244	1.52638e-14	1.9634e-12	275.415	432.964	-0.654238	0.000109044	0.00256686	411.802	133.648	1.62454	4.39036e-17	2.89694e-15	284.346	452.095	-0.670602	0.000497555	0.00402113	F24D7.6	NC_003070.9	23650840	23655453
AT3G07195	819907	130	61	81	541	662	591	328	340	325	192	218	435	4.80813	2.89289	3.59812	18.946	24.1649	26.8802	11.2549	14.8013	13.0645	7.4874	8.10896	14.8262	256.256	94.8553	1.43004	2.50365e-06	9.04495e-05	596.972	334.975	0.834434	9.30821e-08	7.64936e-06	318.628	91.9723	1.78138	6.89037e-17	4.48918e-15	616.418	268.987	1.19348	5.99552e-07	1.2344e-05	AT3G07195	NC_003074.8	2288732	2290515
AT2G46530	819264	508	398	481	179	227	158	241	158	252	470	409	420	8.32751	8.36573	9.47009	2.77838	3.67259	3.18509	3.66524	3.04857	4.48982	8.12356	6.74296	6.34468	401.977	495.414	-0.302254	0.0320161	0.249764	185.534	216.47	-0.223471	0.243333	0.601809	205.876	480.418	-1.22099	1.07715e-13	4.90009e-12	191.52	423.005	-1.14241	1.46568e-11	9.11001e-10	ARF11	NC_003071.7	19104632	19108486
AT5G25240	832595	150	146	119	98	89	68	289	239	587	694	701	719	9.59928	11.9803	9.14643	5.93827	5.62124	5.35142	17.1585	18.0025	40.8284	46.8278	45.1171	42.4019	652.345	149.132	2.13318	1.5593e-46	2.42232e-43	83.4928	376.174	-2.16981	7.74168e-14	4.75029e-11	357.824	144.572	1.30813	1.70277e-05	0.000221178	86.1456	686.255	-2.98987	4.21476e-87	8.59263e-84	F21J6.107	NC_003076.8	8746594	8747290
AT3G50470	824211	133	86	98	546	500	463	470	376	323	206	235	443	4.99362	4.14029	4.41924	19.4108	18.528	21.3775	16.3717	16.6165	13.1808	8.15507	8.87375	15.3277	268.423	112.08	1.25937	2.16407e-06	7.94606e-05	498.867	389.4	0.355854	0.00786859	0.0688099	370.344	108.673	1.7646	3.56715e-24	4.51978e-22	514.879	281.805	0.866808	7.3144e-05	0.000784422	HR3	NC_003074.8	18728935	18730497
AT4G30850	829209	174	153	169	373	398	332	483	380	404	300	290	410	4.83564	5.45212	5.64091	9.81523	10.9165	11.3463	12.4533	12.4301	12.2029	8.7907	8.10548	10.5002	306.636	177.928	0.788389	5.03183e-06	0.000167135	364.375	422.618	-0.21563	0.07579	0.316715	401.945	172.534	1.22335	2.76269e-18	2.05985e-16	376.116	322.314	0.220241	0.145353	0.33878	HHP2	NC_003075.7	15020182	15022505
AT4G13900	3770199	155	115	156	475	525	594	396	300	301	197	233	401	2.0098	1.912	2.42943	5.83179	6.71855	9.47155	4.76376	4.57857	4.24194	2.6933	3.03846	4.79153	252.717	152.011	0.734999	0.00285985	0.0403597	535.598	331.775	0.687512	5.69727e-05	0.00155341	315.536	147.424	1.09873	8.58447e-12	3.07804e-10	553.156	265.37	1.05619	6.2021e-06	9.53561e-05	RLP49	NC_003075.7	8035572	8041337
AT5G48450	834900	225	145	152	398	403	288	435	371	504	243	295	383	4.48238	3.70393	3.63686	7.5075	7.92366	7.05556	8.03986	8.69936	10.9127	5.10422	5.9105	7.03126	281.796	184.304	0.610944	0.00114979	0.0191584	356.548	439.626	-0.299812	0.0412612	0.215827	418.151	178.686	1.22237	2.10427e-12	8.03319e-11	367.916	296.137	0.312314	0.0487087	0.157373	sks3	NC_003076.8	19632703	19635679
AT5G43910	834413	172	105	125	496	580	635	397	286	319	165	215	313	4.25749	3.3326	3.71615	11.625	14.1693	19.3291	9.11694	8.33256	8.58208	4.30632	5.35229	7.13967	211.227	141.817	0.573739	0.0130463	0.132999	574.828	333.055	0.783892	4.46847e-06	0.000188228	316.751	137.508	1.19937	9.27137e-14	4.23632e-12	593.697	221.872	1.41624	1.26217e-10	6.82543e-09	F6B6.5	NC_003076.8	17667310	17670292
AT1G33560	840250	156	128	166	437	477	482	449	318	293	284	237	379	2.37567	2.49942	3.03617	6.30128	7.16925	9.02652	6.34367	5.7	4.84959	4.56012	3.62982	5.31874	275.964	161.223	0.777509	0.000112227	0.00261711	466.053	351.289	0.403827	0.0117752	0.0921591	334.079	156.357	1.09842	2.91364e-10	8.62111e-09	481.233	290.063	0.727353	8.92279e-05	0.000930004	ADR1	NC_003070.9	12168768	12172119
AT2G19800	816499	74	81	49	389	447	368	648	572	371	222	257	302	2.0375	2.85969	1.62039	10.1415	12.147	12.4602	16.5529	18.5374	11.1024	6.44488	7.11663	7.66268	239.696	73.5605	1.71047	1.47252e-13	1.68963e-11	398.303	531.231	-0.416186	0.0191671	0.128816	505.245	71.2946	2.82982	4.933e-31	1.17105e-28	411.182	251.99	0.703598	2.65555e-06	4.58026e-05	MIOX2	NC_003071.7	8530865	8533779
AT3G26290	822232	622	371	472	213	222	176	287	197	271	292	306	338	13.5469	10.3608	12.3467	4.39254	4.77197	4.71385	5.79916	5.05014	6.41499	6.70548	6.70266	6.78384	288.177	516.768	-0.844607	4.49719e-09	2.59488e-07	201.203	251.055	-0.320989	0.042567	0.220415	238.767	501.095	-1.07024	8.91755e-12	3.1809e-10	207.661	303.072	-0.546245	0.000156755	0.00150248	CYP71B26	NC_003074.8	9632608	9634822
AT3G62950	825470	203	157	178	321	340	269	472	375	354	302	334	447	10.48	10.3929	11.0368	15.6913	17.3237	17.0778	22.6069	22.7869	19.8631	16.4388	17.3416	21.2658	331.679	191.888	0.790858	1.97978e-06	7.29591e-05	306.359	400.297	-0.386624	0.00293754	0.0328319	380.711	186.066	1.0332	3.81779e-13	1.6224e-11	316.2	348.594	-0.142765	0.348194	0.587969	AT3G62950	NC_003074.8	23266227	23267090
AT3G61060	825278	196	170	183	300	277	182	474	421	498	355	284	400	5.9392	6.60526	6.6601	8.60756	8.28413	6.78198	13.3255	15.0156	16.4013	11.3422	8.65499	11.1697	319.81	196.757	0.702672	3.83449e-05	0.00101624	246.928	467.639	-0.916129	7.78691e-10	1.3031e-07	444.796	190.786	1.22215	1.54015e-16	9.75728e-15	254.725	336.307	-0.397804	0.0208237	0.0831278	PP2-A13	NC_003074.8	22602816	22604582
AT1G58225	842190	90	32	38	615	739	727	458	290	218	138	140	249	5.06871	2.31086	2.57037	32.7957	41.0766	50.3503	23.9306	19.2238	13.3441	8.19466	7.92974	12.923	160.578	54.8813	1.53841	6.64219e-06	0.000213938	695.663	317.658	1.12761	1.67299e-08	1.72047e-06	302.069	53.2012	2.49236	4.37902e-16	2.62145e-14	718.41	168.654	2.08673	1.5987e-22	3.29218e-20	AT1G58225	NC_003070.9	21564111	21565261
AT3G28270	822453	379	526	514	192	188	153	228	153	274	457	345	307	8.18255	14.5614	13.3282	3.92498	4.00592	4.06213	4.56686	3.88802	6.4295	10.4031	7.49109	6.10797	345.141	518.649	-0.586836	0.0161178	0.154704	175.429	218.37	-0.316478	0.115413	0.403257	207.689	502.933	-1.27392	1.13236e-07	2.30409e-06	181.046	363.438	-1.00406	9.74571e-07	1.88506e-05	AT3G28270	NC_003074.8	10538005	10540070
AT4G39830	830142	62	32	40	466	626	564	388	353	365	207	157	448	1.26509	0.837238	0.980274	9.00331	12.6066	14.1521	7.34506	8.47797	8.09468	4.45346	3.22185	8.42397	245.931	46.9081	2.38557	1.91117e-11	1.62168e-09	552.693	371.222	0.573226	0.000419097	0.00735437	353.087	45.4818	2.94066	3.98515e-47	2.74351e-44	570.793	258.087	1.14412	0.0102689	0.0480388	T5J17.9	NC_003075.7	18478890	18481343
AT3G26220	822223	157	96	130	491	524	556	433	320	333	175	165	326	3.71903	2.91588	3.69854	11.0128	12.2506	16.1964	9.51593	8.9221	8.57335	4.37084	3.93088	7.11633	202.694	135.405	0.581735	0.0251925	0.211993	525.494	361.118	0.537503	0.000433766	0.00756133	343.441	131.308	1.38339	1.12154e-17	7.87864e-16	542.632	212.853	1.34648	3.59051e-09	1.37335e-07	CYP71B3	NC_003074.8	9595930	9597927
AT1G43910	840990	106	49	65	541	495	649	474	378	319	151	130	349	2.86204	1.69643	2.10786	13.831	13.1908	21.549	11.8736	12.0129	9.36133	4.29877	3.53012	8.68369	190.634	76.6608	1.31089	0.000208384	0.00455938	567.436	389.942	0.53839	0.0036489	0.0388709	370.858	74.3302	2.30723	2.54186e-27	4.10133e-25	585.986	200.038	1.54924	0.000669985	0.00511381	F9C16.7	NC_003070.9	16655884	16657686
AT5G44820	834512	188	73	120	508	522	502	331	303	268	217	253	379	6.26732	3.12044	4.80466	16.0352	17.1747	20.5798	10.2373	11.8892	9.71036	7.62747	8.48243	11.6432	259.096	132.155	0.96636	0.000333763	0.00677083	509.221	302.432	0.751037	1.34204e-07	1.04237e-05	287.653	128.152	1.15819	7.08368e-07	1.25903e-05	525.709	272.189	0.946075	1.89454e-07	4.5601e-06	K23L20.17	NC_003076.8	18095614	18097611
AT4G17500	827464	132	101	143	356	322	362	328	246	381	343	254	691	4.9519	4.85835	6.44306	12.6455	11.922	16.7001	11.4158	10.8623	15.5346	13.5672	9.58314	23.8883	390.745	134.44	1.54041	3.55408e-07	1.48602e-05	347.177	319.253	0.118389	0.512411	0.821442	303.646	130.391	1.22023	1.91329e-09	5.12518e-08	358.426	410.144	-0.196774	0.472505	0.697093	ERF-1	NC_003075.7	9759203	9760391
AT1G69720	843308	183	73	146	486	521	559	381	299	287	171	207	327	6.06437	3.10189	5.81093	15.2496	17.0399	22.7803	11.7137	11.6625	10.337	5.97487	6.89892	9.986	214.745	140.234	0.611989	0.0333989	0.256363	524.205	322.173	0.69912	1.04454e-05	0.000381504	306.408	136.016	1.16586	3.86243e-07	7.17363e-06	541.314	225.544	1.25912	3.5539e-09	1.36447e-07	HO3	NC_003070.9	26226731	26228580
AT1G08050	837321	132	73	111	421	523	679	385	288	356	147	170	355	2.36458	1.67677	2.38815	7.14084	9.2465	14.9576	6.39845	6.0724	6.93118	2.77648	3.06271	5.86027	203.509	111.391	0.868854	0.004662	0.0604683	551.37	343.025	0.681814	0.00140087	0.0185519	326.244	108.028	1.58889	1.2229e-18	9.53075e-17	569.681	213.582	1.41395	0.00211287	0.0134694	T6D22.13	NC_003070.9	2498794	2501581
AT5G27420	832801	118	62	153	423	387	530	305	254	257	343	209	516	2.99906	2.02052	4.67038	10.1796	9.70753	16.565	7.19178	7.59843	7.09926	9.19166	5.34226	12.0854	326.123	118.203	1.46363	1.10417e-05	0.000338722	452.346	272.752	0.726822	0.000157274	0.00342211	259.415	114.691	1.17591	4.07861e-06	6.15306e-05	467.169	342.583	0.445079	0.102753	0.267471	CNI1	NC_003076.8	9683988	9685742
AT4G14610	3770075	150	110	133	506	505	422	320	286	299	212	237	357	2.52574	2.37498	2.68972	8.06743	8.39236	8.73823	4.99898	5.66828	5.472	3.76384	4.01349	5.53956	246.124	139.933	0.815753	7.89921e-05	0.00193129	472.524	303.55	0.639819	2.23812e-07	1.62843e-05	288.719	135.694	1.08696	6.8142e-12	2.46901e-10	487.691	258.58	0.912456	5.25193e-08	1.45477e-06	DL3345C	NC_003075.7	8380848	8383496
AT4G11000	826701	104	49	83	409	420	422	331	297	334	369	273	444	3.01031	1.81862	2.88545	11.2095	11.9984	15.0211	8.88871	10.1186	10.5075	11.2616	7.94723	11.8432	333.681	82.709	2.00574	1.07061e-16	1.75781e-14	416.766	322.938	0.366579	0.0134793	0.100701	307.163	80.2145	1.92714	1.16107e-20	1.11016e-18	430.29	350.809	0.292197	0.113052	0.285777	T22B4.2	NC_003075.7	6730928	6732599
AT2G25735	817115	79	127	178	326	357	307	331	264	334	459	294	466	2.79221	5.75564	7.55611	10.91	12.4533	13.3436	10.8538	10.9828	12.8305	17.1053	10.4507	15.178	375.923	141.306	1.41591	5.56512e-06	0.00018334	327.787	310.645	0.0760155	0.595129	0.865578	295.458	137.085	1.11303	9.76843e-05	0.00104155	338.381	395.388	-0.225646	0.235556	0.465292	AT2G25735	NC_003071.7	10974655	10975916
AT5G66640	836796	63	22	50	429	624	696	427	340	327	136	91	313	1.28256	0.574288	1.22255	8.26954	12.5377	17.4245	8.0649	8.14712	7.23539	2.91927	1.86318	5.87206	163.197	46.9289	1.79328	2.83473e-05	0.000773613	591.711	364.739	0.695622	0.000809984	0.0122174	346.894	45.5195	2.91362	6.6308e-35	1.95637e-32	611.364	171.213	1.83514	0.000966836	0.00697731	DAR3	NC_003076.8	26599351	26602034
AT4G01010	826427	165	77	106	334	424	470	379	331	403	232	188	405	2.62287	1.56947	2.02375	5.02719	6.65201	9.18762	5.5894	6.19309	6.96264	3.88846	3.00557	5.93275	251.287	121.407	1.0461	0.000257237	0.00545111	413.797	373.477	0.145328	0.450493	0.781462	355.232	117.721	1.58424	4.34997e-15	2.30951e-13	427.446	263.901	0.692513	0.00778705	0.0387301	CNGC13	NC_003075.7	434217	437605
AT5G60890	836210	602	446	499	229	246	119	210	174	145	332	309	203	15.1109	14.3548	15.0436	5.4427	6.09428	3.67327	4.89041	5.14078	3.95583	8.78674	7.80058	4.69567	263.099	550.523	-1.06723	2.69318e-07	1.1523e-05	191.548	176.457	0.123402	0.562371	0.850557	167.824	533.805	-1.66991	2.35439e-31	5.85847e-29	197.573	277.12	-0.483266	0.058874	0.180796	MYB34	NC_003076.8	24494291	24496371
AT1G24145	839027	122	57	67	383	585	682	354	308	293	173	141	328	5.30387	3.17743	3.49836	15.7659	25.1006	36.4611	14.2781	15.7605	13.8445	7.93005	6.16492	13.1406	195.155	85.5787	1.18502	0.000213394	0.00463387	560.284	319.663	0.807632	0.000343801	0.00637329	304.037	82.9681	1.86124	1.11479e-18	8.82139e-17	578.973	204.898	1.4974	0.00138558	0.00943795	AT1G24145	NC_003070.9	8540838	8542053
AT3G28160	3768969	182	147	169	242	252	135	434	315	436	335	406	438	3.80058	3.93609	4.23861	4.78499	5.19367	3.46677	8.40818	7.74242	9.8956	7.376	8.5267	8.42872	362.234	178.02	1.02668	1.06532e-11	9.23357e-10	203.508	395.04	-0.951857	7.04787e-08	6.03429e-06	375.715	172.625	1.12335	1.09718e-12	4.32444e-11	209.925	380.87	-0.854587	1.3922e-06	2.5996e-05	AT3G28160	NC_003074.8	10494656	10496791
AT1G76600	843993	102	84	133	133	145	117	268	179	376	801	447	676	4.47802	4.72862	7.01287	5.52872	6.28274	6.31662	10.9158	9.24968	17.9412	37.078	19.7365	27.349	595.779	114.603	2.37956	4.10881e-21	1.09181e-18	130.351	274.95	-1.07767	4.98351e-06	0.000208967	261.508	111.169	1.23572	7.22449e-06	0.000102478	134.55	626.928	-2.22086	3.62672e-24	8.12505e-22	F14G6.20	NC_003070.9	28746833	28747848
AT5G45340	834570	66	82	66	149	176	123	159	159	158	1209	501	605	1.44168	2.29672	1.73151	3.08175	3.7943	3.30402	3.22222	4.08798	3.7511	27.845	11.0062	12.1783	725.069	77.7704	3.22279	2.0374e-11	1.72156e-09	147.134	160.37	-0.120168	0.521894	0.827549	152.542	75.3966	1.02271	1.43585e-05	0.00018985	151.862	763.99	-2.33045	1.93165e-07	4.63847e-06	CYP707A3	NC_003076.8	18368532	18371021
AT5G20400	832162	151	82	152	439	484	490	362	329	257	181	186	317	4.96338	3.45607	6.00069	13.6632	15.7015	19.8066	11.0393	12.7287	9.18142	6.27301	6.14878	9.60214	208.58	136.096	0.61524	0.0191508	0.175079	471.914	317.431	0.570499	0.000693917	0.0108775	301.914	132.013	1.19012	5.15956e-08	1.1077e-06	487.295	219.093	1.14935	3.11273e-08	9.15717e-07	F5O24.290	NC_003076.8	6894726	6896350
AT2G22190	816753	408	319	409	222	289	246	177	196	124	411	381	240	10.8974	10.925	13.1203	5.6144	7.61827	8.08	4.38602	6.16179	3.59966	11.5745	10.2344	5.90722	321.959	406.037	-0.335909	0.140429	0.561466	251.698	167.725	0.586611	0.00687917	0.062596	159.539	393.77	-1.30656	8.74442e-11	2.74884e-09	259.905	339.15	-0.38416	0.110984	0.282088	TPPE	NC_003071.7	9433616	9436658
AT4G04490	825779	73	21	107	557	604	732	351	272	249	98	110	242	1.43569	0.529572	2.52743	10.3724	11.7238	17.7036	6.40439	6.29641	5.32247	2.03217	2.17573	4.38592	136.179	70.7653	0.943466	0.0439726	0.306851	638.101	290.21	1.13383	9.2218e-10	1.47613e-07	276.006	68.6898	2.00536	0.00061595	0.00523507	659.072	142.905	2.20094	2.1359e-15	2.19923e-13	CRK36	NC_003075.7	2231717	2234689
AT1G03457	839497	205	162	124	294	252	133	459	357	392	235	299	429	4.37719	4.43533	3.17995	5.94395	5.31052	3.49226	9.09259	8.97216	9.09713	5.29062	6.42079	8.44127	293.738	174.496	0.752035	0.000843781	0.0148175	218.475	402.867	-0.876764	1.65853e-06	8.27376e-05	383.159	169.141	1.17857	5.69902e-13	2.34466e-11	225.275	308.569	-0.451159	0.052277	0.165467	AtBRN2	NC_003070.9	860761	864372
AT5G41900	834195	302	348	419	161	198	146	194	154	184	524	441	256	7.30114	10.7878	12.1662	3.6855	4.72437	4.3406	4.3513	4.38219	4.8348	13.3571	10.7226	5.70338	382.097	388.343	-0.0231387	0.934705	0.992915	166.457	177.746	-0.0950149	0.587836	0.86229	169.054	376.638	-1.1535	1.0596e-08	2.55953e-07	171.832	402.64	-1.22767	3.44552e-06	5.72424e-05	K16L22.19	NC_003076.8	16768935	16771899
AT3G11840	820357	141	100	139	437	489	530	331	263	261	188	145	297	4.58735	4.17169	5.43144	13.462	15.7017	21.2047	9.99089	10.0713	9.22911	6.44908	4.74446	8.90446	192.322	135.359	0.507717	0.0472759	0.320239	488.267	285.118	0.772932	3.83648e-06	0.000165779	271.17	131.275	1.0461	4.57894e-10	1.30081e-08	504.249	202.031	1.31625	1.78818e-08	5.69618e-07	PUB24	NC_003074.8	3736578	3738208
AT4G15440	827215	388	437	380	275	279	150	202	157	179	327	252	286	9.25487	13.3656	10.8863	6.21094	6.56807	4.3999	4.47016	4.40784	4.64054	8.224	6.04526	6.28656	267.748	436.223	-0.703018	0.000192142	0.00426876	227.659	179.49	0.347638	0.0622207	0.278	170.71	422.929	-1.30618	2.73037e-14	1.32062e-12	234.826	281.754	-0.257901	0.199847	0.419122	HPL1	NC_003075.7	8835368	8838676
AT4G37530	829908	223	96	144	308	347	284	454	312	357	194	199	380	7.10996	3.92467	5.5142	9.29821	10.9191	11.1351	13.4292	11.7086	12.3711	6.5217	6.38104	11.1649	235.087	161.134	0.54235	0.0566082	0.353713	310.376	372.575	-0.26688	0.0494706	0.240978	354.328	156.248	1.17497	1.10182e-08	2.64602e-07	320.398	246.851	0.373284	0.0933024	0.250213	F19F18.20	NC_003075.7	17634696	17636401
AT2G46400	819248	91	32	69	370	491	564	331	258	213	267	131	457	2.9978	1.3517	2.73003	11.5412	15.9639	22.8483	10.1163	10.0039	7.62637	9.27406	4.34019	13.8735	260.01	66.6809	1.95867	8.00124e-07	3.15596e-05	481.706	266.716	0.849773	7.30669e-05	0.00188642	253.659	64.675	1.96131	1.46532e-13	6.53635e-12	497.658	272.982	0.865566	0.105633	0.272323	WRKY46	NC_003071.7	19043411	19044955
AT4G03450	827913	72	31	104	439	462	639	363	235	259	138	156	345	1.42798	0.788354	2.47732	8.24407	9.04331	15.5849	6.6793	5.48587	5.58299	2.8858	3.11165	6.30548	193.327	73.3387	1.39803	0.000536979	0.0101193	522.465	283.397	0.878312	3.25761e-05	0.000991176	269.507	71.1749	1.91951	4.55993e-10	1.29719e-08	539.726	202.869	1.41018	0.00229202	0.0143672	F9H3.7	NC_003075.7	1529372	1531819
AT5G54720	835561	72	74	73	369	400	476	339	277	299	260	188	393	2.13817	2.8178	2.6037	10.3758	11.7237	17.3832	9.33992	9.68227	9.65068	8.14105	5.61492	10.755	256.946	79.0348	1.70582	2.03386e-10	1.45137e-08	419.245	305.777	0.451916	0.0122657	0.0947884	290.825	76.6339	1.93181	8.77932e-27	1.3633e-24	433.01	269.942	0.678664	0.00586585	0.0309091	K5F14.7	NC_003076.8	22231448	22232949
AT5G54585	835547	497	374	631	114	146	128	157	127	170	398	278	196	26.0194	25.1062	39.676	5.65108	7.54376	8.24068	7.62559	7.82585	9.67311	21.9695	14.6373	9.45595	272.951	537.988	-0.980148	0.000405579	0.00801436	129.148	151.997	-0.238412	0.253906	0.612789	144.569	521.879	-1.85246	2.32214e-19	1.969e-17	133.362	287.619	-1.10973	8.01655e-05	0.000846367	AT5G54585	NC_003076.8	22175461	22176735
AT1G01560	839523	82	45	72	373	450	580	308	289	264	223	157	368	1.97921	1.39271	2.08722	8.52459	10.7198	17.2155	6.89703	8.21038	6.92562	5.67518	3.81113	8.1853	228.006	70.1869	1.69735	2.12795e-08	1.10473e-06	476.04	289.083	0.717495	0.000821682	0.0123072	274.961	68.0714	2.00613	8.07102e-23	9.41756e-21	491.821	239.467	1.03536	0.000251315	0.00226006	MPK11	NC_003070.9	202103	204440
AT4G01750	827905	115	72	68	364	615	504	340	293	297	141	111	290	3.10693	2.49422	2.20648	9.31153	16.3985	16.7447	8.52208	9.31725	8.721	4.01651	3.016	7.22004	164.396	89.7653	0.872031	0.00795893	0.0925335	495.299	311.342	0.668645	0.000594017	0.00971107	296.124	87.0201	1.75853	1.23751e-21	1.29737e-19	511.63	172.554	1.5668	0.000553676	0.00440413	RGXT2	NC_003075.7	756348	758725
AT3G22060	821768	98	86	144	451	488	414	287	247	238	239	196	317	3.81769	4.29578	6.73744	16.6356	18.7624	19.833	10.3727	11.3255	10.0769	9.81679	7.67903	11.38	230.602	118.234	0.966811	0.000150739	0.00343585	447.518	258.311	0.792499	2.78598e-09	3.85597e-07	245.683	114.701	1.10184	7.16613e-07	1.2704e-05	461.961	242.384	0.928202	4.8357e-08	1.35234e-06	AT3G22060	NC_003074.8	7770899	7772357
AT4G01720	828001	113	81	117	513	537	482	303	314	237	167	125	211	2.58478	2.37574	3.21432	11.1109	12.1231	13.5583	6.43016	8.454	5.89211	4.02772	2.87562	4.44771	154.375	110.899	0.477805	0.0451783	0.311391	507.691	287.624	0.821108	1.43033e-07	1.10165e-05	273.582	107.558	1.34499	7.81434e-11	2.4753e-09	524.09	162.277	1.68895	4.96542e-21	8.9584e-19	WRKY47	NC_003075.7	744804	748554
AT4G32280	829361	565	328	644	136	230	159	74	81	47	430	336	164	19.6427	14.6216	26.8904	4.47691	7.8918	6.79772	2.38681	3.31456	1.77594	15.7623	11.7481	5.25419	292.17	545.586	-0.901581	0.0695596	0.393489	173.838	68.1024	1.35487	9.13183e-07	5.11279e-05	64.7779	529.271	-3.03515	1.6379e-31	4.20245e-29	179.527	308.019	-0.778312	0.017703	0.0732516	IAA29	NC_003075.7	15583332	15584903
AT3G45730	823715	123	62	121	270	465	274	405	297	339	290	185	356	6.02236	3.89244	7.11549	12.5173	22.4703	16.4978	18.3971	17.1161	18.0401	14.9712	9.10981	16.0628	255.091	107.9	1.23877	8.95455e-06	0.000280368	331.677	346.394	-0.0628632	0.739178	0.924813	329.441	104.665	1.6499	8.91727e-16	5.07351e-14	342.47	268.145	0.352624	0.156824	0.356907	AT3G45730	NC_003074.8	16789780	16790690
AT3G23550	821934	197	53	79	443	424	500	369	237	326	72	83	394	5.10285	1.76032	2.45772	10.8652	10.8395	15.9268	8.86761	7.22574	9.17786	1.96642	2.16223	9.40485	163.273	111.769	0.546048	0.519306	0.881422	458.338	308.99	0.564455	0.00115142	0.0159244	293.857	108.354	1.43094	4.91583e-06	7.20558e-05	473.276	170.949	1.46817	0.0517496	0.164446	AT3G23550	NC_003074.8	8448273	8450799
AT5G13320	831173	89	61	115	376	313	582	328	323	310	171	139	354	1.51577	1.33212	2.35234	6.06344	5.26119	12.1893	5.18265	6.47492	5.7383	3.0707	2.38087	5.55593	201.402	94.6952	1.09014	0.00123969	0.0204038	435.163	323.473	0.426963	0.26988	0.630248	307.68	91.867	1.74322	2.9487e-15	1.60262e-13	449.588	211.398	1.08732	0.0367737	0.127718	PBS3	NC_003076.8	4267456	4271064
AT1G03850	839392	67	41	100	376	431	430	373	285	345	173	138	396	2.07391	1.62731	3.71769	11.0202	13.167	16.3681	10.7117	10.3836	11.6068	5.64624	4.29607	11.2959	213.892	74.2966	1.52656	8.52974e-05	0.0020605	413.277	334.593	0.301308	0.0538472	0.254706	318.227	72.0939	2.14255	3.08309e-17	2.08328e-15	426.765	224.435	0.924184	0.00157438	0.0105029	GRXS13	NC_003070.9	975871	977911
AT3G19000	821433	383	324	382	229	178	157	197	173	186	298	350	286	10.944	11.8711	13.1099	6.19582	5.01986	5.51683	5.22248	5.81849	5.77653	8.97822	10.0582	7.53099	288.778	390.249	-0.434293	0.00551526	0.0693961	185.06	186.394	-0.00773491	0.963782	0.992353	177.286	378.437	-1.09484	1.42318e-13	6.3621e-12	190.925	303.876	-0.668764	0.000138372	0.00134976	AT3G19000	NC_003074.8	6553440	6555147
AT1G24530	839068	104	77	133	365	387	281	356	296	298	264	219	349	3.1365	2.97764	4.81749	10.423	11.5191	10.4215	9.96083	10.5073	9.76798	8.39485	6.64251	9.69942	255.165	112.428	1.18393	8.22945e-07	3.23334e-05	338.895	317.503	0.0957437	0.460254	0.788379	301.978	109.064	1.47049	2.59398e-13	1.12313e-11	349.739	268.207	0.382343	0.0243053	0.0932642	F21J9.19	NC_003070.9	8692630	8694705
AT2G37025	818277	104	132	148	255	282	204	471	369	383	183	222	320	1.91215	3.11195	3.2682	4.43931	5.11721	4.61246	8.03422	7.98551	7.65358	3.54762	4.10505	5.42186	221.299	139.967	0.666873	0.0087749	0.0993325	243.335	407.76	-0.744134	1.63459e-08	1.69042e-06	387.812	135.743	1.52211	1.62413e-14	8.08267e-13	251.138	232.49	0.109359	0.564984	0.769107	TRFL8	NC_003071.7	15549052	15552160
AT5G48657	2746202	75	19	90	441	493	559	300	224	277	161	118	310	1.92704	0.625969	2.77735	10.7289	12.5018	17.6626	7.1513	6.77432	7.73547	4.36167	3.04922	7.34008	178.88	64.2884	1.47356	0.00100254	0.0171579	501.889	266.999	0.907251	3.30139e-07	2.25081e-05	253.937	62.3923	2.0199	1.13243e-08	2.71324e-07	518.353	187.786	1.46156	1.41536e-07	3.51033e-06	AT5G48657	NC_003076.8	19733882	19735726
AT1G80840	844423	58	28	30	315	299	542	275	247	201	514	127	428	1.9525	1.20862	1.21295	10.0406	9.93414	22.4376	8.58876	9.78697	7.35423	18.2442	4.29976	13.2775	330.913	40.3588	3.03238	1.46617e-06	5.5036e-05	396.949	242.037	0.712541	0.081883	0.331932	230.205	39.125	2.5397	2.40213e-24	3.08144e-22	410.18	348.149	0.236114	0.728609	0.871118	WRKY40	NC_003070.9	30383561	30385499
AT5G37300	833704	567	463	394	192	154	96	123	77	92	398	303	186	12.2771	12.8547	10.2463	3.93641	3.291	2.55621	2.47088	1.96241	2.1651	9.08642	6.59829	3.71137	277.835	507.511	-0.870757	0.000967376	0.0166124	142.915	96.5088	0.567974	0.0129808	0.0983333	91.7785	491.988	-2.41687	1.44802e-45	8.54454e-43	147.377	292.797	-0.985879	0.000693577	0.00527217	WSD1	NC_003076.8	14767426	14770396
AT5G40720	834072	129	80	114	356	470	457	372	257	236	179	135	254	2.20207	1.75105	2.33724	5.7541	7.91833	9.59334	5.89138	5.1637	4.37854	3.22174	2.31766	3.99561	173.838	114.367	0.603102	0.0155604	0.15086	429.737	286.31	0.581846	0.00185907	0.0230916	272.28	110.913	1.29405	1.98441e-11	6.69239e-10	443.849	182.671	1.27768	3.09358e-08	9.12167e-07	MNF13.28	NC_003076.8	16297300	16300037
AT1G15790	838148	152	74	100	437	452	475	268	263	231	156	152	274	4.87763	3.04485	3.8541	13.278	14.3152	18.7444	7.97873	9.93364	8.05664	5.27821	4.90552	8.1026	177.412	113.939	0.63549	0.0181563	0.168583	455.591	256.279	0.829509	4.1982e-07	2.72114e-05	243.764	110.48	1.13248	7.70039e-08	1.60968e-06	470.416	186.344	1.33179	5.10599e-10	2.42647e-08	F7H2.13	NC_003070.9	5438171	5440131
AT3G16030	820848	136	67	137	360	362	359	330	268	272	196	196	347	1.82553	1.15317	2.20866	4.5755	4.79571	5.92594	4.10958	4.2342	3.96822	2.77398	2.64595	4.29228	225.26	119.874	0.90857	0.00117382	0.0194306	359.657	290.478	0.30513	0.0334828	0.18865	276.271	116.284	1.24431	1.17155e-08	2.794e-07	371.306	236.6	0.646335	0.00183581	0.011965	CES101	NC_003074.8	5439311	5442997
AT5G24200	832487	94	34	57	281	352	514	382	337	335	117	123	396	2.52277	1.17003	1.83731	7.14072	9.32366	16.9639	9.51143	10.6455	9.77171	3.31079	3.31994	9.79384	190.967	63.9667	1.5741	0.000278754	0.00582757	392.338	353.162	0.14854	0.536237	0.835901	335.902	62.0281	2.42064	2.31496e-25	3.27471e-23	405.449	200.194	1.0169	0.109362	0.279053	K12G2.9	NC_003076.8	8202919	8205824
AT5G49480	835008	332	221	729	185	211	200	178	108	212	216	180	235	12.4026	10.5861	32.7085	6.54386	7.77952	9.18795	6.1692	4.74883	8.60772	8.50798	6.76276	8.09007	194.404	461.809	-1.24813	0.0167763	0.159135	198.556	165.559	0.258456	0.254107	0.612973	157.456	448.285	-1.50917	0.0077994	0.043677	205.018	204.458	9.32127e-05	0.999607	0.99988	CP1	NC_003076.8	20070489	20071682
AT1G06080	837117	330	319	307	164	122	68	152	76	120	586	442	316	10.1584	12.5913	11.3503	4.78016	3.70652	2.57415	4.34099	2.75367	4.01485	19.0198	13.6839	8.96412	419.98	343.961	0.287929	0.230248	0.690739	113.717	114.301	-0.00513869	0.984817	0.997992	108.692	333.498	-1.60935	2.99084e-16	1.82751e-14	117.233	442.467	-1.9097	7.2106e-12	4.69656e-10	ADS1	NC_003070.9	1843463	1846311
AT1G66960	843014	76	9	5	389	539	623	364	212	232	97	78	283	1.07209	0.162791	0.0847122	5.19582	7.50415	10.8073	4.76379	3.51999	3.55699	1.44274	1.1066	3.67886	137.758	29.1029	2.23754	0.0448794	0.310497	525.088	265.819	0.977739	1.17608e-05	0.000424497	252.776	28.1922	3.15766	0.00169553	0.0124486	542.519	144.441	1.90788	0.00143326	0.0097108	LUP5	NC_003070.9	24984878	24992043
AT5G55460	835639	93	70	75	369	511	507	299	258	235	132	119	196	6.6907	6.45737	6.48048	25.1363	36.2831	44.8548	19.9569	21.8472	18.3752	10.0129	8.61016	12.9943	136.757	84.7132	0.691999	0.00349489	0.047893	465.663	264.899	0.811754	1.87032e-05	0.000630565	251.948	82.1377	1.6151	3.91447e-19	3.23382e-17	481.007	143.706	1.73918	2.76675e-14	2.50692e-12	MTE17.17	NC_003076.8	22468579	22469304
AT1G52342	28717346	304	351	442	103	142	102	166	138	154	331	354	274	9.99986	14.8046	17.4623	3.20807	4.61003	4.12604	5.06596	5.34302	5.50577	11.4801	11.7112	8.30576	297.311	398.688	-0.422122	0.0565102	0.353427	114.563	153.225	-0.420158	0.036956	0.200734	145.735	386.691	-1.40626	2.31817e-11	7.74711e-10	118.281	312.953	-1.40421	1.62862e-11	1.0031e-09	AT1G52342	NC_003070.9	19491767	19493122
AT4G14560	827103	304	229	365	151	160	166	140	148	155	408	374	246	14.3338	13.845	20.6699	6.74144	7.44567	9.6252	6.12421	8.21368	7.94323	20.2836	17.7352	10.6889	320.539	321.396	-0.00470394	0.984746	0.998673	159.33	149.659	0.0892956	0.664852	0.898458	142.358	311.754	-1.13396	5.40597e-08	1.1546e-06	164.518	337.63	-1.03934	1.78935e-05	0.000239524	IAA1	NC_003075.7	8360996	8362033
AT3G09940	820155	25	5	29	775	456	557	301	309	124	39	102	119	0.70001	0.179516	0.975259	20.5472	12.6015	19.1793	7.81923	10.1838	3.77366	1.1514	2.87237	3.07058	78.8711	20.526	1.93473	0.000284047	0.00590867	590.706	246.238	1.26259	0.00518479	0.0505517	234.203	19.9214	3.55039	6.86133e-07	1.22478e-05	609.41	82.8069	2.87764	3.1162e-10	1.5533e-08	MDHAR	NC_003074.8	3056375	3059244
AT5G01100	831831	49	38	47	313	508	533	313	308	238	164	88	239	0.883796	0.878838	1.01815	5.34548	9.04304	11.8221	5.23762	6.53874	4.66562	3.11887	1.5963	3.97249	149.987	47.8542	1.64948	1.4552e-06	5.47257e-05	457.797	288.671	0.663877	0.00424263	0.0435331	274.57	46.4066	2.56437	9.65579e-31	2.19144e-28	473.034	157.56	1.58502	0.00112875	0.00798458	FRB1	NC_003076.8	34538	37999
AT5G42830	834294	83	25	51	438	448	445	320	242	272	115	117	282	2.21954	0.857222	1.63799	11.0903	11.8238	14.6338	7.93903	7.61705	7.90551	3.24249	3.14663	6.94931	155.47	54.7229	1.49968	0.000169892	0.00382493	443.098	277.855	0.669825	2.51599e-06	0.000116661	264.26	53.0689	2.29942	3.85184e-18	2.821e-16	457.465	163.136	1.48356	3.93608e-08	1.12231e-06	MBD2.2	NC_003076.8	17176293	17178130
AT5G64660	836587	127	90	120	244	303	265	277	237	219	366	251	313	3.44783	3.13295	3.91274	6.27218	8.11858	8.84711	6.97679	7.57318	6.46195	10.4766	6.85318	7.83061	287.963	119.964	1.26172	2.1232e-09	1.27994e-07	270.022	245.102	0.137317	0.406947	0.750654	233.118	116.34	1.00107	1.35886e-08	3.21841e-07	278.816	303.031	-0.121411	0.544115	0.752315	CMPG2	NC_003076.8	25841913	25843555
AT1G51790	841605	76	24	50	444	416	538	289	253	230	127	119	243	0.838475	0.339513	0.662528	4.63816	4.52965	7.29914	2.95806	3.28537	2.75792	1.47733	1.32038	2.47054	148.723	51.7741	1.51401	2.52504e-05	0.000703354	470.791	258.377	0.863175	3.77455e-06	0.000163487	245.746	50.2117	2.27455	1.2117e-17	8.45446e-16	486.191	156.164	1.63414	1.41193e-10	7.55513e-09	F19C24.24	NC_003070.9	19206615	19211971
AT3G13437	5007997	93	61	54	346	368	308	356	275	302	198	151	297	7.61143	6.40151	5.30805	26.813	29.7253	30.999	27.0313	26.4913	26.8638	17.0862	12.429	22.4	197.449	73.334	1.4262	1.72053e-07	7.5371e-06	337.642	311.058	0.116419	0.370373	0.720896	295.841	71.0884	2.04986	7.09573e-28	1.20121e-25	348.521	207.449	0.74602	0.000325941	0.00280615	AtEWR1	NC_003074.8	4376345	4376976
AT1G30040	839883	148	95	115	215	222	194	322	256	296	293	288	353	2.7714	2.28103	2.58639	3.81209	4.10285	4.46738	5.59407	5.64242	6.0243	5.78499	5.42384	6.09146	287.243	126.645	1.17776	2.39469e-12	2.24934e-10	208.741	291.928	-0.486155	0.000817622	0.0122726	277.652	122.802	1.1723	7.59635e-13	3.07622e-11	215.469	302.042	-0.490349	0.00115925	0.00814048	GA2OX2	NC_003070.9	10537457	10540044
AT1G68690	3767664	115	96	132	321	328	341	260	236	281	175	208	303	1.45148	1.55365	2.00099	3.83623	4.08585	5.29274	3.04453	3.50601	3.85475	2.32889	2.6403	3.52423	209.417	123.075	0.770187	0.000783612	0.0139428	330.361	261.1	0.337841	0.0415205	0.216702	248.349	119.368	1.05795	3.97904e-08	8.64135e-07	341.097	220.01	0.627964	0.00161832	0.0107224	PERK9	NC_003070.9	25788305	25792324
AT1G09080	837429	88	24	24	240	333	377	322	289	285	123	165	518	1.84716	0.645954	0.605048	4.77001	6.89859	9.7314	6.27062	7.14013	6.50194	2.72222	3.48322	10.0198	241.281	45.8734	2.39128	0.00211171	0.0315196	321.265	300.431	0.0934273	0.65966	0.896219	285.75	44.4586	2.66408	2.97154e-15	1.6108e-13	331.919	252.848	0.391498	0.540959	0.750394	BIP3	NC_003070.9	2929217	2931850
AT3G61630	825336	160	103	115	313	414	311	347	290	282	122	101	216	5.29432	4.37015	4.57031	9.80666	13.5203	12.655	10.6525	11.2947	10.1418	4.25644	3.36115	6.58647	133.683	133.577	0.00141273	0.995858	0.999173	343.099	307.112	0.1591	0.295166	0.654708	292.094	129.513	1.16809	6.78654e-13	2.76454e-11	354.232	140.39	1.33183	3.09619e-08	9.12167e-07	CRF6	NC_003074.8	22804998	22806527
AT2G41640	818762	57	45	50	80	78	86	165	110	282	734	391	693	0.839651	0.849974	0.88461	1.11584	1.134	1.55789	2.25497	1.90723	4.51492	11.4003	5.79264	9.40732	561.43	54.2532	3.37163	1.49933e-38	1.51395e-35	81.5609	186.606	-1.19806	8.82601e-05	0.00218666	177.49	52.6067	1.75453	8.21785e-08	1.71092e-06	84.2124	590.579	-2.81619	6.3143e-30	1.95045e-27	T32G6.16	NC_003071.7	17360374	17363788
AT4G32480	829383	85	87	104	200	195	103	266	245	333	341	415	393	2.88758	3.78969	4.24332	6.43327	6.538	4.30294	8.3836	9.79645	12.2952	12.2142	14.1788	12.3032	353.972	99.7644	1.83388	1.6968e-22	5.19196e-20	160.767	284.133	-0.814689	8.76647e-05	0.00217778	270.263	96.753	1.48597	1.10456e-11	3.8929e-10	165.813	372.312	-1.16018	5.03287e-10	2.40293e-08	F8B4.180	NC_003075.7	15676240	15677977
AT5G41080	834110	70	39	39	263	227	105	436	329	362	224	291	362	1.95267	1.39497	1.30663	6.94662	6.2496	3.60192	11.2837	10.8023	10.9753	6.58835	8.16395	9.3057	268.281	51.8248	2.36281	1.27035e-22	3.94689e-20	190.544	375.344	-0.971579	2.58983e-06	0.000119733	356.977	50.2403	2.81496	2.38761e-46	1.49428e-43	196.446	281.933	-0.516929	0.032066	0.115167	GDPD2	NC_003076.8	16441655	16444023
AT5G22380	832299	31	10	18	277	400	481	280	237	290	160	108	448	1.47571	0.610393	1.02913	12.4855	18.793	28.1578	12.3661	13.2793	15.0043	8.03078	5.17059	19.6529	215.364	20.3151	3.39338	1.4615e-12	1.43976e-10	393.328	270.447	0.53767	0.0199654	0.132346	257.232	19.6995	3.67346	2.46133e-40	1.10508e-37	406.434	225.805	0.846975	0.190258	0.406412	NAC090	NC_003076.8	7408759	7410102
AT4G00700	828031	43	16	35	342	436	680	292	217	237	85	85	271	0.531155	0.25342	0.519252	4.00005	5.31537	10.3294	3.34633	3.155	3.18184	1.10705	1.05596	3.08483	132.552	32.7477	2.01211	1.17307e-05	0.000357317	500.823	248.259	1.01121	0.0123245	0.0951535	236.108	31.7641	2.87619	6.66544e-31	1.54676e-28	517.628	138.974	1.89573	0.00317905	0.018835	F6N23.8	NC_003075.7	285876	289575
AT1G26945	839585	386	254	382	167	184	164	155	146	146	265	291	193	16.3198	13.7699	19.3976	6.68545	7.67786	8.52676	6.07985	7.26554	6.70899	11.8133	12.3736	7.51958	232.761	363.208	-0.643895	0.00269834	0.0385655	170.857	150.218	0.185324	0.308075	0.669525	142.881	352.268	-1.30541	2.1382e-13	9.33622e-12	176.39	245.083	-0.47514	0.0293204	0.107432	KDR	NC_003070.9	9351160	9352833
AT5G28030	832873	362	228	394	173	239	181	166	115	153	308	178	218	6.38974	5.16034	8.35273	2.89139	4.16359	3.92886	2.71842	2.38924	2.93524	5.73222	3.15988	3.54601	218.861	349.795	-0.678102	0.00714436	0.0850208	196.304	144.312	0.440808	0.0236116	0.148799	137.249	339.302	-1.3052	1.41197e-10	4.31381e-09	202.69	230.418	-0.184699	0.452566	0.681115	DES1	NC_003076.8	10029632	10032962
AT3G14200	820637	394	289	334	136	177	175	167	132	170	277	208	246	13.1445	12.3628	13.383	4.2961	5.82796	7.17959	5.16891	5.18334	6.16417	9.74373	6.97892	7.56297	226.186	361.896	-0.679843	3.86872e-05	0.00102397	163.537	156.797	0.0558546	0.792226	0.944801	149.131	350.917	-1.23602	3.87367e-16	2.34613e-14	168.908	238.006	-0.498818	0.0250251	0.0953051	AT3G14200	NC_003074.8	4712574	4714698
AT3G22550	821826	363	243	291	298	162	109	182	113	125	230	277	264	8.7051	7.4721	8.38142	6.76659	3.83422	3.21445	4.04923	3.18958	3.25802	5.81557	6.68071	5.83418	237.533	317.93	-0.422436	0.00433245	0.056888	182.486	138.618	0.398757	0.135106	0.439638	131.822	308.284	-1.22229	4.28022e-13	1.8004e-11	188.054	249.841	-0.405252	0.113332	0.286201	AT3G22550	NC_003074.8	7991403	7993588
AT5G67340	836869	73	37	79	353	404	502	320	190	230	142	107	216	1.12203	0.729211	1.45837	5.13741	6.12857	9.48854	4.56316	3.43735	3.84226	2.30127	1.65403	3.05946	142.071	66.7829	1.08718	0.000635849	0.0116208	425.659	244.012	0.797463	0.000142412	0.00318102	232.046	64.787	1.83815	1.08281e-13	4.91501e-12	439.705	149.258	1.55492	2.16099e-09	8.97272e-08	K8K14.6	NC_003076.8	26864395	26867847
AT5G49680	835031	147	57	85	373	346	335	258	207	259	132	162	278	0.787235	0.391409	0.546718	1.8914	1.82877	2.2062	1.28186	1.3048	1.50752	0.745346	0.872526	1.37196	173.855	100.03	0.79282	0.0114374	0.121542	349.378	242.129	0.52748	0.000322372	0.00607392	230.292	96.9912	1.23741	3.46166e-07	6.47588e-06	360.627	182.548	0.978073	9.61842e-06	0.000139368	AT5G49680	NC_003076.8	20176080	20188567
AT3G44450	823570	397	247	328	223	264	265	168	127	107	167	175	161	15.2	12.1261	15.0829	8.08436	9.97592	12.4771	5.96756	5.72328	4.45261	6.74167	6.73858	5.68053	155.465	343.822	-1.14828	7.25703e-12	6.39981e-10	251.552	133.52	0.90881	7.30321e-06	0.000285922	126.981	333.414	-1.39272	9.79751e-15	4.94738e-13	259.779	163.581	0.664529	0.000832205	0.00616055	F14L2.1	NC_003074.8	16073765	16074929
AT5G19730	832093	301	307	293	171	157	87	229	130	132	282	276	238	7.21052	9.42992	8.42996	3.87867	3.71189	2.5629	5.08943	3.66548	3.43677	7.12273	6.64945	5.25395	246.656	324.952	-0.396712	0.0242056	0.206684	134.025	161.166	-0.264368	0.251064	0.610081	153.255	315.069	-1.03288	1.3767e-07	2.75514e-06	138.224	259.61	-0.901875	1.97084e-05	0.000259137	T29J13.150	NC_003076.8	6670275	6673625
AT3G12220	820402	98	22	44	442	462	447	270	177	192	101	127	217	2.41639	0.695558	1.30302	10.3193	11.2429	13.5538	6.17645	5.13691	5.1454	2.62579	3.14935	4.93071	135.213	55.5983	1.27239	0.00187012	0.0285898	449.427	211.391	1.08269	2.0303e-12	7.7862e-10	201.031	53.9074	1.88429	2.66828e-08	5.977e-07	463.998	141.969	1.70345	2.20525e-14	2.01608e-12	scpl16	NC_003074.8	3896207	3899019
AT2G31730	817730	141	86	87	252	250	183	352	283	332	155	213	264	5.54608	4.33745	4.11002	9.38543	9.70514	8.85179	12.8453	13.1021	14.1932	6.42829	8.42602	9.56929	193.17	110.493	0.80307	0.000448397	0.00869873	224.399	323.201	-0.52397	0.000182012	0.00385016	307.398	107.12	1.51357	1.06582e-17	7.51279e-16	231.553	202.98	0.188757	0.311011	0.549396	T9H9.27	NC_003071.7	13487550	13489679
AT3G09020	820054	118	61	74	326	327	331	298	226	237	165	134	285	4.00255	2.6531	3.0147	10.4703	10.947	13.8069	9.37787	9.02298	8.73734	5.90113	4.57125	8.90857	177.929	88.5265	1.00358	0.000585275	0.0108836	327.712	253.374	0.366913	0.0153327	0.110165	240.974	85.8323	1.47983	8.84707e-14	4.06945e-12	338.336	186.867	0.852689	0.000286216	0.0025162	AT3G09020	NC_003074.8	2753307	2754621
AT4G28390	828955	122	56	159	261	351	337	310	158	290	119	140	253	3.28808	1.93526	5.14679	6.66053	9.3365	11.1693	7.75135	5.01218	8.49487	3.38163	3.79478	6.28364	155.54	119.274	0.383055	0.277556	0.741276	317.806	249.828	0.342657	0.120117	0.411076	237.578	115.738	1.03717	0.000939354	0.00751665	328.246	163.305	1.00261	9.93636e-05	0.00101591	AAC3	NC_003075.7	14041288	14043347
AT5G02540	831913	198	249	313	162	227	108	141	128	93	408	327	199	6.1631	9.93808	11.7013	4.77458	6.97356	4.134	4.0718	4.68955	3.14625	13.3903	10.2366	5.70815	292.322	277.128	0.0776545	0.798082	0.966273	161.133	121.139	0.41604	0.0850467	0.339481	115.216	268.796	-1.22045	1.59731e-06	2.62028e-05	166.277	308.039	-0.885904	0.0022822	0.0143249	T22P11.130	NC_003076.8	568425	570973
AT1G34420	840345	102	49	70	382	420	418	252	203	194	114	126	209	1.35771	0.836317	1.11908	4.81455	5.51759	6.84218	3.112	3.18045	2.80662	1.59995	1.68676	2.56366	136.827	77.2688	0.820013	0.00385266	0.0518351	407.054	216.479	0.907919	1.38061e-08	1.46059e-06	205.889	74.9264	1.44816	1.6578e-11	5.69694e-10	420.308	143.713	1.54317	5.40847e-13	4.19249e-11	F12K21.25	NC_003070.9	12584345	12587778
AT4G18250	827551	50	16	34	391	435	552	278	217	163	73	49	241	0.991214	0.406712	0.809532	7.3394	8.51102	13.457	5.113	5.06343	3.51206	1.52587	0.976944	4.40274	108.762	34.5557	1.64934	0.00179787	0.0277135	466.045	218.649	1.08857	7.33844e-07	4.28845e-05	207.943	33.5138	2.61583	1.31857e-18	1.02377e-16	481.418	113.978	2.07712	0.00217914	0.0138141	T9A21.100	NC_003075.7	10087205	10090276
AT4G39070	830062	82	79	43	196	261	181	359	274	350	155	187	281	2.57214	3.17743	1.61997	5.82134	8.08008	6.98187	10.4474	10.1162	11.9323	5.12636	5.89927	8.12261	189.999	73.0275	1.38241	1.59764e-06	5.94187e-05	210.098	328.106	-0.643413	7.52694e-05	0.00193785	312.06	70.7701	2.14275	1.84939e-21	1.90027e-19	216.893	199.585	0.117401	0.587558	0.786342	BZS1	NC_003075.7	18204631	18206684
AT1G02610	837915	63	61	44	180	222	127	317	283	386	189	209	356	1.90773	2.36852	1.60025	5.16103	6.63476	4.72927	8.90574	10.0867	12.704	6.03443	6.36502	9.93427	229.625	60.2913	1.93362	1.22535e-12	1.22505e-10	172.345	331.529	-0.939389	6.39483e-07	3.80958e-05	315.341	58.4413	2.43467	8.27784e-28	1.38994e-25	177.848	241.162	-0.439097	0.0595785	0.18226	T14P4.10	NC_003070.9	553019	556152
AT3G12830	820465	106	74	72	267	427	409	288	194	160	152	98	161	4.8394	4.33198	3.94799	11.5421	19.2401	22.9626	12.1986	10.425	7.9393	7.31688	4.49974	6.77361	126.621	89.2459	0.502327	0.04765	0.321622	370.959	211.984	0.803303	0.000539938	0.00897037	201.59	86.5223	1.21945	3.99141e-08	8.65909e-07	383.246	133.161	1.52317	4.77423e-09	1.7729e-07	SAUR72	NC_003074.8	4078651	4079627
AT2G38210	818400	366	271	361	109	92	62	144	88	153	312	247	188	16.7611	15.9133	19.8557	4.72644	4.15818	3.49161	6.11811	4.74341	7.61534	15.0651	11.3761	7.93392	232.952	355.995	-0.613739	0.0060281	0.0744572	85.4429	127.793	-0.577509	0.0182223	0.12396	121.536	345.246	-1.50404	1.64833e-14	8.18342e-13	88.1289	245.366	-1.47113	1.11727e-08	3.77741e-07	PDX1L4	NC_003071.7	16006749	16007722
AT1G32170	840109	74	59	94	106	125	125	217	153	326	267	373	464	2.35767	2.41031	3.59698	3.19775	3.93058	4.8975	6.41424	5.73761	11.2888	8.96934	11.9519	13.6232	337.317	81.4451	2.0533	4.96998e-18	9.2934e-16	119.049	233.057	-0.972954	0.000204995	0.00423993	221.67	79.0035	1.48981	3.41701e-07	6.40395e-06	122.941	354.433	-1.53481	1.0514e-12	7.90957e-11	XTH30	NC_003070.9	11575320	11578030
AT1G61667	842463	128	82	108	184	147	112	251	227	275	264	271	332	5.40151	4.43699	5.47377	7.35207	6.12234	5.81214	9.8268	11.275	12.6129	11.7464	11.5014	12.9108	266.424	112.631	1.23909	2.03537e-12	1.92076e-10	144.482	253.037	-0.803161	7.87269e-06	0.000300042	240.679	109.222	1.13489	1.37247e-09	3.76436e-08	149.034	280.125	-0.907172	1.27402e-07	3.21454e-06	AT1G61667	NC_003070.9	22767464	22768645
AT2G21850	816721	121	55	64	385	366	389	228	187	154	123	110	185	2.02292	1.17903	1.28508	6.09455	6.03907	7.99754	3.53641	3.67979	2.79828	2.16819	1.84954	2.8502	127.841	83.3564	0.610693	0.033302	0.256106	380.019	189.687	0.999602	4.54476e-09	5.80972e-07	180.406	80.812	1.1488	3.67151e-06	5.5929e-05	392.332	134.331	1.54167	2.0974e-14	1.92611e-12	F7D8.17	NC_003071.7	9315204	9318238
AT5G22570	832320	63	13	26	358	314	388	302	234	232	84	102	249	2.15168	0.569311	1.06652	11.5773	10.5843	16.296	9.56924	9.40676	8.61195	3.02492	3.50359	7.83691	131.15	34.4379	1.91705	6.63889e-05	0.00166343	355.311	255.806	0.469868	0.00714565	0.0643528	243.288	33.3889	2.83931	7.87213e-18	5.62571e-16	366.861	137.563	1.41049	5.43062e-06	8.49686e-05	WRKY38	NC_003076.8	7495455	7496990
AT1G02450	837800	130	51	37	389	294	305	239	185	207	153	131	221	9.30755	4.682	3.18164	26.3711	20.7747	26.8537	15.8754	15.5902	16.1079	11.55	9.43277	14.5812	154.57	74.5529	1.04414	0.00389359	0.0522813	326.514	210.435	0.632218	5.09888e-05	0.00143298	200.141	72.247	1.45933	4.68415e-06	6.91507e-05	336.931	162.43	1.0498	1.37404e-07	3.43874e-06	NIMIN1	NC_003070.9	497917	498539
AT3G13100	820498	114	58	69	292	308	382	274	245	184	95	117	203	1.02333	0.667587	0.743905	2.48188	2.72871	4.21684	2.28189	2.5886	1.79517	0.899149	1.05626	1.67925	126.096	84.2297	0.579215	0.0555515	0.35045	331.162	235.141	0.490934	0.0194626	0.129901	223.643	81.6642	1.44444	3.85137e-10	1.11093e-08	342.042	132.396	1.36381	2.52626e-07	5.83933e-06	ABCC7	NC_003074.8	4208729	4214530
AT4G16960	827404	101	66	99	249	305	291	234	196	218	172	149	223	1.47514	1.23602	1.73662	3.44347	4.39649	5.22657	3.17074	3.36941	3.46054	2.64872	2.18863	3.0014	166.943	94.4986	0.820155	0.00026836	0.00564535	282.17	216.855	0.376875	0.0298524	0.175228	206.255	91.6517	1.16731	1.3382e-09	3.67525e-08	291.392	175.491	0.727533	0.000319993	0.00276662	DL4510C	NC_003075.7	9547402	9551028
AT4G25810	828686	71	37	96	108	135	72	310	133	381	214	126	611	2.30658	1.54128	3.74575	3.32215	4.32851	2.87644	9.34339	5.08567	13.4528	7.33028	4.11676	18.2919	285.723	72.4605	1.97934	0.0052125	0.0662053	102.348	271.871	-1.40769	1.62296e-06	8.13608e-05	258.545	70.3109	1.87837	1.7888e-07	3.50513e-06	105.61	299.526	-1.50375	0.020026	0.0807483	XTR6	NC_003075.7	13128394	13129927
AT2G28120	817358	57	56	50	147	169	115	289	233	335	235	245	362	1.18254	1.4897	1.24586	2.88766	3.46037	2.93395	5.56254	5.68964	7.55376	5.14051	5.11192	6.92084	257.558	58.6493	2.14126	5.62707e-21	1.45691e-18	141.273	287.106	-1.02082	2.21995e-08	2.13959e-06	273.077	56.8612	2.26884	2.34429e-25	3.29364e-23	145.801	270.648	-0.892724	3.55981e-06	5.88203e-05	F24D13.9	NC_003071.7	11985687	11987836
AT1G18390	838420	87	54	108	206	293	267	254	230	292	147	114	237	1.17345	0.933918	1.74955	2.63087	3.90039	4.42864	3.17843	3.65141	4.28061	2.09055	1.54642	2.9458	151.953	88.6811	0.777569	0.0122915	0.127886	256.186	260.893	-0.0283167	0.887227	0.972147	248.153	86.0339	1.52658	2.09209e-10	6.28022e-09	264.604	159.615	0.725286	0.00538512	0.028914	F15H18.25	NC_003070.9	6325536	6330179
AT5G01790	831868	271	304	386	107	140	100	105	100	106	240	256	172	9.77982	14.0671	16.7304	3.65622	4.98637	4.43787	3.51548	4.24765	4.15761	9.13208	9.29132	5.72004	207.647	348.881	-0.748153	0.00209187	0.0313393	114.382	104.615	0.131197	0.546453	0.841435	99.5064	338.383	-1.76635	1.62337e-15	8.98858e-14	118.083	218.645	-0.887867	0.000168878	0.00160128	T20L15.60	NC_003076.8	304677	305912
AT4G23230	828422	81	34	59	319	367	359	235	209	203	109	103	202	1.91772	1.03216	1.67768	7.15116	8.57551	10.4522	5.16179	5.82415	5.22362	2.72096	2.45252	4.40716	126.016	60.662	1.04947	0.0012533	0.0205909	348.802	216.823	0.683973	3.79894e-05	0.00113179	206.227	58.8302	1.79653	2.19889e-14	1.07108e-12	360.178	132.335	1.43955	1.30262e-09	5.7234e-08	CRK15	NC_003075.7	12157827	12160279
AT5G46230	834665	91	63	90	242	296	286	239	206	237	142	143	242	5.03601	4.47048	5.98198	12.6808	16.1671	19.4636	12.2709	13.4184	14.2551	8.28572	7.95897	12.3415	160.791	86.8521	0.8896	0.000436938	0.00851734	275.33	228.595	0.265656	0.132527	0.435073	217.425	84.2334	1.36579	1.53712e-12	5.96732e-11	284.334	168.906	0.746525	0.000942784	0.0068158	MPL12.1	NC_003076.8	18742272	18743077
AT1G24140	839026	82	28	114	189	269	287	219	160	178	289	165	293	2.05251	0.898668	3.42716	4.47941	6.64537	8.8342	5.08569	4.71389	4.84249	7.62724	4.15367	6.75847	230.318	78.9579	1.54204	6.59424e-05	0.00165429	251.289	185.256	0.434689	0.047187	0.234508	176.188	76.6329	1.19874	0.000634071	0.00536919	259.609	242.232	0.0970724	0.718401	0.864547	F3I6.6	NC_003070.9	8535999	8537780
AT2G31020	817653	73	35	46	326	307	340	268	224	231	119	110	172	1.13573	0.698215	0.859543	4.80238	4.71396	6.50495	3.8683	4.10192	3.90608	1.95207	1.72116	2.46598	122.776	53.7541	1.18325	2.18895e-05	0.00061913	324.966	241.75	0.423518	0.00871796	0.0741934	229.931	52.1203	2.12649	1.40681e-22	1.61415e-20	335.511	129.028	1.37378	1.53881e-11	9.50657e-10	ORP1A	NC_003071.7	13201350	13204948
AT3G04140	819569	274	275	342	131	123	133	132	121	146	203	228	131	4.32167	5.56163	6.47865	1.9564	1.9147	2.57968	1.93156	2.24633	2.50282	3.37593	3.61669	1.90406	175.012	321.919	-0.879659	0.000450322	0.00871096	129.075	134.15	-0.0583558	0.779894	0.940532	127.599	312.213	-1.29124	9.18174e-11	2.87224e-09	133.257	184.326	-0.469569	0.0720343	0.208662	T6K12.24	NC_003074.8	1086516	1089416
AT2G23100	816842	57	45	72	128	146	88	244	173	335	299	270	377	0.939913	0.951468	1.42595	1.99852	2.37608	1.78447	3.73281	3.35773	6.00391	5.19854	4.47767	5.72879	290.542	62.4063	2.22236	2.27993e-23	7.54806e-21	117.98	251.539	-1.0892	3.92624e-06	0.000168865	239.245	60.5354	1.98461	9.2781e-13	3.70639e-11	121.739	305.454	-1.32351	1.3277e-12	9.70175e-11	F21P24.16	NC_003071.7	9837120	9839824
AT2G17300	816236	248	318	283	97	85	57	137	74	152	278	288	215	9.80669	16.1238	13.4405	3.63186	3.3173	2.77178	5.02603	3.44421	6.53268	11.5908	11.4535	7.83462	242.431	309.147	-0.349033	0.120813	0.524009	77.7112	120.177	-0.626909	0.0197356	0.131105	114.29	299.743	-1.38662	5.28108e-08	1.12909e-06	80.1595	255.224	-1.66384	1.6861e-13	1.39168e-11	F5J6.6	NC_003071.7	7522050	7523177
AT5G57220	835828	77	36	100	260	232	362	195	159	189	181	113	305	1.94262	1.16458	3.03009	6.21094	5.77671	11.231	4.56421	4.72152	5.18246	4.81475	2.86716	7.09098	182.399	75.4106	1.27343	0.000831	0.0146313	290.168	181.625	0.671862	0.00385052	0.0404568	172.746	73.1744	1.23649	2.10966e-05	0.000266162	299.731	191.539	0.642291	0.0419242	0.140577	CYP81F2	NC_003076.8	23187840	23189902
AT5G39860	833982	307	307	513	114	202	137	103	98	50	196	126	54	15.9972	20.5123	32.1056	5.62468	10.3885	8.77889	4.9794	6.01063	2.83174	10.7686	6.60317	2.59304	118.725	408.349	-1.78299	0.00357392	0.0488	150.009	83.986	0.836858	0.0047015	0.047215	79.8793	396.165	-2.31035	5.03838e-15	2.64778e-13	154.926	125.235	0.308971	0.437574	0.668827	PRE1	NC_003076.8	15957368	15958559
AT5G18030	831670	306	197	327	116	239	130	131	142	118	184	199	116	16.2682	13.4293	20.8797	5.83932	12.5404	8.49913	6.46134	8.88574	6.81831	10.3141	10.6401	5.68309	155.456	295.148	-0.927241	0.000318384	0.00650785	159.412	132.031	0.274714	0.300158	0.659896	125.589	286.285	-1.19314	2.21043e-08	5.02776e-07	164.625	163.736	0.00950078	0.975172	0.988801	MCM23.13	NC_003076.8	5968352	5969190
AT1G29510	839828	237	181	287	143	142	98	133	101	150	240	306	177	12.9392	12.6708	18.819	7.39232	7.6514	6.57956	6.73664	6.49033	8.90074	13.8155	16.8018	8.90512	224.648	252.455	-0.169013	0.501871	0.874671	125.128	128.372	-0.0338031	0.871226	0.966815	122.096	244.881	-1.00382	5.07837e-06	7.41052e-05	129.107	236.546	-0.870239	0.000290703	0.00254796	SAUR68	NC_003070.9	10322423	10323239
AT3G54150	824582	66	18	51	297	270	376	264	199	203	111	95	244	1.98109	0.692792	1.83861	8.4412	7.99871	13.8791	7.35188	7.03075	6.62268	3.51303	2.86788	6.74932	136.33	46.6346	1.54112	0.000248847	0.00530113	318.561	221.614	0.518661	0.0112386	0.0892557	210.768	45.2371	2.20587	6.57781e-14	3.05284e-12	329.005	143.076	1.19674	9.26e-05	0.000960242	AT3G54150	NC_003074.8	20050564	20052931
AT2G31110	817667	121	61	116	191	226	207	261	213	252	174	138	232	3.403	2.19976	3.91825	5.08624	6.27307	7.15913	6.81006	7.05089	7.7029	5.15968	3.9033	6.01276	166.776	105.025	0.664543	0.0122644	0.12767	207.727	242.833	-0.22879	0.174176	0.505557	230.962	101.873	1.17578	6.30371e-08	1.33119e-06	214.49	175.291	0.287122	0.179703	0.390451	T16B12.8	NC_003071.7	13258329	13262256
AT1G57630	842139	51	12	54	218	349	510	268	195	210	52	62	209	3.19051	0.962589	4.05734	12.9132	21.5482	39.235	15.5546	14.3586	14.2786	3.42997	3.90084	12.0488	96.7017	40.6802	1.24663	0.0244668	0.20787	370.799	223.711	0.727551	0.103937	0.379603	212.76	39.4761	2.42021	9.32106e-13	3.71637e-11	383.324	101.337	1.91772	0.00781256	0.0388191	T8L23.10	NC_003070.9	21345445	21346157
AT4G28900	3770549	94	107	69	163	119	83	239	177	300	242	309	284	0.918676	1.34087	0.809918	1.50837	1.14783	0.997529	2.16703	2.03608	3.18664	2.49371	3.03717	2.55777	257.186	97.5875	1.40374	2.67684e-10	1.8968e-08	118.26	239.5	-1.013	9.97173e-06	0.00036493	227.794	94.5874	1.27213	5.3145e-07	9.69615e-06	121.948	270.508	-1.1432	1.53473e-08	5.00616e-07	F25O24.20	NC_003075.7	14259141	14263704
AT2G25000	817039	118	49	99	299	314	335	204	183	198	89	128	165	3.32702	1.77149	3.35248	7.98236	8.73772	11.6153	5.33626	6.07312	6.06758	2.64582	3.62961	4.28713	116.569	92.9956	0.322704	0.285094	0.749572	317.043	196.31	0.689502	7.11984e-05	0.00185116	186.72	90.2009	1.04164	2.18358e-05	0.00027374	327.376	122.465	1.41284	1.3553e-10	7.27121e-09	WRKY60	NC_003071.7	10629662	10631413
AT1G26730	839214	105	81	105	188	202	161	237	229	260	139	163	310	1.55753	1.54064	1.87065	2.64053	2.95728	2.93687	3.26158	3.99824	4.19176	2.17399	2.4317	4.23757	185.705	103.962	0.839291	0.00291533	0.0410279	181.648	244.501	-0.42684	0.0101941	0.0826875	232.566	100.821	1.20445	3.44636e-10	9.98285e-09	187.49	194.947	-0.0593841	0.812819	0.913479	T24P13.11	NC_003070.9	9241036	9244918
AT2G34940	818059	97	43	53	307	311	367	217	168	171	113	107	182	2.05152	1.16611	1.34628	6.14792	6.4917	9.54514	4.25791	4.18215	3.93076	2.51987	2.27595	3.54718	122.779	67.0148	0.866356	0.00372579	0.0503293	330.857	185.237	0.83237	7.39346e-06	0.000285922	176.173	64.9718	1.42659	2.67418e-09	6.97345e-08	341.675	128.991	1.40009	1.29965e-09	5.72267e-08	VSR5	NC_003071.7	14740348	14743417
AT5G26170	832686	111	56	80	265	301	349	237	154	178	89	117	193	4.57589	2.96012	3.96096	10.3439	12.2466	17.6926	9.06431	7.47241	7.97535	3.86848	4.85081	7.33194	121.247	86.5732	0.483821	0.105832	0.495199	308.107	188.307	0.704205	0.000457512	0.00790787	179.08	83.9507	1.08698	5.6769e-07	1.03209e-05	318.235	127.308	1.31608	5.67033e-07	1.18305e-05	WRKY50	NC_003076.8	9146879	9148391
AT5G40690	834069	98	34	87	284	288	287	206	171	214	104	122	228	3.29161	1.4643	3.50961	9.03206	9.54705	11.8543	6.41923	6.76029	7.81218	3.68309	4.12114	7.05709	137.818	76.3294	0.849152	0.0187936	0.172831	285.941	197.94	0.528529	0.00144254	0.0189809	188.267	74.0458	1.33843	2.32407e-06	3.66125e-05	295.209	144.684	1.02377	3.05641e-05	0.000372613	MNF13.25	NC_003076.8	16290386	16291713
AT5G26690	832720	83	38	41	276	347	340	215	161	187	103	109	214	6.02962	3.53968	3.57728	18.9849	24.8792	30.3741	14.4905	13.7665	14.7649	7.88944	7.96369	14.3263	129.398	56.2123	1.1966	0.000418134	0.00823825	322.259	187.555	0.776858	1.93779e-05	0.000648562	178.378	54.493	1.69671	5.63728e-12	2.07165e-10	332.819	135.853	1.28767	5.90925e-07	1.22431e-05	AT5G26690	NC_003076.8	9310797	9311572
AT1G56540	842107	89	64	86	201	195	179	185	167	222	237	206	265	1.07758	0.993595	1.25059	2.30432	2.33018	2.66518	2.0781	2.37993	2.92139	3.02556	2.50844	2.95675	218.018	85.1469	1.35585	6.93007e-12	6.13828e-10	190.34	193.039	-0.0201724	0.911432	0.97812	183.614	82.5757	1.1506	1.05756e-07	2.16042e-06	196.468	229.281	-0.225484	0.179246	0.389956	F25P12.101	NC_003070.9	21181585	21185495
AT5G08240	830720	32	12	54	262	355	421	231	185	213	73	35	210	0.938428	0.451233	1.90196	7.27509	10.2748	15.1826	6.28487	6.38572	6.78902	2.2572	1.03227	5.67517	95.439	34.7669	1.45703	0.0145903	0.143784	351.702	210.153	0.739439	0.00085424	0.0127121	199.877	33.7488	2.56349	2.17172e-13	9.46257e-12	363.379	100.033	1.85962	0.0111934	0.0513154	F8L15.11	NC_003076.8	2650837	2652535
AT5G28630	832966	77	72	83	159	260	208	211	211	225	227	148	183	4.44315	5.32724	5.75223	8.68729	14.8071	14.7597	11.2958	14.3308	14.1111	13.8109	8.58891	9.73106	172.993	83.4976	1.05308	2.04681e-05	0.000584131	208.988	218.1	-0.0624229	0.77006	0.936428	207.455	80.9715	1.35963	3.60849e-11	1.18672e-09	215.861	182.071	0.244621	0.332474	0.572044	F4I4.10	NC_003076.8	10636612	10637384
AT3G00850	28718433	60	19	24	289	342	381	245	181	175	83	62	198	2.48494	1.00899	1.1938	11.3331	13.9793	19.4045	9.41378	8.82328	7.87733	3.62443	2.58245	7.55681	103.627	35.1609	1.5499	0.00087074	0.0152248	340.43	199.681	0.764912	8.99135e-05	0.00221274	189.904	34.0845	2.45481	4.49995e-16	2.67831e-14	351.622	108.715	1.68868	2.64749e-07	6.05774e-06	AT3G00850	NC_003074.8	18018039	18020984
AT4G13710	827005	267	247	203	162	165	111	154	83	115	184	170	188	5.82654	6.91139	5.3205	3.34735	3.55368	2.97876	3.11784	2.13189	2.72756	4.23364	3.73099	3.78064	167.263	257.038	-0.618867	0.000358677	0.007186	143.03	115.773	0.302089	0.150354	0.466851	110.093	249.178	-1.17149	5.12467e-09	1.28603e-07	147.579	175.955	-0.24982	0.169233	0.375221	F18A5.100	NC_003075.7	7962428	7966521
AT3G26500	822257	59	26	39	283	355	364	214	166	182	82	83	190	1.41869	0.801638	1.12631	6.44331	8.42479	10.7634	4.77401	4.6982	4.75646	2.07896	2.0072	4.21016	107.52	43.206	1.31007	0.000463837	0.00893816	336.105	187.401	0.838951	7.34685e-06	0.000285922	178.233	41.8964	2.07327	6.93451e-18	5.00764e-16	347.143	112.84	1.61587	1.6459e-08	5.30934e-07	PIRL2	NC_003074.8	9707912	9710100
AT3G60540	825225	76	29	41	219	316	417	249	182	151	74	80	202	3.21933	1.57514	2.0859	8.7838	13.2109	21.722	9.78553	9.07424	6.95193	3.30507	3.40814	7.88518	107.45	50.437	1.08586	0.00816655	0.0942888	325.034	192.958	0.747963	0.00457451	0.0462425	183.506	48.902	1.89383	9.13567e-12	3.24749e-10	335.913	112.717	1.57329	0.00441713	0.0246448	AT3G60540	NC_003074.8	22374864	22375916
AT4G23210	828420	48	52	43	205	296	366	276	184	190	76	67	227	0.816872	1.13471	0.878899	3.30334	4.97164	7.65962	4.35768	3.68568	3.51434	1.36372	1.14674	3.55998	111.29	51.6555	1.11244	0.00891392	0.100624	294.943	215.071	0.450384	0.0664415	0.289584	204.532	50.0784	2.04069	8.10792e-20	7.1561e-18	304.784	116.69	1.38326	0.0231171	0.0897178	CRK13	NC_003075.7	12148673	12151638
AT1G66160	842931	32	35	60	87	125	84	202	167	250	365	206	411	1.01015	1.41669	2.27482	2.60042	3.89442	3.26084	5.91593	6.205	8.57738	12.1486	6.54005	11.9561	301.988	46.1821	2.71612	5.78935e-17	9.74299e-15	97.5083	207.68	-1.09028	1.04304e-06	5.68057e-05	197.535	44.807	2.14838	3.32311e-13	1.42095e-11	100.67	317.505	-1.65783	1.95185e-10	1.01771e-08	CMPG1	NC_003070.9	24637196	24638608
AT2G27080	817250	45	25	48	43	63	30	141	101	247	490	348	437	1.57059	1.11881	2.01209	1.42103	2.17012	1.28761	4.56564	4.14914	9.36964	18.0319	12.2153	14.0553	394.44	41.7846	3.23334	2.92754e-39	3.11167e-36	44.1365	164.145	-1.88916	2.03382e-08	2.02371e-06	156.129	40.5331	1.94253	5.26055e-08	1.12587e-06	45.549	415.037	-3.17836	4.61209e-40	2.23873e-37	T20P8.13	NC_003071.7	11563933	11567504
AT2G04495	814990	31	10	25	284	320	470	250	221	143	57	44	163	1.27795	0.528594	1.2378	11.0856	13.0196	23.8267	9.56151	10.7234	6.40716	2.47756	1.82424	6.19226	79.4256	22.9092	1.78713	0.000524067	0.00992827	366.36	205.024	0.834593	0.00140325	0.0185701	194.995	22.2222	3.11475	9.85858e-22	1.04415e-19	378.544	83.2804	2.18228	0.000424535	0.00351794	AT2G04495	NC_003071.7	1564056	1565137
AT4G36900	829843	150	73	78	217	249	201	231	230	184	111	137	152	5.51128	3.43917	3.44202	7.54932	9.02933	9.08176	7.87421	9.94664	7.34778	4.30013	5.06242	5.14652	122.781	104.764	0.222622	0.379533	0.817302	220.429	216.924	0.0241988	0.888821	0.972703	206.33	101.561	1.01321	2.08157e-05	0.000263423	227.549	129.084	0.81468	7.48047e-06	0.000112218	RAP2.10	NC_003075.7	17388649	17389862
AT5G18080	28721172	250	205	266	123	199	116	93	120	108	202	203	125	17.8134	18.7296	22.7638	8.29846	13.9944	10.1643	6.14783	10.0641	8.36385	15.1759	14.5471	8.20776	165.173	258.31	-0.646692	0.00697061	0.0834944	143.713	109.23	0.401835	0.114504	0.401943	103.909	250.514	-1.27595	3.03269e-09	7.82926e-08	148.374	173.974	-0.227253	0.409231	0.644395	SAUR24	NC_003076.8	5983683	5984308
AT5G52050	835280	26	21	23	36	61	71	120	77	188	546	319	443	0.53345	0.55247	0.566769	0.699374	1.23522	1.7914	2.28421	1.85951	4.19233	11.8116	6.58244	8.37593	405.414	25.0079	4.01987	6.27221e-45	7.91671e-42	57.1873	128.707	-1.17946	0.00106801	0.0149961	122.416	24.2488	2.33683	1.20774e-10	3.72847e-09	59.1032	426.664	-2.86472	3.70835e-22	7.37993e-20	AtDTX50	NC_003076.8	21138703	21140876
AT5G25260	832597	17	12	28	257	273	433	248	202	164	59	51	184	0.446309	0.403959	0.882881	6.38861	7.07366	13.9794	6.04049	6.24202	4.67958	1.63319	1.34658	4.45157	88.3302	20.4631	2.11383	4.24076e-05	0.00111571	329.34	204.595	0.682831	0.00760542	0.0670822	194.583	19.8569	3.29831	2.24953e-27	3.68726e-25	340.304	92.6024	1.87565	0.00327038	0.0192809	F21J6.109	NC_003076.8	8752684	8754522
AT2G33380	817901	279	134	472	93	68	73	116	83	146	168	122	155	11.9088	7.33394	24.1971	3.75866	2.86462	3.83177	4.59362	4.16993	6.77319	7.56084	5.2372	6.09683	137.568	315.303	-1.19718	0.000683156	0.0123845	77.3822	115.295	-0.57724	0.0262736	0.160466	109.659	306.037	-1.48077	0.00647086	0.0375717	79.8503	144.74	-0.859545	0.000371135	0.00313435	RD20	NC_003071.7	14144831	14146555
AT2G40095	818598	80	53	63	232	274	251	207	184	182	123	81	175	1.71887	1.46015	1.62574	4.71984	5.81029	6.63192	4.12626	4.65327	4.25012	2.78647	1.7503	3.46497	115.927	69.4263	0.738794	0.0122154	0.127395	251.99	192.05	0.389956	0.0220533	0.141646	182.665	67.3191	1.43438	7.47601e-13	3.03344e-11	260.194	121.806	1.09138	1.13017e-05	0.000160675	AT2G40095	NC_003071.7	16742896	16745152
AT3G46110	823754	81	74	75	220	282	209	184	175	161	116	123	195	1.97971	2.31909	2.20159	5.09127	6.80238	6.28169	4.17223	5.03434	4.27681	2.98932	3.02342	4.39198	132.495	82.577	0.687023	0.0053357	0.0673887	234.668	174.707	0.427258	0.0145232	0.10592	166.173	80.0676	1.05494	1.87028e-07	3.65439e-06	242.265	139.195	0.795819	0.000184912	0.00173484	AT3G46110	NC_003074.8	16931991	16933909
AT2G36800	818252	206	139	329	90	125	94	106	71	164	194	145	224	4.69283	4.06024	9.00162	1.94132	2.81043	2.63335	2.2403	1.90376	4.06058	4.65979	3.32209	4.70245	173.161	241.587	-0.479948	0.102443	0.487244	102.268	114.09	-0.159023	0.587173	0.861925	108.515	234.429	-1.11111	0.00101603	0.00801656	105.594	182.073	-0.788701	0.000648923	0.0049924	DOGT1	NC_003071.7	15423172	15425129
AT5G07100	830601	95	62	84	156	250	196	220	185	216	135	69	215	2.68873	2.25001	2.85536	4.18056	6.98327	6.8217	5.7767	6.16287	6.64438	4.0286	1.96403	5.60752	127.678	85.4738	0.579106	0.0986946	0.479032	200.353	207.956	-0.055832	0.78443	0.941931	197.793	82.89	1.25054	9.74885e-11	3.03685e-09	206.93	134.083	0.623274	0.0581576	0.179373	WRKY26	NC_003076.8	2204206	2205965
AT5G45920	834632	254	250	235	108	97	64	118	106	102	196	200	150	7.7813	9.82037	8.64658	3.13277	2.93282	2.41108	3.35378	3.82219	3.39622	6.33099	6.16204	4.23466	169.516	266.05	-0.650354	0.00114482	0.0191229	87.4636	109.289	-0.314065	0.156739	0.477736	103.949	257.952	-1.31112	2.5634e-13	1.11223e-11	90.2214	178.464	-0.97741	2.95634e-05	0.000361638	K15I22.12	NC_003076.8	18622647	18625697
AT1G78410	844177	60	30	70	295	226	432	189	140	107	73	67	167	2.23396	1.43223	3.13025	10.4	8.30475	19.7797	6.52858	6.13534	4.32996	2.86578	2.50885	5.72992	92.9546	56.6042	0.715752	0.0710427	0.398419	325.856	144.53	1.16851	2.52733e-05	0.00080203	137.449	54.9173	1.32133	1.00548e-05	0.000138997	336.624	97.5488	1.78467	0.000724074	0.00546527	F3F9.8	NC_003070.9	29502506	29503938
AT3G56080	824774	217	188	236	91	86	90	103	107	122	213	207	185	4.28853	4.76404	5.60168	1.70285	1.67742	2.18728	1.88851	2.48897	2.62051	4.43839	4.11429	3.36922	187.361	230.128	-0.296402	0.106518	0.496134	88.9154	112.148	-0.336129	0.150889	0.467683	106.677	223.179	-1.06829	1.25837e-07	2.54255e-06	91.7929	197.187	-1.10786	1.84551e-07	4.46018e-06	AT3G56080	NC_003074.8	20810309	20813110
AT4G39890	830148	87	49	51	218	249	243	224	173	156	96	103	167	3.58651	2.59011	2.52511	8.50934	10.1309	12.3189	8.56711	8.39433	6.98963	4.17274	4.27037	6.34422	111.653	65.5592	0.764103	0.00699783	0.0836715	236.907	183.986	0.360013	0.0475564	0.235391	174.981	63.5573	1.45247	1.30525e-10	4.01748e-09	244.629	117.287	1.05459	3.53725e-06	5.85815e-05	RABH1c	NC_003075.7	18505919	18507703
AT2G40330	818626	41	57	39	245	347	219	213	192	158	74	82	146	1.13802	2.02865	1.30013	6.43898	9.5058	7.47517	5.48501	6.27267	4.76648	2.16567	2.28904	3.73444	91.872	49.9928	0.888143	0.00935748	0.104348	266.276	188.523	0.49987	0.00752292	0.066674	179.308	48.4606	1.89937	1.85414e-13	8.16493e-12	274.88	96.4745	1.50663	1.13174e-09	5.04874e-08	PYL6	NC_003071.7	16844588	16846194
AT3G16510	820899	79	52	84	167	189	215	176	169	185	206	118	173	2.31522	1.95406	2.95667	4.63413	5.46666	7.74848	4.78533	5.82961	5.89269	6.36546	3.47795	4.67219	153.921	76.4978	1.00685	0.000339892	0.00686413	192.051	178.392	0.102977	0.622948	0.879024	169.683	74.1993	1.19001	1.01526e-07	2.08463e-06	198.357	161.972	0.289683	0.267848	0.501205	AT3G16510	NC_003074.8	5616801	5618322
AT5G58650	835979	80	82	70	154	177	94	220	190	219	172	151	195	8.12841	10.6831	8.54223	14.8157	17.7494	11.7451	20.7382	22.7225	24.1845	18.4264	15.4301	18.2582	159.465	83.6099	0.937023	1.33626e-05	0.000398608	137.789	210.853	-0.606838	0.00165426	0.0210216	200.55	81.0584	1.31166	4.20889e-11	1.36892e-09	142.157	167.698	-0.233507	0.2675	0.500999	PSY1	NC_003076.8	23699708	23700226
AT1G25425	28717267	220	201	197	113	121	83	134	94	104	168	170	190	6.70288	7.85243	7.2088	3.2599	3.63847	3.10978	3.78771	3.37096	3.44389	5.39691	5.20911	5.33459	162.625	221.804	-0.445242	0.00618208	0.0758027	103.749	110.207	-0.0868441	0.674722	0.901661	104.81	215.056	-1.03212	5.53792e-09	1.37635e-07	107.062	171.038	-0.673297	0.000379784	0.00319653	CLE43	NC_003070.9	8922416	8923879
AT5G20150	832137	241	199	237	92	125	125	116	93	126	159	134	142	8.91353	9.43745	10.5278	3.22186	4.56286	5.68533	3.98038	4.04858	5.06501	6.2005	4.98441	4.83983	134.606	242.364	-0.849204	2.18421e-06	8.00547e-05	114.812	112.129	0.0286708	0.906597	0.977424	106.648	235.029	-1.14026	5.23384e-10	1.4767e-08	118.593	141.645	-0.261384	0.288191	0.525053	SPX1	NC_003076.8	6802282	6803655
AT1G10550	837596	50	36	36	61	78	50	188	164	382	151	246	336	1.84622	1.70445	1.59652	2.1327	2.84251	2.27037	6.44028	7.12762	15.3304	5.87878	9.13533	11.433	222.959	43.2896	2.3639	4.12476e-16	6.31057e-14	61.946	247.934	-1.99871	9.94127e-11	2.15293e-08	235.843	41.9701	2.48778	1.31048e-13	5.89047e-12	63.938	234.145	-1.87303	5.48058e-12	3.61594e-10	XTH33	NC_003070.9	3479066	3481041
AT5G05320	830414	79	49	61	232	291	246	177	135	145	122	120	116	2.34293	1.86336	2.1728	6.51488	8.51765	8.97181	4.87011	4.71252	4.67387	3.81495	3.57923	3.17029	110.665	66.7753	0.722741	0.00188002	0.0286976	255.345	152.237	0.742837	2.05026e-05	0.000677581	144.788	64.7498	1.15586	4.68323e-08	1.00963e-06	263.653	116.443	1.1783	1.21397e-09	5.39199e-08	K18I23.12	NC_003076.8	1574862	1576731
AT1G35210	840410	55	30	48	158	179	226	151	125	117	311	109	254	2.24246	1.56839	2.35051	6.09967	7.20295	11.3314	5.7118	5.99874	5.18472	13.3697	4.46956	9.54344	208.789	46.895	2.1506	6.33182e-09	3.54213e-07	190.458	131.228	0.531788	0.0224094	0.143283	124.809	45.4814	1.44903	5.47139e-09	1.3631e-07	196.745	219.695	-0.161469	0.632996	0.815836	T32G9.25	NC_003070.9	12896582	12897675
AT1G65390	842851	32	34	26	151	203	151	184	226	211	280	97	167	0.824104	1.12274	0.804198	3.6821	5.15968	4.78214	4.39626	6.85059	5.90597	7.60304	2.51235	3.9633	169.781	33.1824	2.35843	2.58941e-09	1.55173e-07	166.909	210.934	-0.335131	0.107178	0.387597	200.656	32.1667	2.64595	1.73421e-22	1.97882e-20	172.327	178.811	-0.0523844	0.874039	0.943657	PP2-A5	NC_003070.9	24292372	24294740
AT5G18020	831669	253	166	281	113	152	90	107	92	86	136	178	99	22.7979	19.1802	30.4116	9.64139	13.518	9.9731	8.94524	9.75776	8.42268	12.9214	16.1314	8.22089	128.355	249.217	-0.959244	0.000311327	0.00637006	116.074	95.3302	0.287447	0.201578	0.545603	90.6695	241.74	-1.41633	5.84908e-11	1.88163e-09	119.805	135.158	-0.170649	0.534171	0.744816	SAUR20	NC_003076.8	5966183	5966785
AT1G01680	839251	37	15	29	240	256	342	217	180	146	63	63	154	1.39037	0.722753	1.30884	8.53939	9.49433	15.804	7.56524	7.96139	5.96292	2.49613	2.38093	5.33284	84.689	28.2571	1.57757	0.000189566	0.00421616	283.867	181.093	0.644191	0.00466581	0.0469849	172.233	27.4063	2.6356	5.65021e-21	5.58343e-19	293.236	88.8639	1.71604	9.72304e-08	2.53378e-06	PUB54	NC_003070.9	246262	248440
AT3G52480	824413	82	59	74	184	270	181	191	189	163	108	83	139	2.89824	2.67388	3.1413	6.15779	9.41845	7.86705	6.26307	7.86267	6.2616	4.02477	2.95036	4.52735	101.244	76.5231	0.404201	0.112692	0.50879	209.262	182.667	0.198044	0.312001	0.672284	173.747	74.207	1.22385	4.65716e-09	1.17585e-07	216.054	106.422	1.01988	1.36364e-05	0.000189894	AT3G52480	NC_003074.8	19451951	19453212
AT1G18330	838413	286	198	228	97	109	64	104	93	128	162	125	125	6.29661	5.58952	6.02883	2.02208	2.36844	1.73274	2.12426	2.40997	3.06286	3.76056	2.76775	2.53606	127.867	252.634	-0.986251	4.05832e-07	1.67261e-05	87.8621	109.294	-0.308156	0.199338	0.542731	103.957	244.963	-1.2412	7.60492e-11	2.42383e-09	90.656	134.6	-0.563874	0.0210642	0.0838635	EPR1	NC_003070.9	6305814	6308243
AT3G28510	822481	20	5	5	256	194	419	207	170	120	44	25	235	0.455149	0.145903	0.136663	5.51633	4.35733	11.726	4.37047	4.55366	2.96812	1.05578	0.57219	4.92834	90.1045	10.0757	3.15107	0.00295341	0.0414483	299.106	165.472	0.852552	0.0696723	0.298679	157.372	9.7646	3.95685	6.08569e-23	7.18215e-21	309.052	94.2923	1.71131	0.0738333	0.212514	AT3G28510	NC_003074.8	10685470	10687429
AT4G09500	826534	225	171	210	137	100	126	83	81	96	164	165	140	5.77116	5.624	6.4693	3.32727	2.53148	3.97433	1.97511	2.44542	2.67626	4.43528	4.25638	3.30916	145.301	216.188	-0.575229	0.0016954	0.0265827	121.05	87.6297	0.465413	0.0554724	0.259209	83.3529	209.645	-1.33578	1.01554e-11	3.58529e-10	124.945	152.93	-0.294604	0.202138	0.422531	T15G18.80	NC_003075.7	6018021	6019759
--	5007864	10	12	13	290	418	374	208	155	202	6	4	4	4.24806	6.53644	6.63272	116.647	175.252	195.378	81.9762	77.5014	93.265	2.68744	1.70894	1.56588	4.35779	12.7256	-1.54605	0.0328638	0.254285	361.644	188.432	0.937733	1.26528e-06	6.65466e-05	179.215	12.3408	3.88144	3.73514e-34	1.0865e-31	373.526	4.58876	6.35981	3.31859e-46	2.33297e-43	MIR398a	NC_003071.7	1040938	1041042
AT5G10930	830960	241	211	245	95	147	105	105	68	89	146	149	91	4.77765	5.36351	5.83339	1.78323	2.87614	2.55976	1.93117	1.5867	1.91763	3.05174	2.97071	1.66245	120.28	250.124	-1.05822	9.20631e-06	0.000287359	114.851	86.8359	0.398961	0.100972	0.373982	82.5826	242.553	-1.54882	1.65779e-16	1.04704e-14	118.599	126.687	-0.0942389	0.740336	0.877463	CIPK5	NC_003076.8	3445029	3447278
AT1G33770	840268	31	39	67	147	162	131	229	206	282	125	97	175	0.43387	0.699893	1.12624	1.94806	2.23773	2.25467	2.97349	3.39354	4.28967	1.84461	1.36536	2.25707	121.556	50.0636	1.28762	0.000283279	0.00590383	145.261	241.164	-0.730957	9.58845e-05	0.00230725	229.39	48.5755	2.24844	8.14566e-14	3.75519e-12	149.943	127.741	0.228209	0.317858	0.557241	F14M2.11	NC_003070.9	12241614	12245292
AT5G59680	836089	27	13	30	275	320	311	174	122	150	85	61	123	0.369992	0.228424	0.493751	3.56819	4.32787	5.24086	2.21214	1.96778	2.23407	1.22813	0.840688	1.55326	82.2724	24.7162	1.73074	5.98867e-06	0.000195698	302.4	148.236	1.02361	1.09732e-08	1.21684e-06	140.979	23.9788	2.54882	1.18051e-18	9.2704e-17	312.266	86.4449	1.84818	1.53811e-14	1.43185e-12	MTH12.14	NC_003076.8	24046512	24051112
AT4G15550	827229	189	176	312	78	59	58	63	47	95	241	173	180	4.85056	5.79178	9.61706	1.89545	1.49444	1.83051	1.50005	1.41976	2.64991	6.52145	4.46532	4.25708	184.467	244.783	-0.407816	0.136774	0.556569	64.2701	68.7455	-0.0967471	0.754317	0.931164	65.3874	237.488	-1.86059	2.28594e-09	6.03728e-08	66.3147	194.193	-1.54949	3.57277e-10	1.75937e-08	IAGLU	NC_003075.7	8877590	8879327
AT5G12420	831117	131	58	46	225	190	150	205	196	122	117	73	153	3.00113	1.70377	1.2657	4.88071	4.29598	4.22589	4.35714	5.28515	3.03774	2.82616	1.68195	3.23009	105.118	80.9969	0.37044	0.309498	0.770326	184.881	175.259	0.0797686	0.706087	0.913142	166.693	78.4995	1.07787	0.000829208	0.00675568	190.738	110.474	0.787435	0.00143058	0.00969862	AT5G12420	NC_003076.8	4024286	4026849
--	818140	36	63	70	84	100	68	172	104	199	299	186	284	0.459053	1.03008	1.07205	1.01421	1.25851	1.06631	2.0348	1.56092	2.75797	4.02002	2.38533	3.33724	237.508	62.3228	1.93992	9.65003e-10	6.09008e-08	82.6727	157.827	-0.932901	0.00015004	0.00331565	150.102	60.4464	1.32228	6.68102e-05	0.000743844	85.3276	249.851	-1.54846	4.8189e-11	2.77522e-09	PGSIP7	NC_003071.7	15010707	15014284
AT5G55170	835610	107	38	56	236	227	189	173	147	118	113	108	153	6.04139	2.7511	3.79751	12.6169	12.6495	13.1228	9.06218	9.76917	7.24122	6.72711	6.13271	7.96073	114.701	69.2406	0.718459	0.0192711	0.175781	214.724	146.229	0.554315	0.00155335	0.0200099	139.076	67.1335	1.03906	0.000365734	0.00331357	221.599	120.568	0.875534	1.6681e-06	3.04182e-05	SUMO3	NC_003076.8	22385257	22386223
AT1G21120	838708	39	33	30	260	203	365	123	150	124	93	78	165	1.19395	1.2954	1.10306	7.53668	6.13354	13.7412	3.49349	5.40504	4.1259	3.00193	2.40155	4.65493	102.319	36.4437	1.49252	7.02512e-06	0.000225194	282.315	134.73	1.06672	9.17898e-05	0.00223206	128.163	35.3315	1.85615	2.23318e-11	7.49948e-10	291.622	107.453	1.43525	4.76198e-06	7.5905e-05	IGMT2	NC_003070.9	7395179	7396823
AT5G23020	832366	105	81	40	133	197	114	203	209	193	140	88	158	2.56068	2.53291	1.17161	3.07117	4.74163	3.41888	4.59299	5.99929	5.11565	3.59991	2.15837	3.55085	118.73	79.8732	0.570459	0.0916224	0.460308	145.348	203.979	-0.484734	0.0188325	0.127125	194.023	77.3955	1.32193	2.09049e-06	3.33655e-05	150.039	124.837	0.266043	0.310087	0.548191	IMS2	NC_003076.8	7718118	7721866
AT1G51170	841540	234	137	169	141	120	93	116	85	83	142	194	125	6.53978	4.90949	5.67272	3.73124	3.30996	3.19627	3.00773	2.7961	2.52117	4.18439	5.45287	3.21933	142.81	190.207	-0.417296	0.0710145	0.398419	115.764	94.332	0.295864	0.163192	0.488568	89.7131	184.432	-1.04132	2.42798e-07	4.68208e-06	119.429	150.32	-0.328565	0.165165	0.369275	UCN	NC_003070.9	18953458	18955053
AT1G23840	838995	78	22	22	276	239	269	170	130	109	89	80	146	2.79675	1.01147	0.947414	9.37034	8.4577	11.8611	5.65512	5.48644	4.24779	3.3647	2.88487	4.82415	96.1406	41.2207	1.20886	0.00474314	0.0611825	261.367	135.914	0.938901	9.89744e-07	5.42238e-05	129.259	39.9499	1.67693	9.67744e-06	0.00013423	269.814	100.995	1.41206	1.12404e-09	5.03644e-08	F5O8.40	NC_003070.9	8424142	8425385
AT2G41010	818701	70	49	43	155	150	135	163	141	135	215	146	228	2.49786	2.242	1.84288	5.23707	5.2827	5.92402	5.39624	5.92211	5.23577	8.0892	5.23961	7.49745	181.476	57.3036	1.65932	9.36776e-11	7.05902e-09	145.495	146.915	-0.0150331	0.933403	0.983238	139.733	55.5497	1.32498	5.51957e-09	1.37344e-07	150.174	190.854	-0.347522	0.0987778	0.259944	CAMBP25	NC_003071.7	17113798	17115047
AT5G20670	832190	155	166	191	50	100	68	99	53	126	199	237	183	7.99274	10.9759	11.8292	2.4413	5.08931	4.31207	4.73623	3.21682	7.06173	10.8197	12.291	8.69608	191.55	185.363	0.0500182	0.81525	0.971594	72.383	92.2351	-0.353251	0.295526	0.654953	87.7194	179.763	-1.03119	0.000286267	0.00267403	74.7684	201.588	-1.43381	1.38477e-07	3.45549e-06	T1M15.70	NC_003076.8	6993084	6993948
AT3G47420	823896	278	153	343	91	94	106	95	46	105	110	97	101	4.4286	3.12523	6.56257	1.37262	1.4779	2.07654	1.40404	0.862516	1.81798	1.84762	1.55407	1.4827	95.2586	274.779	-1.53004	1.14821e-08	6.15066e-07	97.5625	81.2167	0.256498	0.384076	0.731945	77.236	266.593	-1.78491	6.78968e-09	1.67136e-07	100.748	100.235	0.00185098	0.994027	0.997007	G3Pp1	NC_003074.8	17472297	17475274
AT1G66465	28717403	31	11	14	241	305	341	161	127	139	61	46	137	1.06202	0.483204	0.576043	7.81759	10.3125	14.366	5.11715	5.12106	5.1756	2.20341	1.5849	4.32512	73.8307	19.2323	1.92727	6.02864e-05	0.0015295	299.005	142.49	1.06528	4.98316e-07	3.1631e-05	135.521	18.6446	2.83033	9.54742e-20	8.35521e-18	308.871	77.4705	1.98919	1.27337e-09	5.63126e-08	AT1G66465	NC_003070.9	24788868	24790516
AT3G61198	5008103	68	25	30	250	254	261	194	147	114	63	76	131	4.87639	2.29879	2.58386	16.9753	17.977	23.0167	12.907	12.4078	8.88528	4.76351	5.48124	8.65704	82.0796	42.2721	0.947877	0.013204	0.134132	255.077	151.018	0.751633	0.000120933	0.00276881	143.622	40.979	1.79358	1.00062e-08	2.42843e-07	263.359	86.1854	1.60436	6.2642e-11	3.51813e-09	AT3G61198	NC_003074.8	22655884	22656599
AT5G64120	836533	44	14	92	175	234	230	192	142	100	99	57	233	1.46245	0.596657	3.67259	5.50747	7.67606	9.40087	5.92055	5.55524	3.61247	3.46944	1.90537	7.13661	117.414	53.3834	1.13726	0.185821	0.633468	214.227	143.744	0.570727	0.016175	0.114299	136.7	51.8347	1.39888	0.0497352	0.181097	221.271	123.158	0.843624	0.139295	0.329981	AtPRX71	NC_003076.8	25659257	25661007
AT3G05890	819758	130	138	161	70	92	32	62	66	95	323	279	150	6.64977	9.05132	9.89116	3.39038	4.64458	2.01292	2.94231	3.9737	5.28158	17.4206	14.353	7.07072	235.5	155.275	0.60155	0.0478051	0.322122	62.086	75.5298	-0.271474	0.424901	0.764423	71.8477	150.586	-1.06955	6.77405e-05	0.000752984	64.0388	248.186	-1.9456	1.95787e-08	6.15974e-07	RCI2B	NC_003074.8	1757440	1758807
AT1G10370	837576	164	159	195	95	107	51	97	73	107	255	158	134	6.30617	7.8395	9.00563	3.45885	4.0607	2.4116	3.46041	3.30394	4.4718	10.3385	6.1102	4.74827	171.059	186.849	-0.127887	0.651769	0.933377	81.6288	92.5514	-0.173807	0.511113	0.820562	88.0263	181.211	-1.03929	2.80355e-06	4.37655e-05	84.2026	180.225	-1.09077	0.000440403	0.00362621	ERD9	NC_003070.9	3396883	3398358
AT3G46090	823752	15	9	14	118	202	232	198	123	161	148	75	287	0.667068	0.513205	0.747764	4.96876	8.86595	12.6876	8.16917	6.4383	7.78183	6.93965	3.35441	11.7617	154.611	13.4534	3.51933	5.29009e-14	6.43575e-12	187.807	159.447	0.229697	0.401723	0.745621	151.634	13.0481	3.53357	3.54289e-28	6.25396e-26	194.099	162.262	0.256875	0.676307	0.841719	ZAT7	NC_003074.8	16925881	16926883
AT2G16060	816103	67	35	49	356	240	147	167	153	86	72	100	109	3.02175	2.02405	2.65422	15.2027	10.6829	8.15293	6.98769	8.12199	4.2156	3.42384	4.53586	4.53022	86.116	52.9985	0.694468	0.0131549	0.133835	238.903	135.676	0.81973	0.00221211	0.0264935	129.04	51.3929	1.32134	1.11557e-05	0.000151678	246.269	90.5205	1.44565	1.64209e-08	5.30545e-07	HB1	NC_003071.7	6982531	6983777
AT2G46160	819223	182	145	197	118	144	125	111	91	83	147	121	109	4.41919	4.51448	5.74506	2.71294	3.45087	3.73245	2.5005	2.60076	2.19041	3.76344	2.95483	2.43897	117.103	187.597	-0.681631	0.00208535	0.031288	128.582	95.0987	0.431728	0.0454681	0.229516	90.4468	181.942	-1.00744	6.27713e-07	1.13125e-05	132.765	123.285	0.106406	0.652138	0.826298	T3F17.19	NC_003071.7	18962743	18964689
AT4G25070	828610	27	12	24	240	248	341	186	128	129	42	48	148	0.450552	0.256762	0.481005	3.79209	4.08439	6.99759	2.87957	2.51408	2.33963	0.738971	0.805561	2.27589	71.4399	22.093	1.6901	0.000802162	0.0142203	280.997	146.759	0.930987	5.16484e-05	0.00144719	139.569	21.4297	2.69108	4.38061e-20	3.98558e-18	290.269	74.8895	1.95176	0.000930284	0.00674216	F24A6.14	NC_003075.7	12872379	12876734
AT3G52740	824440	185	146	223	84	105	81	109	59	112	179	167	120	8.73212	8.83629	12.6419	3.75417	4.89139	4.7016	4.77318	3.27784	5.7457	8.90837	7.92758	5.21961	145.029	198.566	-0.454622	0.0653069	0.380188	89.2325	92.5831	-0.0578444	0.824553	0.953883	88.0466	192.604	-1.12534	7.73977e-06	0.000109038	92.1226	152.727	-0.728739	0.00412461	0.0233255	AT3G52740	NC_003074.8	19546227	19547171
AT3G12500	820429	101	27	48	443	84	62	317	86	119	65	67	146	3.28119	1.12471	1.87287	13.627	2.69329	2.47693	9.55437	3.28848	4.20178	2.22649	2.18907	4.3709	84.2712	60.0125	0.483254	0.254578	0.720933	184.039	166.14	0.147652	0.871098	0.966815	157.929	58.1872	1.43556	0.000841075	0.0068308	189.29	88.4513	1.09799	0.19874	0.417702	HCHIB	NC_003074.8	3962136	3963984
AT4G23310	828430	22	9	17	257	279	316	191	113	138	39	31	144	0.320792	0.168272	0.297719	3.5483	4.01513	5.66631	2.58385	1.9394	2.18704	0.599601	0.454609	1.93496	64.0162	16.7438	1.92993	0.00082536	0.0145446	286.143	145.741	0.965812	2.26734e-06	0.000106763	138.594	16.2394	3.07627	3.25349e-22	3.57416e-20	295.515	67.0739	2.13691	0.00119732	0.00835661	CRK23	NC_003075.7	12185369	12188961
AT1G09240	837444	25	28	49	133	378	300	195	173	182	37	15	38	0.794808	1.14143	1.87101	4.00369	11.8607	11.7289	5.75162	6.47375	6.28884	1.24028	0.479612	1.11331	27.723	37.1296	-0.416997	0.390539	0.824902	273.205	184.428	0.566344	0.22782	0.581491	175.417	36.0251	2.29471	6.8184e-16	3.93353e-14	282.386	29.1517	3.27558	9.8598e-08	2.56393e-06	NAS3	NC_003070.9	2984829	2986231
AT5G39670	833963	24	23	19	208	236	313	176	125	126	60	64	174	1.20417	1.47971	1.14496	9.88162	11.6865	19.3124	8.19265	7.38203	6.87109	3.17414	3.22949	8.04519	89.8075	23.7024	1.92755	1.10531e-05	0.000338722	256.802	141.671	0.852049	0.000290353	0.00564395	134.733	22.9779	2.55949	2.78037e-20	2.59833e-18	265.301	94.1918	1.48789	2.47001e-05	0.00031246	MIJ24.17	NC_003076.8	15883179	15884067
AT5G62770	836398	77	47	59	193	237	223	164	120	124	89	63	144	2.51616	1.96931	2.31557	5.97161	7.64347	8.96118	4.97193	4.61547	4.40399	3.06644	2.07045	4.33629	90.2737	64.6124	0.481497	0.13115	0.54522	217.911	135.595	0.679067	0.000407445	0.00721178	128.957	62.6525	1.03694	2.91827e-06	4.53848e-05	225.029	94.8178	1.24192	4.49685e-06	7.22438e-05	MQB2.9	NC_003076.8	25210301	25211665
AT5G37540	833732	76	53	73	145	136	104	186	145	176	156	111	164	1.89277	1.6925	2.18356	3.41931	3.34286	3.18516	4.29765	4.2505	4.76402	4.09644	2.78025	3.76389	132.837	71.8873	0.884654	0.000326049	0.00663621	126.181	169.287	-0.421969	0.0183357	0.124548	161.008	69.7173	1.20615	6.34016e-09	1.56631e-07	130.198	139.708	-0.100179	0.640666	0.819881	MPA22.8	NC_003076.8	14912659	14914449
AT3G51440	824307	71	32	68	171	177	232	159	154	130	70	80	178	2.38294	1.37713	2.74108	5.43423	5.86304	9.57538	4.95092	6.08363	4.74215	2.47714	2.70036	5.50534	99.2025	60.0858	0.722172	0.0594554	0.362242	196.082	148.86	0.393655	0.0881075	0.345596	141.589	58.2859	1.27245	2.48967e-06	3.9013e-05	202.536	104.095	0.953731	0.00315451	0.0187005	AT3G51440	NC_003074.8	19089026	19090662
AT3G02140	821182	46	55	33	136	160	114	138	117	194	131	156	241	1.13048	1.73315	0.974036	3.16467	3.88077	3.44525	3.14641	3.38436	5.18182	3.39447	3.85571	5.45794	160.959	48.5261	1.73836	6.70292e-09	3.71883e-07	134.763	150.962	-0.161816	0.477263	0.799234	143.591	47.0318	1.61593	8.44875e-08	1.75369e-06	139.097	169.071	-0.283991	0.210649	0.434578	TMAC2	NC_003074.8	385237	387051
AT5G16170	831475	61	37	40	191	260	211	155	127	144	77	54	145	1.88296	1.46448	1.48296	5.58254	7.92101	8.00954	4.43892	4.61427	4.83116	2.50611	1.67642	4.12467	83.8505	48.5951	0.785637	0.0325684	0.252483	219.828	142.451	0.624076	0.000969741	0.0139243	135.486	47.1142	1.51495	8.90073e-11	2.78948e-09	226.997	88.0283	1.36191	4.50493e-06	7.23165e-05	T21H19.90	NC_003076.8	5277787	5279821
AT4G01250	827896	53	42	67	79	96	82	141	117	148	279	179	214	1.78284	1.81157	2.70688	2.51623	3.18715	3.39206	4.40037	4.63244	5.41097	9.8955	6.05572	6.63375	208.56	58.1095	1.84478	1.55409e-11	1.32739e-09	85.3089	135.992	-0.675981	0.00187791	0.0232472	129.346	56.3674	1.20027	1.62234e-06	2.65832e-05	88.081	219.532	-1.31984	6.64074e-08	1.81238e-06	WRKY22	NC_003075.7	522530	524249
AT3G11402	820312	46	41	31	272	203	220	179	136	131	56	65	110	0.825679	0.943641	0.668302	4.62284	3.59621	4.85612	2.98085	2.87329	2.55565	1.05984	1.17339	1.81951	70.3004	42.19	0.741098	0.0263823	0.219707	230.103	148.373	0.630061	0.000520912	0.00872516	141.11	40.8962	1.78952	1.88682e-13	8.29118e-12	237.455	73.8267	1.67897	7.25875e-12	4.71287e-10	AT3G11402	NC_003074.8	3573319	3575803
AT5G59820	836103	61	24	84	127	122	196	138	96	138	243	55	204	2.77358	1.39924	4.5872	5.46766	5.47477	10.9592	5.82135	5.13771	6.81973	11.6497	2.51507	8.54771	155.355	59.7059	1.37878	0.0652058	0.379948	151.817	123.842	0.286372	0.295156	0.654708	117.783	57.9437	1.02103	0.00382796	0.0245448	156.848	163.44	-0.0603838	0.929065	0.967702	RHL41	NC_003076.8	24102814	24103794
AT3G09405	7922320	107	51	49	185	162	205	171	159	125	66	77	125	2.61231	1.59654	1.4368	4.27661	3.90347	6.15472	3.87321	4.56905	3.31687	1.69896	1.89064	2.81229	81.6332	71.8418	0.179776	0.585371	0.911571	185.261	152.524	0.276903	0.199159	0.542406	145.07	69.6388	1.04792	0.000111776	0.00117781	191.29	85.7379	1.1503	1.28126e-05	0.000179897	AT3G09405	NC_003074.8	2894798	2897674
AT3G28580	822488	27	10	16	199	217	369	134	127	111	78	45	143	0.670187	0.318274	0.47699	4.67705	5.31602	11.2634	3.08582	3.71042	2.99455	2.04138	1.12336	3.27097	80.7983	18.329	2.12787	5.32547e-06	0.000175732	269.744	124.913	1.10753	9.29919e-05	0.0022583	118.81	17.7729	2.71403	3.13817e-17	2.11116e-15	278.768	84.8192	1.71451	0.00307464	0.0182962	AT3G28580	NC_003074.8	10715597	10717393
AT5G45000	834531	62	21	45	206	250	248	150	131	118	91	51	97	1.47179	0.639207	1.28299	4.63028	5.85717	7.23965	3.30353	3.66026	3.04447	2.27767	1.21759	2.12194	73.5966	44.3651	0.72134	0.0594798	0.362242	235.512	133.514	0.81588	3.80584e-05	0.00113179	126.987	43.0293	1.54689	1.49597e-07	2.97365e-06	243.22	77.3911	1.64953	3.46856e-10	1.71635e-08	K21C13.19	NC_003076.8	18165336	18167533
AT3G15536	7922447	44	6	20	204	308	332	130	97	78	56	61	133	3.96486	0.693258	2.16452	17.4057	27.3918	36.7897	10.8681	10.2881	7.63917	5.32059	5.52816	11.0442	75.7096	23.5036	1.67116	0.00152547	0.024379	285.273	101.191	1.49054	4.53903e-09	5.80972e-07	96.2347	22.7918	2.05396	3.15032e-06	4.8802e-05	294.749	79.4559	1.88484	3.5467e-09	1.36427e-07	AT3G15536	NC_003074.8	5260723	5261322
AT4G14130	827051	68	32	25	142	121	64	218	131	188	151	139	183	2.51294	1.51632	1.10961	4.96876	4.41319	2.90848	7.47417	5.69812	7.55105	5.88365	5.16611	6.23207	145.413	43.2166	1.73691	1.05632e-08	5.7345e-07	105.208	177.604	-0.74954	0.00124813	0.0169188	168.901	41.8844	1.9983	1.25685e-11	4.37735e-10	108.482	152.896	-0.487798	0.0404676	0.136902	XTH15	NC_003075.7	8137020	8138392
AT1G16130	838182	24	12	35	126	131	98	154	113	188	234	123	219	0.388853	0.249301	0.681082	1.933	2.09479	1.9526	2.31488	2.15496	3.31061	3.99748	2.00426	3.26984	177.913	25.2358	2.81497	4.18178e-14	5.14945e-12	116.567	152.103	-0.382924	0.077647	0.321729	144.667	24.4897	2.56022	7.68686e-14	3.5516e-12	120.297	187.154	-0.636634	0.0126117	0.056484	WAKL2	NC_003070.9	5525293	5528212
AT3G46930	823846	74	59	61	163	151	164	179	125	145	103	102	126	1.46051	1.49311	1.44597	3.04611	2.94133	3.98041	3.27762	2.90381	3.1104	2.14341	2.02464	2.29166	101.764	69.2155	0.557175	0.0140127	0.139334	159.396	149.099	0.0895558	0.637765	0.887458	141.798	67.1103	1.08133	1.98346e-07	3.86821e-06	164.558	107.003	0.615599	0.00321106	0.0190012	F13I12.1	NC_003074.8	17285565	17288077
AT4G28085	828924	39	17	31	78	159	106	152	116	275	143	104	220	1.97905	1.10614	1.88934	3.74776	7.96312	6.6147	7.15597	6.92846	15.167	7.65111	5.30763	10.2878	142.62	30.42	2.22008	8.20752e-11	6.27845e-09	113.819	182.611	-0.682862	0.0350393	0.194002	173.697	29.5036	2.54821	3.06064e-12	1.1493e-10	117.569	149.826	-0.352764	0.258787	0.491234	AT4G28085	NC_003075.7	13959872	13960750
AT5G46500	834693	60	27	37	175	234	220	135	91	113	79	66	195	1.15109	0.664186	0.852543	3.17894	4.43065	5.1903	2.40284	2.05488	2.3562	1.59802	1.27344	3.44747	102.7	43.1757	1.24593	0.00247719	0.0359388	210.376	112.484	0.897238	2.31043e-05	0.000747458	106.976	41.8639	1.34164	9.83356e-07	1.70237e-05	217.278	107.741	1.00694	0.00247741	0.015361	K11I1.9	NC_003076.8	18855955	18858552
AT2G31230	817680	212	103	209	137	135	154	81	94	81	83	60	72	8.28037	5.15846	9.80433	5.06665	5.20406	7.39686	2.93516	4.32145	3.43855	3.41813	2.3569	2.59152	66.5559	184.596	-1.47542	1.45271e-07	6.40555e-06	142.706	86.7165	0.719411	0.00267392	0.0306277	82.4883	179.066	-1.12491	3.02995e-05	0.000367239	147.356	70.0372	1.07073	2.85832e-05	0.000352313	ERF15	NC_003071.7	13306431	13307572
AT2G35930	818166	57	35	42	90	83	112	118	83	183	245	106	267	1.49118	1.17407	1.31966	2.22938	2.14303	3.60318	2.86399	2.55577	5.20336	6.75801	2.78893	6.43688	190.097	47.2921	2.00363	4.69617e-09	2.69429e-07	96.1538	128.632	-0.425386	0.161254	0.486698	122.347	45.8557	1.41142	1.11359e-05	0.000151509	99.3035	199.861	-1.01437	0.0020543	0.0131619	PUB23	NC_003071.7	15082855	15084559
AT1G33260	840220	76	69	68	165	183	168	190	185	115	49	60	87	1.81962	2.11829	1.95539	3.74057	4.32427	4.9464	4.22041	5.21346	2.99255	1.23697	1.44476	1.91953	59.8092	76.4285	-0.347714	0.210464	0.666043	171.481	164.344	0.0602515	0.783785	0.941931	156.312	74.1037	1.07803	1.71097e-05	0.000221964	177.045	62.8316	1.487	6.29431e-10	2.95673e-08	T16O9.6	NC_003070.9	12064323	12066454
AT1G21100	838706	67	45	49	198	174	233	125	130	100	107	56	122	1.93431	1.66584	1.69905	5.41257	4.95788	8.27219	3.34807	4.41756	3.13782	3.25711	1.62598	3.24579	87.6009	56.9949	0.618161	0.0572153	0.35509	203.706	119.597	0.766565	0.000995713	0.0142196	113.758	55.2606	1.0348	3.54216e-05	0.000423114	210.358	92.0952	1.18811	5.0847e-05	0.000574941	IGMT1	NC_003070.9	7386762	7388512
AT3G61190	825291	45	28	44	146	164	165	141	84	101	208	71	204	1.43372	1.14388	1.68369	4.40445	5.15692	6.46471	4.16778	3.15006	3.49744	6.98735	2.27503	5.9895	148.92	41.5011	1.84144	3.0899e-06	0.000108334	158.674	107.504	0.552671	0.0103792	0.0836882	102.232	40.2519	1.34498	7.51051e-07	1.32576e-05	163.849	156.608	0.0634847	0.850613	0.932386	BAP1	NC_003074.8	22650159	22651636
AT5G58570	835970	84	56	61	119	202	185	170	136	147	108	60	72	6.31836	5.4011	5.51078	8.47537	14.9959	17.1124	11.8634	12.0407	12.0176	8.56537	4.53892	4.99076	74.7073	71.1289	0.0657414	0.831133	0.975687	170.009	151.243	0.164284	0.490473	0.806796	143.846	68.9644	1.05576	3.28074e-07	6.17658e-06	175.644	78.6636	1.15884	0.000248381	0.00223663	MZN1.2	NC_003076.8	23672695	23673287
AT3G14760	820704	189	154	176	95	90	55	95	78	102	150	120	90	9.81406	10.2536	10.9763	4.67086	4.61237	3.51206	4.57661	4.76726	5.75657	8.2125	6.26677	4.30664	112.274	185.59	-0.727896	0.00267898	0.0383542	77.8888	92.1038	-0.234579	0.33509	0.693501	87.6027	179.965	-1.03961	8.17567e-08	1.70386e-06	80.3443	118.258	-0.550305	0.0527208	0.166432	AT3G14760	NC_003074.8	4956349	4957306
AT4G23320	828431	42	13	32	239	217	205	128	95	108	79	80	155	0.9224	0.366086	0.844069	4.96998	4.70354	5.53652	2.60804	2.45573	2.57793	1.82934	1.767	3.13697	95.4836	30.1257	1.65395	2.67038e-05	0.000736725	218.687	110.196	0.985581	1.90336e-08	1.92511e-06	104.803	29.2212	1.82596	1.04026e-08	2.51575e-07	225.71	100.26	1.16525	1.55791e-06	2.86394e-05	CRK24	NC_003075.7	12189089	12191704
AT1G73810	843717	44	8	57	150	216	296	150	100	136	53	39	142	1.29974	0.303014	2.02225	4.19547	6.29726	10.7525	4.11081	3.47689	4.36635	1.65073	1.15863	3.86545	70.4911	38.0148	0.888766	0.133935	0.550767	226.489	128.168	0.815646	0.00361242	0.038594	121.892	36.9001	1.71815	9.48978e-05	0.00101656	234.082	73.924	1.66036	0.00873284	0.0423191	F25P22.23	NC_003070.9	27752342	27755297
AT1G21525	3766777	42	15	30	187	173	209	200	165	141	57	29	142	3.25242	1.48942	2.79021	13.7115	13.222	19.9029	14.3688	15.0393	11.8673	4.65403	2.25856	10.1334	68.6845	30.1838	1.18183	0.0254228	0.213477	190.823	168.789	0.1718	0.397079	0.741845	160.532	29.2739	2.43632	1.20777e-17	8.45446e-16	197.038	72.0257	1.44649	0.000309072	0.00268587	AT1G21525	NC_003070.9	7537075	7537650
AT1G43800	840977	65	21	61	385	189	66	236	98	90	49	68	59	1.94584	0.806087	2.19322	10.9129	5.58406	2.42969	6.5545	3.45308	2.92828	1.54663	2.04729	1.62763	54.198	51.2282	0.0748015	0.845358	0.979068	200.642	136.829	0.552357	0.419607	0.760548	130.087	49.7	1.38552	0.000407002	0.00363888	206.569	57.0051	1.86075	6.4914e-06	9.928e-05	FTM1	NC_003070.9	16577521	16579722
AT3G29034	822546	66	18	62	195	223	202	138	106	106	90	61	112	3.37604	1.18061	3.80902	9.44462	11.2581	12.7066	6.54902	6.382	5.89313	4.85404	3.13812	5.27947	80.7206	50.7111	0.6645	0.103811	0.489601	206.08	116.541	0.818203	1.08029e-05	0.000393002	110.838	49.2015	1.16343	0.000865404	0.0069899	212.773	84.8509	1.32272	2.32047e-08	7.13055e-07	AT3G29034	NC_003074.8	11030035	11030906
AT1G65310	842839	186	131	115	29	32	15	51	61	101	262	237	150	6.66918	6.02282	4.95239	0.984565	1.13241	0.661399	1.69654	2.5744	3.93602	9.90508	8.54641	4.95632	202.546	152.859	0.402952	0.12572	0.534838	24.4934	72.504	-1.55156	6.69622e-05	0.00176091	68.9735	148.181	-1.10991	0.000193763	0.0019038	25.2642	213.368	-3.06313	5.2347e-21	9.27999e-19	XTH17	NC_003070.9	24257054	24258506
AT3G62780	825453	67	51	55	141	163	159	141	107	138	93	86	159	2.34026	2.28417	2.30733	4.66332	5.61916	6.82966	4.56922	4.39906	5.23896	3.42507	3.02109	5.11794	103.072	61.6163	0.744235	0.00856604	0.0977352	154.539	128.821	0.257681	0.205226	0.549554	122.521	59.7437	1.03551	3.69215e-06	5.61517e-05	159.58	108.265	0.55345	0.0300172	0.109346	AT3G62780	NC_003074.8	23221719	23222995
AT1G56600	842114	243	86	105	88	109	67	38	48	40	268	169	94	7.55326	3.42764	3.9199	2.58999	3.34387	2.56104	1.09584	1.75613	1.35134	8.78335	5.28312	2.69256	167.149	148.909	0.161889	0.686123	0.94174	86.2937	42.8243	1.02231	0.000407376	0.00721178	40.7377	144.354	-1.83692	9.55301e-08	1.97101e-06	89.0587	176.247	-0.981388	0.00556655	0.0296771	GolS2	NC_003070.9	21207537	21209635
AT5G22520	832313	36	13	17	172	242	242	168	116	116	52	59	121	2.34761	1.08702	1.33147	10.6204	15.5752	19.4067	10.164	8.90367	8.22164	3.5754	3.86947	7.2714	70.3118	22.6995	1.61811	0.000203122	0.00446847	220.426	132.523	0.727911	0.00113853	0.0158413	126.031	22.0066	2.49289	2.55381e-15	1.39534e-13	227.698	73.7988	1.61826	1.14935e-07	2.94741e-06	MQJ16.6	NC_003076.8	7478860	7479543
AT1G69140	3767675	145	192	144	8	19	13	50	55	83	245	269	129	9.98098	16.9463	11.9049	0.521413	1.29078	1.10043	3.19307	4.4561	6.20955	17.7815	18.6223	8.18283	200.882	175.224	0.198485	0.524415	0.884465	13.3296	63.7729	-2.26365	1.85853e-07	1.39073e-05	60.6651	169.866	-1.48746	4.41225e-07	8.14355e-06	13.7721	211.656	-3.95109	4.49608e-23	9.54809e-21	F4N2.10	NC_003070.9	25991371	25992018
AT5G18060	831310	228	121	226	75	99	75	89	80	56	135	92	72	12.5554	8.54377	14.9472	3.91059	5.38053	5.07889	4.54693	5.18528	3.35166	7.83837	5.09517	3.65373	93.4655	203.07	-1.12376	0.000198489	0.00439528	82.3343	75.2364	0.129286	0.624109	0.879618	71.5573	196.977	-1.46363	1.90593e-08	4.39322e-07	85.0065	98.4712	-0.210159	0.495275	0.71484	SAUR23	NC_003076.8	5975780	5976589
AT1G10070	837543	72	44	33	201	185	175	154	119	99	62	41	157	1.83307	1.43637	1.00906	4.84539	4.6485	5.47894	3.63748	3.56599	2.73942	1.66431	1.0498	3.68345	78.387	52.2219	0.585383	0.197309	0.648983	185.693	123.671	0.583013	0.00215844	0.0259297	117.617	50.6147	1.20926	1.35781e-05	0.000181028	191.662	82.2116	1.2163	0.000660425	0.00505598	BCAT-2	NC_003070.9	3288087	3290471
AT4G14370	827081	28	10	28	123	176	198	145	117	139	111	43	219	0.345868	0.158388	0.415402	1.43861	2.14566	3.00767	1.66171	1.70108	1.86614	1.44568	0.534191	2.4929	112.921	23.0873	2.28507	1.28758e-05	0.000387521	168.15	134.066	0.321339	0.191576	0.532	127.511	22.3991	2.49452	1.05421e-15	5.9651e-14	173.733	118.484	0.550609	0.402201	0.638802	DL3225C	NC_003075.7	8279634	8283535
AT2G44080	819014	39	43	54	184	204	113	123	103	104	84	101	185	1.35166	1.9109	2.24778	6.03818	6.97793	4.81607	3.95494	4.20171	3.91752	3.06957	3.52046	5.90856	112.325	49.3343	1.19502	0.000389714	0.00773112	162.572	110.329	0.56462	0.00584508	0.0555766	104.935	47.8489	1.14156	1.44527e-05	0.00019073	167.725	117.923	0.507266	0.0626944	0.189108	ARL	NC_003071.7	18236789	18238173
AT1G20350	838623	37	20	29	153	217	234	182	131	147	51	36	94	1.71023	1.18536	1.60994	6.69623	9.89936	13.3009	7.80472	7.12707	7.38494	2.48554	1.67352	4.00396	55.0202	30.2553	0.860326	0.0360624	0.270053	203.829	152.904	0.408726	0.0747302	0.313713	145.419	29.3402	2.2994	3.03253e-19	2.54597e-17	210.58	57.7658	1.8592	1.71167e-08	5.49539e-07	TIM17-1	NC_003070.9	7043628	7044592
AT3G08970	820049	58	50	40	126	170	216	168	125	107	82	68	119	1.20441	1.33133	0.997616	2.47744	3.48409	5.51585	3.2366	3.05522	2.41494	1.79538	1.42014	2.2772	82.3147	52.8567	0.641779	0.0292825	0.235618	174.127	132.775	0.384405	0.14756	0.462044	126.272	51.238	1.30357	1.37319e-07	2.75078e-06	179.926	86.4976	1.05028	0.000546302	0.00435432	ATERDJ3A	NC_003074.8	2737297	2740549
AT3G03840	821121	169	104	140	55	82	60	72	75	70	190	195	113	10.3263	8.14816	10.2741	3.18205	4.945	4.50839	4.08153	5.39394	4.64871	12.2407	11.9831	6.36274	155.301	146.043	0.0849319	0.74999	0.957764	65.224	73.2051	-0.165148	0.547927	0.842165	69.6326	141.623	-1.03244	4.17448e-06	6.27022e-05	67.3509	163.59	-1.28074	1.82185e-05	0.000242758	SAUR27	NC_003074.8	981072	981801
AT2G01505	28717514	153	141	163	120	123	108	89	91	69	98	85	78	5.15836	6.09549	6.60033	3.83079	4.0928	4.47772	2.78384	3.61118	2.5284	3.48372	2.88214	2.42339	80.9595	164.373	-1.02236	4.29422e-06	0.000145506	116.117	83.8136	0.472285	0.0374251	0.202208	79.7211	159.4	-1.00145	5.9693e-06	8.61522e-05	119.859	85.2197	0.493163	0.0338057	0.120027	CLE16	NC_003071.7	228577	229899
AT4G15070	827170	85	46	50	143	141	134	154	125	119	74	108	138	1.42	0.985362	1.00322	2.26199	2.32478	2.75287	2.38684	2.45791	2.16069	1.30346	1.81455	2.1245	97.6459	63.3672	0.619454	0.0334863	0.256546	138.683	132.798	0.0590088	0.755424	0.931181	126.302	61.4337	1.03014	1.55198e-05	0.000203511	143.16	102.584	0.474779	0.0439977	0.146017	DL3580C	NC_003075.7	8603424	8606141
AT5G50335	835100	197	96	164	131	79	55	45	75	54	158	145	116	12.6433	7.90015	12.6414	7.96073	5.004	4.34081	2.67942	5.66557	3.76674	10.6918	9.35921	6.8606	130.181	160.454	-0.30678	0.226105	0.685435	85.3669	59.7623	0.527227	0.118873	0.408629	56.8567	155.619	-1.46472	1.62308e-06	2.65832e-05	87.9948	137.061	-0.631297	0.0269952	0.100889	AT5G50335	NC_003076.8	20489033	20489727
AT4G30280	829151	47	8	23	86	71	82	95	108	97	341	125	229	1.65987	0.362273	0.975578	2.87582	2.47474	3.56126	3.11267	4.48939	3.72328	12.6978	4.43979	7.45282	216.316	26.3484	3.01861	6.29496e-11	4.94657e-09	79.6618	101.557	-0.351142	0.158959	0.48222	96.6043	25.5509	1.89445	4.94286e-06	7.23264e-05	82.2324	227.748	-1.47188	9.56212e-06	0.000138651	XTH18	NC_003075.7	14825757	14827211
AT2G32140	817773	46	19	17	111	142	210	145	118	146	99	61	198	1.38169	0.731773	0.613282	3.15692	4.20956	7.75686	4.04069	4.17179	4.76632	3.13535	1.84272	5.48059	108.533	28.2096	1.93373	1.93633e-05	0.000555457	158.579	136.85	0.206241	0.463997	0.790777	130.161	27.3416	2.22841	1.0812e-12	4.26959e-11	163.887	113.908	0.51913	0.179995	0.390878	F22D22.11	NC_003071.7	13655627	13657369
AT5G24155	832481	169	173	219	38	28	23	37	35	64	207	203	104	6.01611	7.89667	9.36334	1.28085	0.983743	1.00686	1.22198	1.46651	2.4762	7.76956	7.26777	3.4117	160.729	202.894	-0.336429	0.259949	0.725394	29.0557	45.9575	-0.654695	0.0908371	0.351805	43.7163	196.782	-2.17368	7.55583e-14	3.49889e-12	29.9698	169.362	-2.49273	5.18021e-13	4.04632e-11	AT5G24155	NC_003076.8	8179703	8181107
AT5G09290	830788	45	5	27	246	201	236	132	114	98	39	45	105	1.54282	0.219807	1.11179	7.98591	6.80133	9.9501	4.19865	4.60039	3.65179	1.40982	1.55164	3.31742	57.0894	26.0094	1.1235	0.0528176	0.340566	227.775	115.003	0.98336	7.87797e-07	4.51769e-05	109.379	25.2293	2.09547	1.86653e-06	3.02586e-05	235.127	59.8951	1.96456	1.69292e-10	8.94134e-09	T5E8.90	NC_003076.8	2882302	2884229
AT4G24130	828513	154	114	142	90	72	39	64	63	72	160	152	155	7.44216	7.06403	8.24184	4.1182	3.43404	2.31769	2.8694	3.58349	3.7817	8.15259	7.38751	6.9027	144.292	146.112	-0.0195562	0.915324	0.988881	64.6223	67.0744	-0.0418192	0.887053	0.972058	63.8008	141.69	-1.15685	1.5744e-07	3.11755e-06	66.627	151.814	-1.17636	2.81775e-06	4.81925e-05	T19F6.120	NC_003075.7	12527675	12528686
AT1G58420	842211	20	22	20	151	255	286	131	98	84	74	50	79	0.938058	1.3231	1.12665	6.70599	11.8041	16.496	5.70039	5.41019	4.28209	3.65956	2.35855	3.41456	62.5355	22.4284	1.48821	3.73221e-05	0.000995666	235.055	103.925	1.17254	2.37272e-05	0.000760922	98.8355	21.7457	2.19663	1.33719e-12	5.23049e-11	242.915	65.7656	1.88187	1.77181e-09	7.52538e-08	F9K23.5	NC_003070.9	21707175	21708125
AT4G38560	830013	23	9	22	183	193	312	151	92	79	39	52	107	0.572173	0.287086	0.657325	4.3106	4.73862	9.54481	3.48506	2.69386	2.13601	1.02297	1.30101	2.45297	59.8455	18.908	1.65676	0.000421749	0.00830138	235.494	105.84	1.1464	8.12268e-05	0.00205388	100.646	18.3428	2.44618	1.01172e-11	3.57791e-10	243.339	62.7935	1.94646	5.58401e-08	1.53425e-06	F20M13.120	NC_003075.7	18029196	18031333
AT3G17790	821047	135	155	191	78	54	56	66	47	103	125	131	121	3.63186	5.34683	6.17144	1.9869	1.43379	1.85266	1.6473	1.48827	3.01168	3.5457	3.5444	2.99978	116.512	174.743	-0.58168	0.013432	0.13597	61.9467	72.3831	-0.224526	0.487343	0.805669	68.847	169.48	-1.29801	2.21136e-05	0.000276795	63.9116	122.593	-0.939669	0.000111897	0.00112155	PAP17	NC_003074.8	6089381	6091231
AT5G64810	836602	39	7	16	210	165	199	176	101	111	52	51	133	1.83694	0.422763	0.905123	9.36561	7.67024	11.5265	7.69088	5.59936	5.68237	2.58244	2.41588	5.77285	71.2945	20.8648	1.75572	0.000944471	0.0163301	191.448	127.562	0.577586	0.00718977	0.0646273	121.302	20.2298	2.55479	1.20462e-10	3.72441e-09	197.621	74.7972	1.39493	1.48465e-05	0.000204372	WRKY51	NC_003076.8	25908247	25909881
AT4G21903	6241480	28	16	39	192	204	253	139	104	100	45	38	102	0.551891	0.404375	0.923247	3.5833	3.96845	6.13238	2.54181	2.41277	2.14226	0.935201	0.753278	1.8527	56.0003	29.5616	0.923712	0.0450859	0.311219	218.912	114.023	0.934816	3.07081e-05	0.000943698	108.441	28.6842	1.91839	9.16152e-10	2.54318e-08	226.107	58.7652	1.93596	3.53034e-09	1.36055e-07	AT4G21903	NC_003075.7	11620889	11624459
AT3G22160	821780	54	26	53	174	171	237	154	96	74	64	48	108	1.99557	1.23201	2.35237	6.08848	6.23683	10.7705	5.27992	4.17572	2.97222	2.49373	1.78398	3.67794	67.0419	46.8382	0.515451	0.167694	0.605282	197.052	106.489	0.879911	0.0010626	0.014943	101.262	45.4348	1.15393	0.000329413	0.00301969	203.539	70.4103	1.52465	7.69069e-07	1.52223e-05	jasmonate-associated_VQ_motif_gene_1	NC_003074.8	7817779	7818985
AT1G07620	837275	53	25	77	132	191	181	108	103	145	53	53	137	1.06537	0.644365	1.85896	2.51237	3.78923	4.47419	2.0141	2.43695	3.16787	1.1233	1.07146	2.53777	73.3998	55.0215	0.417011	0.358578	0.804074	168.986	120.052	0.49185	0.0476999	0.235657	114.193	53.3962	1.09372	0.0019665	0.0140777	174.554	77.005	1.17394	0.000596917	0.00468807	ATOBGM	NC_003070.9	2344390	2346889
AT1G21550	838756	63	30	58	116	157	124	178	119	151	97	34	120	2.84135	1.7349	3.14173	4.95368	6.98841	6.8773	7.44796	6.3171	7.4018	4.61267	1.54219	4.98739	76.918	53.0908	0.532446	0.22144	0.680374	131.63	148.637	-0.18015	0.375368	0.724294	141.359	51.4969	1.45062	1.43096e-08	3.37757e-07	135.916	80.8285	0.74781	0.0396572	0.135064	F24J8.15	NC_003070.9	7552987	7553975
AT1G65486	6240283	47	21	39	143	170	138	134	85	86	101	102	148	2.02945	1.1627	2.02256	5.84659	7.24475	7.32777	5.36807	4.32002	4.03604	4.59831	4.42951	5.88912	107.476	37.4731	1.51148	5.00508e-07	2.03375e-05	149.231	100.652	0.561679	0.00737157	0.065764	95.7168	36.3453	1.38977	3.15217e-06	4.8802e-05	154.063	112.951	0.443429	0.0382428	0.13161	AT1G65486	NC_003070.9	24349399	24350524
AT5G51465	28721262	11	0	8	141	198	279	173	113	96	26	12	154	0.801717	0	0.700287	9.73048	14.2426	25.0061	11.6979	9.69381	7.6046	1.99802	0.879601	10.3433	56.7597	6.38822	3.14328	0.0346718	0.262935	211.627	125.982	0.74164	0.0116136	0.0913991	119.804	6.19899	4.21495	5.34356e-20	4.81924e-18	218.724	59.3767	1.87929	0.065136	0.19434	AT5G51465	NC_003076.8	20904578	20905568
AT1G65500	842862	69	20	57	180	167	144	144	100	109	44	66	108	4.07106	1.51306	4.03916	10.0558	9.72455	10.448	7.88232	6.94457	6.98975	2.73721	3.91632	5.87206	66.1203	50.5911	0.382039	0.370004	0.811954	161.808	117.102	0.463039	0.0115659	0.0912186	111.367	49.0773	1.17284	0.000366184	0.00331447	166.986	69.4104	1.26	3.22222e-06	5.41116e-05	F5I14.4	NC_003070.9	24357749	24358732
AT5G06300	830518	47	37	33	112	125	85	179	130	193	80	70	102	1.64167	1.65714	1.3844	3.70419	4.30917	3.65108	5.80064	5.34466	7.32695	2.94629	2.45903	3.28321	77.367	41.6438	0.893891	0.00173473	0.0270106	105.459	167.501	-0.665648	0.00114055	0.0158455	159.309	40.3713	1.97942	1.46843e-15	8.19659e-14	108.833	81.3333	0.42033	0.0733058	0.211534	LOG7	NC_003076.8	1921548	1925407
AT1G58190	842186	66	32	53	119	166	153	145	117	123	60	45	114	0.466546	0.290048	0.449971	0.796497	1.15812	1.33001	0.950938	0.973473	0.945002	0.447197	0.319918	0.742616	66.5401	52.9707	0.3272	0.385397	0.821955	146.502	128.553	0.183719	0.397916	0.742281	122.266	51.3727	1.24143	5.80053e-07	1.05179e-05	151.315	69.8571	1.10862	0.000537225	0.00429336	RLP9	NC_003070.9	21540584	21548119
AT1G24260	839040	168	117	54	130	160	62	70	65	30	84	130	116	5.89581	5.26489	2.27607	4.31981	5.54178	2.67571	2.27911	2.68494	1.14428	3.10821	4.58832	3.75147	101.386	119.056	-0.233347	0.493198	0.870172	112.921	55.1095	1.04002	0.00239005	0.0281186	52.4136	115.356	-1.14034	0.00375438	0.0241706	116.472	106.609	0.132879	0.645346	0.823012	2019-09-03	NC_003070.9	8593536	8596123
AT1G04600	839480	45	21	23	172	181	197	161	95	98	46	55	92	0.348111	0.208302	0.213693	1.25985	1.38191	1.87406	1.15549	0.865	0.823964	0.375198	0.427902	0.655846	58.722	30.9212	0.917272	0.0162703	0.155799	184.147	116.442	0.65217	0.00297545	0.0332154	110.728	29.9761	1.87262	1.09177e-09	3.01046e-08	190.156	61.666	1.61596	1.72886e-09	7.3737e-08	XIA	NC_003070.9	1261762	1272588
AT1G56550	842108	68	30	54	119	116	130	141	120	133	71	90	113	1.69259	0.957486	1.61433	2.80463	2.84967	3.97922	3.25608	3.51569	3.59808	1.86336	2.253	2.59197	83.8362	53.1645	0.650903	0.0316703	0.247991	122.113	131.941	-0.117074	0.575515	0.856642	125.493	51.5625	1.27212	8.62132e-07	1.50512e-05	126.086	88.104	0.509266	0.0381186	0.131279	RGXT3	NC_003070.9	21185592	21188369
AT5G08150	830711	22	46	42	39	53	26	99	76	185	215	184	191	1.05858	2.8381	2.42721	1.77685	2.51693	1.53846	4.41946	4.30429	9.67495	10.9078	8.90418	8.4692	182.594	40.7952	2.17911	5.50202e-12	4.98266e-10	38.2792	121.133	-1.65547	3.45936e-06	0.00015271	115.221	39.56	1.5524	0.00018354	0.00181864	39.5007	192.147	-2.2718	7.79253e-19	1.17679e-16	SOB5	NC_003076.8	2621974	2622900
AT1G06620	837171	67	35	43	217	128	138	128	130	86	38	53	104	1.89386	1.26856	1.45982	5.8079	3.5709	4.79695	3.35673	4.32518	2.64209	1.13254	1.50669	2.70904	58.9627	50.775	0.214809	0.577271	0.909161	158.58	115.654	0.458036	0.0632086	0.280638	110.005	49.2305	1.14965	5.61535e-05	0.000641448	163.567	61.871	1.39699	1.61431e-05	0.000219993	F12K11.24	NC_003070.9	2025544	2027413
AT4G01080	827902	133	197	170	43	46	19	54	39	78	141	137	109	3.53963	6.72266	5.43391	1.08358	1.20826	0.621831	1.33332	1.22168	2.2562	3.9566	3.66693	2.67326	120.124	183.123	-0.605562	0.0239821	0.205568	34.6195	57.2643	-0.714799	0.0567739	0.262586	54.4663	177.553	-1.7022	3.64587e-08	8.01387e-07	35.7017	126.46	-1.80836	3.97097e-09	1.49919e-07	TBL26	NC_003075.7	466298	468294
AT5G26220	832691	163	138	169	69	52	44	78	33	74	113	106	120	5.95947	6.46947	7.42104	2.38867	1.87637	1.97827	2.64575	1.42011	2.94055	4.35608	3.89764	4.04306	104.533	168.51	-0.687526	0.000365578	0.00730251	53.9801	60.6994	-0.172805	0.59651	0.865939	57.7202	163.416	-1.4931	2.51514e-08	5.65236e-07	55.6835	109.954	-0.978067	7.35384e-05	0.000788237	AtGGCT2%3B1	NC_003076.8	9162969	9164884
AT3G29810	822697	58	42	68	105	107	95	169	117	129	70	87	100	1.51645	1.40805	2.13534	2.59942	2.76108	3.05448	4.09941	3.60059	3.66579	1.92973	2.28769	2.4094	78.8162	60.0362	0.394758	0.153131	0.582499	101.601	137.669	-0.443514	0.0250825	0.155408	130.926	58.235	1.17148	1.03315e-06	1.77665e-05	104.876	82.8525	0.335332	0.143837	0.336871	COBL2	NC_003074.8	11728024	11730350
AT1G72240	843556	40	20	32	95	116	148	106	85	75	176	94	159	2.48148	1.59093	2.38429	5.58035	7.10238	11.2908	6.10085	6.20665	5.05696	11.5123	5.86482	9.08986	132.623	32.3008	2.02915	1.11233e-09	6.97622e-08	121.782	88.6386	0.45064	0.097323	0.366892	84.3013	31.3257	1.41864	1.7356e-06	2.82246e-05	125.82	139.527	-0.154298	0.617867	0.805863	T9N14.5	NC_003070.9	27190036	27190754
AT2G29110	817459	11	2	10	124	160	197	156	110	125	54	42	151	0.163496	0.0381165	0.178514	1.74511	2.34709	3.60075	2.15116	1.92439	2.0193	0.846262	0.627826	2.06823	74.3539	7.92868	3.21041	7.93639e-08	3.70151e-06	163.098	129.865	0.321149	0.19525	0.537433	123.506	7.69334	3.96929	5.15999e-24	6.3814e-22	168.51	77.9684	1.10536	0.00556098	0.0296629	GLR2.8	NC_003071.7	12506795	12510624
AT3G29000	822540	24	10	29	113	103	127	121	80	66	205	78	185	1.22065	0.652153	1.77148	5.44184	5.17026	7.94323	5.70952	4.78914	3.64839	10.9934	3.9898	8.67083	144.623	22.213	2.697	4.48916e-10	3.04224e-08	115.104	88.0801	0.376834	0.143324	0.454137	83.7606	21.5538	1.95374	1.58249e-07	3.13058e-06	118.854	152.134	-0.359114	0.280438	0.515488	AT3G29000	NC_003074.8	11005638	11006514
AT4G08555	826416	25	11	48	150	141	158	143	71	90	70	62	170	1.89003	1.06633	4.3584	10.7376	10.5206	14.6892	10.0299	6.31791	7.39516	5.57986	4.71407	11.8437	91.2888	29.9651	1.60813	0.00149927	0.02403	150.044	99.4582	0.582438	0.0139023	0.102656	94.5726	29.0896	1.70303	6.28874e-05	0.000708187	154.916	95.7796	0.687659	0.0363011	0.126443	AT4G08555	NC_003075.7	5448049	5448638
AT5G07760	830669	58	20	23	208	174	183	86	86	97	45	61	96	0.86553	0.382695	0.41223	2.93903	2.5627	3.35829	1.19066	1.51057	1.57327	0.70805	0.915503	1.32018	61.4195	34.5675	0.818394	0.0499392	0.329796	187.476	90.7179	1.04955	3.58598e-07	2.3917e-05	86.2909	33.508	1.34468	0.000135042	0.00138551	193.5	64.4951	1.57731	6.92849e-10	3.22556e-08	MBK20.22	NC_003076.8	2468040	2473843
AT5G56080	835707	4	0	5	141	290	277	141	148	122	0	0	6	0.13714	0	0.205888	4.57729	9.81286	11.6787	4.48493	5.97244	4.5461	0	0	0.189567	1.73568	3.09786	-0.825265	0.660939	1	239.434	138.582	0.787658	0.00503623	0.0496316	131.818	3.00774	5.40811	6.17495e-23	7.24609e-21	247.448	1.81056	7.06149	3.32966e-07	7.4179e-06	NAS2	NC_003076.8	22711141	22712441
AT4G04500	825780	21	4	9	145	202	229	141	103	124	24	31	98	0.424037	0.103565	0.218265	2.77229	4.0256	5.68634	2.64142	2.44799	2.72134	0.510967	0.629538	1.82356	45.8184	11.4696	1.9792	0.00202624	0.0306746	194.823	122.507	0.663386	0.00628437	0.0587819	116.512	11.1209	3.33952	8.7973e-19	7.04227e-17	201.286	48.0171	2.05864	5.95937e-07	1.23149e-05	CRK37	NC_003075.7	2238370	2240921
AT1G54000	841838	69	19	42	236	101	128	148	101	67	45	65	103	1.78419	0.629961	1.30436	5.77816	2.57755	4.07018	3.55047	3.07397	1.88297	1.22688	1.69036	2.45435	64.6888	44.6326	0.527924	0.208229	0.662826	152.092	104.177	0.544539	0.0758216	0.316715	99.0673	43.2846	1.18434	0.00169799	0.0124622	156.81	67.9188	1.20409	0.000350494	0.00298601	GLL22	NC_003070.9	20154154	20156520
AT3G48640	824024	25	22	25	176	216	193	95	95	94	40	38	105	0.961307	1.08471	1.15457	6.40798	8.1973	9.12625	3.38906	4.29965	3.9285	1.62173	1.46954	3.72066	55.2379	25.8375	1.10221	0.0135448	0.136632	194.689	95.6801	1.02597	6.74028e-07	3.96406e-05	91.0097	25.0549	1.86264	3.38233e-10	9.85264e-09	201.032	57.9452	1.78679	4.50202e-08	1.26597e-06	AT3G48640	NC_003074.8	18021356	18022648
AT2G36590	818232	100	186	159	56	44	18	66	54	62	148	124	102	2.2347	5.32968	4.26751	1.18493	0.970436	0.494658	1.36835	1.42037	1.50587	3.48721	2.78687	2.10053	116.337	164.38	-0.49583	0.120509	0.523667	37.5474	60.8633	-0.681633	0.0492306	0.240349	57.8878	159.387	-1.457	2.8339e-06	4.41724e-05	38.698	122.501	-1.64565	1.09019e-06	2.08496e-05	ProT3	NC_003071.7	15343006	15345673
AT1G67520	843073	45	38	28	185	125	135	119	119	93	51	38	140	0.625299	0.677061	0.467294	2.43407	1.71427	2.30686	1.53411	1.9463	1.40454	0.747209	0.531049	1.79272	68.9493	39.568	0.804319	0.0799782	0.426799	146.809	111.325	0.401128	0.0715577	0.304062	105.888	38.3532	1.46272	1.44556e-07	2.88456e-06	151.468	72.3025	1.06198	0.00500669	0.0272699	T1F15.1	NC_003070.9	25302628	25306357
AT3G11080	820279	50	31	55	123	151	169	127	82	108	65	63	89	0.677059	0.538254	0.894493	1.57706	2.01803	2.81421	1.59549	1.30695	1.58949	0.92804	0.857972	1.11059	66.5379	48.3327	0.460815	0.129602	0.542575	149.216	105.059	0.497941	0.0372114	0.201689	99.9133	46.8838	1.09171	5.65969e-05	0.000645799	154.132	69.9396	1.1329	2.142e-05	0.000277623	RLP35	NC_003074.8	3470304	3473685
AT5G44260	834449	33	39	58	91	94	57	90	90	137	133	147	137	0.856284	1.29759	1.80755	2.2358	2.40728	1.81883	2.16661	2.74874	3.86368	3.63876	3.83617	3.27592	128.726	47.3507	1.452	5.10768e-07	2.06713e-05	78.691	107.166	-0.438192	0.102246	0.376578	101.939	45.9347	1.15536	0.000607726	0.00517155	81.1842	135.427	-0.731628	0.00097727	0.00704015	AtTZF5	NC_003076.8	17829618	17831336
AT3G47780	823932	41	39	66	120	141	146	118	117	113	60	43	102	0.557388	0.679841	1.07764	1.54469	1.89185	2.44084	1.4883	1.87218	1.66966	0.860047	0.58792	1.27786	62.4466	52.8053	0.247529	0.520171	0.88193	136.343	117.177	0.215834	0.330919	0.689442	111.457	51.2294	1.12535	8.53298e-05	0.0009251	140.808	65.5803	1.09546	0.000355146	0.00301933	ABCA7	NC_003074.8	17624340	17629285
AT2G28400	817388	54	24	51	115	154	137	126	110	117	60	65	91	2.02408	1.15349	2.29594	4.08148	5.69703	6.3149	4.38164	4.85303	4.76646	2.37127	2.45032	3.14328	66.1083	45.2977	0.540709	0.10323	0.488569	135.402	118.298	0.191725	0.37297	0.722698	112.517	43.9405	1.34722	1.35888e-06	2.27168e-05	139.833	69.4735	1.00261	8.23809e-05	0.00086483	T1B3.8	NC_003071.7	12147883	12149072
AT1G80130	844353	28	17	43	127	227	180	120	73	93	48	33	100	0.846732	0.659183	1.56176	3.63646	6.77499	6.69381	3.36669	2.59835	3.05666	1.53048	1.00364	2.78674	54.8445	31.4437	0.805186	0.0906798	0.458078	178.27	94.4822	0.910083	0.0003418	0.006349	89.8509	30.5125	1.56103	4.16965e-06	6.26752e-05	184.154	57.5577	1.67181	2.77567e-06	4.76728e-05	F18B13.21	NC_003070.9	30140912	30142697
AT4G01920	828197	61	31	36	169	159	129	112	90	75	62	89	74	1.1047	0.719857	0.783025	2.89794	2.84189	2.87288	1.88177	1.91843	1.47623	1.18387	1.62099	1.23497	69.3087	44.7149	0.623067	0.0435497	0.305106	150.217	92.2633	0.702855	0.000507753	0.00857498	87.7482	43.352	1.00698	0.000406443	0.00363546	155.014	72.902	1.08857	7.27586e-07	1.4495e-05	T7B11.18	NC_003075.7	828826	831288
AT4G14390	827084	45	24	21	182	173	245	103	56	56	48	42	91	0.884233	0.604692	0.4956	3.3862	3.35502	5.92016	1.87769	1.29518	1.19597	0.994472	0.830003	1.6478	55.0407	31.3789	0.805184	0.0456969	0.313467	203.175	70.4074	1.5181	2.39956e-08	2.28866e-06	66.9492	30.4156	1.13209	0.00121912	0.0093496	209.859	57.7924	1.85248	2.95076e-09	1.17724e-07	DL3235W	NC_003075.7	8289610	8292203
AT3G25780	822169	54	22	31	156	107	134	98	114	90	72	74	134	1.45099	0.75799	1.00044	3.96902	2.8376	4.42782	2.44305	3.60549	2.6284	2.03987	1.99977	3.31807	85.2598	37.0866	1.19162	0.000817693	0.0144221	132.056	102.261	0.370486	0.128797	0.428577	97.2741	35.959	1.41823	7.67265e-06	0.00010824	136.286	89.5405	0.600041	0.030776	0.111563	AOC3	NC_003074.8	9409160	9411090
AT5G11920	831065	5	2	5	142	222	266	121	93	77	43	30	77	0.0969666	0.0497338	0.116461	2.60752	4.24913	6.34376	2.17706	2.12287	1.623	0.879261	0.585126	1.37611	45.6275	4.20837	3.42509	3.2686e-08	1.65023e-06	214.378	96.7132	1.14315	4.80632e-05	0.00136325	91.978	4.08273	4.47516	7.78855e-19	6.28347e-17	221.545	47.9084	2.20221	5.51778e-10	2.61e-08	cwINV6	NC_003076.8	3839316	3842409
AT1G06573	28716519	44	37	32	81	87	103	135	81	100	148	92	139	1.91848	2.06859	1.67576	3.34407	3.74385	5.52274	5.46099	4.15697	4.73894	6.80398	4.0343	5.58506	117.086	40.3395	1.53744	1.58299e-07	6.96482e-06	91.2064	104.28	-0.204837	0.414904	0.755816	99.1669	39.1066	1.34679	4.46459e-07	8.23278e-06	94.1986	123.175	-0.393097	0.159132	0.360309	AT1G06573	NC_003070.9	11738297	11739319
AT5G18050	830999	206	74	159	51	87	65	44	43	41	119	128	54	12.3006	5.66579	11.4029	2.88347	5.12712	4.77294	2.43751	3.02214	2.66085	7.4921	7.6868	2.97141	94.2405	152.61	-0.700106	0.0646388	0.378481	67.4922	43.0684	0.64834	0.0400566	0.211642	40.9654	148.021	-1.86084	4.5754e-09	1.15804e-07	69.7095	99.321	-0.510652	0.171311	0.378224	SAUR22	NC_003076.8	5974341	5975087
AT5G66630	836795	38	20	19	167	175	169	121	130	89	39	43	59	0.702726	0.474244	0.422001	2.92419	3.19401	3.84328	2.07597	2.82965	1.78883	0.760439	0.799737	1.00546	43.1603	26.8606	0.675454	0.0727227	0.405105	169.987	114.632	0.569206	0.00910556	0.0764486	109.036	26.0377	2.05016	1.89146e-10	5.70283e-09	175.498	45.3584	1.94471	9.02086e-16	9.73059e-14	DAR5	NC_003076.8	26592648	26595922
AT1G77640	844099	17	19	26	18	27	11	52	32	120	319	147	272	0.646444	0.926413	1.18744	0.648099	1.01331	0.514384	1.8345	1.43225	4.95952	12.79	5.6218	9.53146	228.426	22.5194	3.35255	9.88138e-21	2.52601e-18	18.0707	68.5413	-1.91434	9.8076e-05	0.00235382	65.1955	21.8435	1.58321	0.00150269	0.0112365	18.6464	240.345	-3.67419	1.52907e-24	3.66744e-22	T5M16.23	NC_003070.9	29178705	29179877
AT3G25510	822137	45	16	29	149	136	167	133	76	83	52	54	120	0.447139	0.203854	0.346088	1.40186	1.33372	2.04061	1.22607	0.888856	0.896366	0.544792	0.539635	1.0988	68.4671	31.1466	1.12851	0.00762033	0.0895245	151.655	95.972	0.649876	0.00638307	0.0592534	91.2621	30.2046	1.58255	1.81358e-06	2.94234e-05	156.594	71.8578	1.1159	0.000365905	0.0030966	AT3G25510	NC_003074.8	9263795	9268972
AT3G11340	820307	35	2	33	85	77	243	279	106	98	10	16	74	0.902406	0.06612	1.02189	2.0751	1.95938	7.70465	6.67378	3.21682	2.74623	0.271851	0.414887	1.75822	29.6447	23.9217	0.307323	0.714292	0.949077	143.229	155.195	-0.118497	0.873554	0.967812	147.54	23.217	2.66436	0.00600501	0.0354044	148.129	31.0264	2.25148	0.0232531	0.0900788	UGT76B1	NC_003074.8	3556554	3558361
AT1G26200	3766796	40	10	22	148	187	159	119	90	75	54	61	91	1.10271	0.353485	0.72842	3.86322	5.08789	5.39028	3.04356	2.92033	2.24719	1.56961	1.69125	2.31181	62.9077	24.5985	1.33751	0.00142352	0.0229982	164.113	94.3191	0.794513	0.000256338	0.00518535	89.7005	23.854	1.88878	3.42833e-07	6.41935e-06	169.455	66.0918	1.35168	3.62048e-08	1.05215e-06	F28B23.26	NC_003070.9	9063306	9065320
AT2G27660	817312	24	4	15	143	168	153	132	99	86	68	41	123	0.426159	0.091073	0.319896	2.40427	2.94418	3.34091	2.17454	2.06911	1.65972	1.27311	0.732184	2.01268	70.5078	14.6269	2.24943	2.39734e-05	0.000670557	154.387	105.28	0.546991	0.00956112	0.0791731	100.125	14.1876	2.78576	1.36751e-12	5.32892e-11	159.41	74.0221	1.10149	0.00061546	0.0047909	F15K20.24	NC_003071.7	11798417	11800928
AT3G51910	824354	58	43	37	95	152	84	111	100	113	67	79	112	2.23216	2.12195	1.71024	3.46184	5.77345	3.97547	3.96326	4.52985	4.72663	2.71874	3.05773	3.97213	78.8208	48.9475	0.687585	0.0178625	0.16662	108.316	108.789	-0.00252143	0.991678	0.998704	103.475	47.4494	1.11968	8.39776e-06	0.000117905	111.819	82.8157	0.431827	0.11788	0.293794	HSFA7A	NC_003074.8	19265141	19266806
AT5G49520	835012	24	12	39	91	91	58	114	62	103	193	85	175	0.557268	0.357275	1.08761	2.00069	2.0854	1.65613	2.45579	1.69446	2.59936	4.72506	1.98494	3.74455	139.995	26.7182	2.38805	1.72529e-08	9.04992e-07	78.1443	92.068	-0.236276	0.353065	0.706416	87.5544	25.9313	1.75664	5.71483e-06	8.27688e-05	80.6208	147.271	-0.865854	0.00505656	0.0274608	WRKY48	NC_003076.8	20090648	20093346
AT4G16000	827284	74	29	41	119	107	95	130	116	101	62	56	111	3.21084	1.61344	2.13663	4.889	4.58211	5.06901	5.23316	5.92423	4.76305	2.83645	2.44372	4.43832	69.7463	49.8145	0.478713	0.190337	0.638891	105.838	116.194	-0.1342	0.514453	0.822577	110.515	48.2991	1.17938	4.26235e-05	0.000500457	109.224	73.2483	0.571498	0.0375618	0.129858	DL4040C	NC_003075.7	9063759	9064786
AT4G08040	826317	21	11	16	63	69	43	123	76	83	238	105	192	0.515235	0.346057	0.471481	1.46357	1.67082	1.29738	2.79979	2.19476	2.2133	6.15687	2.5909	4.34106	165.807	16.8612	3.28707	1.57714e-17	2.81862e-15	57.0597	93.0351	-0.704497	0.00585624	0.0556539	88.4731	16.3511	2.42646	5.62707e-13	2.31968e-11	58.8762	174.485	-1.5634	6.15773e-07	1.26168e-05	ACS11	NC_003075.7	4886962	4889224
AT5G05300	28720712	21	4	5	138	182	161	138	95	100	62	35	95	1.24066	0.303014	0.354781	7.71967	10.6121	11.6969	7.5639	6.60608	6.42111	3.86208	2.07959	5.17208	58.5851	9.98726	2.51726	1.23628e-05	0.000373752	160.303	110.376	0.532023	0.0123646	0.0953529	104.969	9.67926	3.38213	1.50311e-15	8.36758e-14	165.544	61.5354	1.42268	5.47118e-06	8.54719e-05	K18I23.10	NC_003076.8	1569855	1570609
AT2G43620	818964	43	31	41	151	159	147	109	69	84	43	58	95	1.62542	1.50255	1.8614	5.40457	5.93185	6.83326	3.82259	3.06997	3.45107	1.71381	2.20497	3.30926	59.5449	40.9658	0.542818	0.118724	0.520367	151.702	86.6604	0.800346	0.000115995	0.00269261	82.4136	39.7281	1.0552	0.000105836	0.00111979	156.611	62.5197	1.31673	9.93008e-07	1.91709e-05	F18O19.27	NC_003071.7	18093694	18095093
AT1G64780	842786	119	123	143	71	61	42	59	58	55	103	116	80	2.45171	3.24935	3.53847	1.38505	1.24036	1.0641	1.12774	1.40649	1.23158	2.23747	2.40357	1.51887	92.8119	139.186	-0.583671	0.0207596	0.185587	56.6107	57.8856	-0.0232677	0.934114	0.983346	55.0593	134.981	-1.29445	1.26942e-07	2.56028e-06	58.3942	97.7117	-0.735499	0.00876323	0.0424462	AMT1%3B2	NC_003070.9	24060640	24062804
AT5G01040	831877	34	29	47	58	113	85	139	132	149	74	65	104	0.717049	0.784218	1.19049	1.1582	2.35203	2.20446	2.71968	3.27666	3.41533	1.6455	1.37867	2.02121	74.4338	39.589	0.916186	0.00464509	0.0602877	85.3894	141.337	-0.729838	0.00584225	0.0555766	134.437	38.404	1.81117	1.97418e-11	6.67311e-10	88.2122	78.2272	0.16812	0.592505	0.7894	LAC8	NC_003076.8	13128	16236
AT3G28890	822523	28	8	28	221	176	211	92	66	65	31	34	64	0.485776	0.177966	0.583437	3.63042	3.0136	4.50167	1.48081	1.34775	1.22565	0.56707	0.593243	1.02321	39.1985	22.288	0.808249	0.100105	0.4828	202.815	74.0032	1.44837	3.07697e-11	7.8989e-09	70.379	21.6256	1.69032	1.09371e-05	0.000149295	209.359	41.1562	2.3367	6.66611e-17	8.44111e-15	RLP43	NC_003074.8	10895977	10898900
AT2G37380	818314	125	144	91	93	73	32	77	46	55	102	104	79	4.08767	6.03806	3.57408	2.87962	2.35604	1.28685	2.33609	1.77056	1.95481	3.51692	3.42038	2.38068	88.4636	130.175	-0.556074	0.0425352	0.301086	63.1449	58.7016	0.11137	0.73519	0.923507	55.8231	126.171	-1.16826	2.0051e-05	0.000255276	65.0847	93.1308	-0.505397	0.12022	0.298239	MAKR3	NC_003071.7	15686650	15688013
AT5G25820	832651	39	18	29	135	154	194	98	91	85	35	45	77	0.741509	0.438827	0.662228	2.43037	2.8898	4.53593	1.72867	2.03648	1.7565	0.701644	0.860479	1.34912	47.6853	30.0785	0.660456	0.0980513	0.477719	163.407	91.9699	0.825124	0.000968676	0.0139199	87.4769	29.1695	1.56994	1.62666e-07	3.20874e-06	168.803	50.0656	1.74381	3.68475e-08	1.06642e-06	F18A17.70	NC_003076.8	8997100	9000345
AT4G33020	829439	6	3	2	131	258	268	146	68	109	1	2	5	0.178062	0.114159	0.0712867	3.68111	7.55676	9.78067	4.01983	2.37529	3.5158	0.0312909	0.0596935	0.136741	2.39463	3.80746	-0.665915	0.568296	1	223.001	105.769	1.06918	0.000456851	0.00790387	100.574	3.68974	4.73719	7.41876e-19	6.03227e-17	230.48	2.50955	6.48029	3.7627e-26	9.71014e-24	ZIP9	NC_003075.7	15932420	15934762
AT3G59930	825163	98	33	44	80	111	104	144	96	181	36	29	39	6.1051	2.63603	3.29213	4.71893	6.82472	7.96734	8.32268	7.03924	12.2553	2.36465	1.81694	2.23893	32.0414	59.9943	-0.914225	0.0204339	0.183487	98.7438	140.421	-0.513377	0.0532376	0.252772	133.554	58.1619	1.18823	0.000447087	0.00395617	101.989	33.6982	1.5932	2.66595e-07	6.0727e-06	AT3G59930	NC_003074.8	22139492	22140320
AT1G80120	844352	43	36	33	112	157	126	94	119	83	69	48	70	1.38284	1.48448	1.2746	3.41042	4.98308	4.98296	2.80456	4.50441	2.90107	2.33964	1.55246	2.07449	57.6795	39.9993	0.528501	0.0918387	0.46067	131.19	100.537	0.386979	0.125456	0.421267	95.6371	38.7788	1.29847	1.32744e-05	0.000177447	135.472	60.6687	1.15718	1.34408e-05	0.000187455	F18B13.20	NC_003070.9	30138818	30140360
--	839084	79	10	28	40	20	64	262	135	53	4	198	83	2.58341	0.41931	1.09972	1.23855	0.645491	2.5737	7.94878	5.19621	1.88373	0.137919	6.51189	2.50122	86.909	38.9598	1.15556	0.387174	0.823281	42.9664	145.5	-1.76466	0.0218059	0.140449	138.331	37.7724	1.8684	0.0316748	0.129578	44.3938	91.3395	-1.04265	0.414927	0.648905	LpxC1	NC_003070.9	8767562	8769571
AT1G28480	839748	16	11	33	138	130	198	99	85	110	19	27	108	0.867162	0.764437	2.14809	7.08184	6.95374	13.1965	4.97793	5.42234	6.47962	1.08575	1.4717	5.39402	45.8366	21.6052	1.09016	0.0927555	0.462481	158.401	98.6428	0.678308	0.0112556	0.0893457	93.824	20.9707	2.16589	1.22893e-08	2.92071e-07	163.63	47.998	1.76587	0.0189289	0.0770574	GRX480	NC_003070.9	10013434	10014256
AT5G40230	834021	53	22	17	154	152	153	97	88	57	53	48	80	1.64513	0.875619	0.633767	4.52617	4.65652	5.8402	2.79337	3.21509	1.92298	1.73459	1.49844	2.28835	55.3554	31.5871	0.797499	0.0540207	0.344148	152.746	80.9106	0.914793	0.000105369	0.00250274	76.9539	30.612	1.31422	0.000680831	0.00569972	157.692	58.1654	1.43197	7.52866e-09	2.64633e-07	UMAMIT37	NC_003076.8	16079648	16081893
AT5G19230	832043	43	33	41	117	98	107	137	81	62	96	53	105	1.38584	1.36373	1.58703	3.5704	3.1172	4.24073	4.09636	3.07267	2.17176	3.26221	1.71789	3.11847	78.1633	41.7651	0.904722	0.00653437	0.0790263	107.059	91.7733	0.214098	0.42018	0.761357	87.2662	40.5017	1.1121	0.000372254	0.00336168	110.506	82.1861	0.424164	0.138608	0.32862	T24G5.130	NC_003076.8	6467193	6468848
AT1G72360	843568	52	39	38	98	150	85	97	100	89	67	44	111	1.82203	1.75221	1.59916	3.25135	5.18726	3.66255	3.15324	4.12419	3.38937	2.47528	1.55053	3.58413	67.6436	45.8522	0.562357	0.11715	0.517766	108.988	96.4073	0.182176	0.459207	0.787799	91.7017	44.4541	1.0392	7.54761e-05	0.000826515	112.508	71.0394	0.661364	0.0430388	0.143536	ERF73	NC_003070.9	27241696	27242968
AT4G35180	829671	18	10	4	165	183	221	116	85	68	17	13	69	0.331223	0.235948	0.0884026	2.87487	3.32348	5.00095	1.98034	1.841	1.35998	0.329832	0.240584	1.17005	29.5474	11.0808	1.40988	0.0510859	0.334418	191.893	89.1634	1.09894	8.64997e-06	0.000323731	84.7953	10.7352	2.95907	1.35815e-12	5.30244e-11	198.206	30.9494	2.67424	0.000170586	0.00161471	LHT7	NC_003075.7	16737835	16740601
AT4G23160	828415	35	3	7	135	165	206	108	73	64	74	24	67	0.386522	0.0424812	0.0928457	1.41165	1.79839	2.7976	1.10653	0.948891	0.76818	0.861658	0.266559	0.681851	50.976	14.686	1.77028	0.0101663	0.110834	171.446	80.9653	1.07414	6.37185e-05	0.00169033	76.9964	14.2334	2.39988	1.44522e-05	0.00019073	177.124	53.6205	1.72196	4.18725e-06	6.78581e-05	CRK8	NC_003075.7	12129485	12134209
AT5G44585	6241037	31	12	12	137	167	127	80	111	105	47	46	85	0.949035	0.471054	0.441224	3.97125	5.04582	4.7812	2.27219	3.99973	3.49371	1.5171	1.4163	2.39799	54.2233	18.8908	1.50494	0.000622811	0.0114343	142.247	101.026	0.500175	0.0370144	0.200873	96.1077	18.3106	2.36526	7.95268e-10	2.21655e-08	146.845	56.9482	1.36037	3.11998e-07	6.98211e-06	AT5G44585	NC_003076.8	17984527	17986431
AT1G51440	841569	139	119	135	51	95	79	49	49	41	75	68	59	3.16976	3.47958	3.69745	1.1012	2.13811	2.21539	1.03667	1.31521	1.01618	1.80331	1.55954	1.23986	62.6754	140.847	-1.17026	4.02086e-07	1.66056e-05	75.369	46.772	0.68668	0.0348712	0.193463	44.4881	136.58	-1.6224	7.09669e-12	2.56238e-10	77.8664	65.9766	0.236217	0.467672	0.69296	DAD1-Like_Lipase_2	NC_003070.9	19070798	19072753
AT5G03285	6241161	109	103	110	47	63	56	72	44	51	108	116	78	23.8329	28.8773	28.8868	9.73048	13.5952	15.0574	14.6055	11.3237	12.1198	24.8984	25.5084	15.7164	93.8636	115.852	-0.303785	0.227356	0.686492	55.3605	55.1099	-0.00366897	0.990171	0.998704	52.4078	112.338	-1.09089	6.81402e-06	9.71222e-05	57.1722	98.8335	-0.793171	0.00781914	0.0388423	AT5G03285	NC_003076.8	793514	793717
AT3G03450	821251	124	93	106	92	72	78	75	52	47	48	85	78	2.38816	2.29664	2.45191	1.67771	1.36858	1.84735	1.3401	1.17878	0.983821	0.97472	1.6464	1.38435	64.6567	115.041	-0.82935	0.00114922	0.0191584	80.2477	57.5928	0.471943	0.0777903	0.322007	54.7706	111.55	-1.02238	1.49789e-05	0.00019717	82.8196	67.9668	0.280279	0.324995	0.564655	RGL2	NC_003074.8	819337	821652
AT2G13810	815864	13	10	9	150	100	188	131	94	92	8	29	124	0.369103	0.36406	0.306905	4.03257	2.8022	6.56409	3.45071	3.14137	2.83902	0.239492	0.828091	3.2444	47.5007	11.3777	2.06425	0.00653889	0.0790263	148.863	105.191	0.493695	0.0786813	0.324619	100.04	11.03	3.17961	4.17965e-19	3.43913e-17	153.737	49.6862	1.62716	0.1029	0.267648	ALD1	NC_003071.7	5768417	5772266
AT5G42460	834253	39	27	48	123	132	93	90	93	78	53	76	90	1.22247	1.0852	1.80707	3.65062	4.08361	3.58485	2.61729	3.43119	2.65734	1.75165	2.39588	2.59972	66.9586	40.7165	0.720105	0.0281578	0.229293	114.044	87.9535	0.380791	0.0852593	0.339481	83.6601	39.4981	1.08049	0.000302342	0.00280389	117.69	70.3627	0.739708	0.00238224	0.0148659	MDH9.16	NC_003076.8	16979773	16981195
AT3G04220	819577	15	12	11	115	134	131	124	83	107	48	31	114	0.19276	0.197731	0.169776	1.3993	1.69952	2.07019	1.47836	1.25543	1.49447	0.650375	0.400648	1.35002	58.2723	13.5406	2.10811	4.75197e-05	0.00123508	126.879	104.206	0.276613	0.20707	0.552598	99.1034	13.1272	2.91733	7.77307e-18	5.57421e-16	131.02	61.1266	1.09326	0.00371003	0.0214389	T6K12.16	NC_003074.8	1108725	1112437
AT1G63720	842676	35	16	36	109	109	159	136	77	80	58	36	72	0.927607	0.543732	1.14592	2.73533	2.85113	5.1821	3.34402	2.40201	2.30443	1.62077	0.959565	1.75848	50.9385	30.6285	0.729317	0.070213	0.39583	128.081	96.1918	0.402177	0.152514	0.46961	91.4699	29.713	1.61865	1.0065e-06	1.73793e-05	132.313	53.5425	1.29862	8.97989e-05	0.000935	F24D7.9	NC_003070.9	23635745	23637577
AT5G52250	835301	35	33	32	97	109	76	106	90	110	53	56	120	0.988077	1.19455	1.085	2.59287	3.037	2.63845	2.77627	2.99056	3.37514	1.5776	1.58996	3.12186	69.4153	35.9399	0.956115	0.0102232	0.111118	92.4837	102.561	-0.146045	0.504908	0.817013	97.5497	34.8466	1.48911	3.09619e-08	6.89068e-07	95.4472	72.8586	0.385512	0.215476	0.440569	RUP1	NC_003076.8	21216772	21218351
AT4G15670	827244	34	47	42	82	93	66	118	102	77	65	60	121	1.93686	3.43309	2.87359	4.42302	5.22873	4.62354	6.2364	6.83921	4.76745	3.90417	3.43752	6.35203	74.8616	44.9296	0.747309	0.0364799	0.272452	79.1228	99.1849	-0.324559	0.174777	0.50682	94.3336	43.564	1.12569	0.000155637	0.00157336	81.6617	78.6124	0.051639	0.860802	0.937964	DL3875W	NC_003075.7	8929031	8929813
AT3G24900	822088	23	6	12	137	165	202	109	69	56	18	29	69	0.3499	0.117041	0.219258	1.97344	2.47739	3.77903	1.53842	1.23553	0.925936	0.288726	0.443701	0.967328	34.8508	14.0031	1.30297	0.0292687	0.235618	170.511	77.0123	1.13771	3.63777e-05	0.00109418	73.2336	13.5785	2.40429	9.31811e-09	2.26942e-07	176.148	36.54	2.25766	5.97993e-09	2.16157e-07	RLP39	NC_003074.8	9099060	9101991
AT4G24700	828572	111	101	123	56	63	30	63	51	45	83	92	70	6.32326	7.37749	8.41552	3.0206	3.54204	2.10161	3.3296	3.4196	2.78617	4.98532	5.27087	3.67473	75.932	120.492	-0.665975	0.00599842	0.0742268	48.0708	53.0069	-0.132566	0.672011	0.900849	50.4135	116.853	-1.2098	7.76965e-07	1.36567e-05	49.5863	79.9247	-0.678097	0.0265919	0.0997856	F22K18.100	NC_003075.7	12744570	12745352
AT1G18265	2745754	107	118	132	42	27	29	36	41	54	96	111	93	4.27661	6.04738	6.33647	1.58947	1.06506	1.42537	1.33491	1.9288	2.34578	4.04561	4.46185	3.42537	92.7347	129.377	-0.476938	0.0454116	0.312253	32.2664	44.4533	-0.457284	0.213063	0.561095	42.287	125.466	-1.57337	5.19066e-08	1.11321e-06	33.2868	97.58	-1.55132	1.62456e-07	3.97598e-06	AT1G18265	NC_003070.9	6282233	6283348
AT3G44350	823560	25	9	29	115	113	170	69	61	57	49	56	127	0.892093	0.411796	1.24287	3.88557	3.97964	7.45988	2.2843	2.56205	2.21066	1.84358	2.00971	4.17621	70.1361	22.1246	1.66058	0.000461666	0.00891308	135.376	62.6292	1.10661	0.000110473	0.00259386	59.5681	21.4684	1.46274	0.000167569	0.00167837	139.852	73.5907	0.917945	0.0110137	0.0507199	NAC061	NC_003074.8	16022575	16024519
AT4G25480	828652	140	131	177	38	47	31	25	23	24	156	61	19	4.48932	5.38633	6.81685	1.15378	1.48746	1.22244	0.743749	0.868097	0.836452	5.27442	1.96725	0.561455	75.3372	161.519	-1.10132	0.185315	0.632381	38.0385	24.18	0.658645	0.076127	0.317551	22.9989	156.659	-2.77078	3.53633e-22	3.86433e-20	39.261	79.5609	-1.01546	0.0763192	0.21745	DREB1A	NC_003075.7	13018010	13019400
AT4G13820	827016	30	21	15	128	149	170	88	58	53	51	39	64	0.46	0.412881	0.276239	1.85837	2.25485	3.20552	1.25185	1.04677	0.883261	0.824524	0.601419	0.904326	47.2751	23.2881	1.01719	0.00819074	0.0944671	150.493	65.7134	1.18607	4.75957e-06	0.000200032	62.4916	22.5713	1.46566	2.80153e-05	0.000342367	155.442	49.6965	1.63888	7.88487e-09	2.74784e-07	F18A5.210	NC_003075.7	8007950	8010858
AT1G29715	3766844	22	9	8	200	160	182	102	51	57	13	17	43	0.393307	0.20631	0.171774	3.38552	2.82309	4.00123	1.69178	1.07317	1.10754	0.245047	0.305657	0.708413	21.9662	13.4085	0.703911	0.253187	0.719621	180.321	68.5956	1.38251	1.12266e-08	1.23221e-06	65.2247	12.9958	2.30667	5.6372e-08	1.20274e-06	186.124	23.0348	2.99762	2.39546e-18	3.41512e-16	T3M22.7	NC_003070.9	10389288	10392670
AT5G38710	833862	26	23	32	108	137	159	98	55	103	20	18	85	0.561065	0.636409	0.829368	2.20673	2.9178	4.21939	1.962	1.39698	2.41576	0.455058	0.39065	1.69031	36.7095	29.1425	0.339649	0.55497	0.897602	136.476	84.7613	0.679342	0.0156269	0.111539	80.6092	28.2659	1.51895	5.29714e-06	7.71522e-05	140.988	38.452	1.86468	6.5493e-05	0.00071287	MKD10.10	NC_003076.8	15501126	15504269
AT3G20660	821613	46	51	43	55	69	47	92	99	123	58	63	116	0.976124	1.38767	1.09591	1.10509	1.44508	1.22647	1.81121	2.47269	2.8368	1.29769	1.34451	2.26837	72.0661	50.6334	0.517505	0.119901	0.522469	56.1792	106.282	-0.915188	0.000580009	0.00952995	101.1	49.0887	1.04546	0.000212162	0.00205236	57.9887	75.6717	-0.387424	0.219014	0.444744	2019-10-04	NC_003074.8	7225037	7228797
AT1G33760	840267	4	3	2	10	18	13	44	23	79	314	105	235	0.153281	0.147407	0.0920481	0.362839	0.680761	0.612609	1.56428	1.03739	3.29027	12.6868	4.04662	8.29858	203.026	3.18501	5.98578	1.81319e-22	5.46527e-20	13.6243	48.7116	-1.84372	0.000259532	0.00521717	46.33	3.08687	3.90093	1.74005e-08	4.04699e-07	14.0723	213.685	-3.93128	2.16885e-20	3.6847e-18	F14M2.12	NC_003070.9	12237547	12238710
AT3G21755	5008020	102	68	111	65	58	45	57	43	48	92	93	67	1.42937	1.22186	1.8682	0.862469	0.80217	0.775477	0.741057	0.70925	0.731074	1.35934	1.3107	0.865221	78.3097	100.056	-0.356797	0.195477	0.646734	55.0185	49.2983	0.159674	0.572786	0.855568	46.8861	97.0515	-1.04934	8.64785e-05	0.0009351	56.7659	82.4528	-0.53362	0.0611769	0.185653	AT3G21755	NC_003074.8	7666298	7669480
AT1G76650	843998	20	6	24	82	58	61	66	74	68	140	74	174	0.898381	0.345582	1.29479	3.48764	2.57131	3.36956	2.75048	3.91246	3.31983	6.63065	3.34302	7.20259	119.003	17.5166	2.75465	4.11946e-10	2.82968e-08	66.3254	70.3813	-0.0817179	0.764667	0.934351	66.9488	16.9989	1.96419	2.28891e-06	3.6169e-05	68.4338	125.075	-0.871824	0.00559116	0.0297849	CML38	NC_003070.9	28766750	28768138
AT3G02410	821191	48	43	34	51	77	68	131	112	109	32	79	58	0.552095	0.634176	0.469687	0.555429	0.874093	0.96182	1.3979	1.51627	1.36262	0.388078	0.913851	0.614765	51.7876	44.7235	0.214331	0.568835	0.905395	65.5414	117.754	-0.852162	0.000689763	0.0108337	111.998	43.3538	1.3706	3.42484e-08	7.55696e-07	67.6983	54.4436	0.308592	0.399754	0.636951	ICME-LIKE2	NC_003074.8	489670	494958
AT5G15240	831376	78	116	109	58	54	30	56	37	53	85	83	77	1.64733	3.14133	2.76484	1.15985	1.12558	0.779148	1.09726	0.919761	1.21657	1.89279	1.76295	1.4986	75.8093	111.028	-0.545435	0.0567574	0.354098	45.8805	48.4923	-0.0737968	0.816322	0.951031	46.1183	107.661	-1.21511	6.36298e-05	0.000714987	47.3194	79.7765	-0.7427	0.0103087	0.0481693	F8M21.130	NC_003076.8	4947577	4950445
AT3G18560	821387	50	32	40	67	86	49	107	71	104	83	60	87	2.03488	1.66989	1.95518	2.58185	3.45432	2.45233	4.04005	3.40107	4.60023	3.5616	2.45582	3.26285	70.8951	43.1734	0.711375	0.0160034	0.154046	65.8616	93.7095	-0.506089	0.0488824	0.239252	89.1223	41.8646	1.0871	5.83985e-05	0.000663059	67.9693	74.5636	-0.129776	0.646524	0.823344	AT3G18560	NC_003074.8	6393747	6394842
AT4G18340	827561	49	29	15	80	76	47	82	95	104	75	71	110	1.29557	0.983178	0.476336	2.00282	1.98323	1.52818	2.01146	2.95649	2.98865	2.09085	1.88799	2.68019	78.362	32.3985	1.26636	0.000803676	0.0142203	65.9195	95.3079	-0.52129	0.0485915	0.238462	90.6626	31.3928	1.51726	2.97818e-05	0.000361676	67.9991	82.3499	-0.273	0.314543	0.553688	T9A21.190	NC_003075.7	10130050	10132192
AT3G26470	822252	31	14	23	117	134	110	87	84	65	48	34	75	0.853546	0.494268	0.76059	3.05026	3.64137	3.72452	2.22238	2.72227	1.94516	1.39349	0.941499	1.90298	47.9236	23.7666	1.00462	0.0159912	0.154002	119.396	79.2402	0.592598	0.0092962	0.0774494	75.369	23.0485	1.6942	4.2415e-07	7.87059e-06	123.256	50.3415	1.28631	8.45422e-06	0.000124265	AT3G26470	NC_003074.8	9685932	9687642
AT3G50260	824188	27	17	42	70	114	104	97	79	114	46	26	85	1.24285	1.0034	2.32201	3.05099	5.17912	5.88711	4.14249	4.28026	5.70345	2.2326	1.20366	3.60565	47.6756	30.7618	0.634834	0.194024	0.643891	96.6492	97.1986	-0.0128331	0.962786	0.991891	92.4494	29.8507	1.63142	2.22757e-06	3.53892e-05	99.846	50.0462	0.989595	0.0116407	0.0529323	CEJ1	NC_003074.8	18634546	18635514
AT5G46050	834646	10	10	15	145	123	158	69	63	96	30	21	81	0.204047	0.261637	0.367603	2.80146	2.47702	3.9646	1.30621	1.51307	2.12901	0.645429	0.430948	1.52308	39.7462	12.6675	1.65948	0.0039963	0.0534472	142.94	76.8126	0.894497	0.000642155	0.0103238	73.0638	12.2881	2.58159	1.51864e-10	4.62603e-09	147.587	41.679	1.81502	4.05491e-06	6.59229e-05	PTR3	NC_003076.8	18674968	18679191
AT4G21840	828272	20	11	6	82	115	178	148	78	61	23	22	76	1.01605	0.716551	0.366096	3.94444	5.76605	11.1203	6.97559	4.6641	3.36816	1.232	1.12405	3.55802	36.3285	12.8441	1.4938	0.0145107	0.143228	129.091	93.5417	0.455042	0.199279	0.542653	88.9421	12.4456	2.82248	7.67012e-11	2.44085e-09	133.44	38.0827	1.79884	0.000104966	0.00106254	MSRB8	NC_003075.7	11586980	11588373
AT1G51620	841587	25	8	11	111	141	140	70	69	62	51	42	85	0.751933	0.30853	0.397365	3.16117	4.18555	5.17821	1.95331	2.44273	2.02678	1.61736	1.27047	2.35595	54.2832	15.0543	1.82933	7.22737e-05	0.00178869	131.309	67.6259	0.955945	0.000123921	0.00281971	64.3238	14.5945	2.10866	1.12811e-07	2.29772e-06	135.617	57.017	1.24242	2.88199e-05	0.000354374	F19C24.15	NC_003070.9	19140130	19141926
AT4G04745	825810	27	20	26	56	82	58	90	85	110	78	69	101	1.45099	1.37816	1.67816	2.84955	4.34921	3.83304	4.48723	5.37661	6.42497	4.41971	3.7293	5.00187	76.1145	26.0313	1.5489	9.96871e-07	3.90151e-05	64.7563	95.9996	-0.567081	0.0323625	0.184608	91.3139	25.2446	1.85231	1.47539e-09	4.01996e-08	66.8629	80.0136	-0.262269	0.344839	0.584593	AT4G04745	NC_003075.7	2412618	2413447
AT1G05575	837061	39	22	32	78	98	100	80	56	73	105	39	78	2.45011	1.7722	2.41451	4.63984	6.07635	7.72564	4.66278	4.14092	4.9845	6.95517	2.46412	4.5157	68.932	32.7888	1.06651	0.00984204	0.108022	92.5599	69.5103	0.405158	0.121676	0.413489	66.1081	31.7978	1.05018	0.00053824	0.00464145	95.599	72.5543	0.396239	0.272577	0.506936	AT1G05575	NC_003070.9	1661550	1662259
AT3G22930	821865	24	13	19	95	121	93	83	86	82	45	51	74	0.58626	0.407185	0.55743	2.1973	2.91715	2.79367	1.88101	2.47266	2.17706	1.15901	1.25293	1.66579	51.9445	19.706	1.39228	0.000236896	0.0050733	102.153	84.6683	0.273521	0.242602	0.600647	80.5364	19.1101	2.06186	4.28265e-10	1.22337e-08	105.464	54.5779	0.944637	0.000434102	0.00358446	CML11	NC_003074.8	8124020	8125931
AT4G23200	828419	18	7	17	77	128	155	83	90	60	35	26	88	0.318605	0.158872	0.361398	1.2905	2.23606	3.37384	1.36298	1.87503	1.15427	0.653198	0.462838	1.43539	44.9568	14.6996	1.6076	0.00327252	0.0452351	122.758	78.5778	0.640258	0.0482165	0.237064	74.7423	14.2601	2.3738	1.77228e-09	4.77221e-08	126.875	47.1559	1.41939	0.000937764	0.00678672	CRK12	NC_003075.7	12145035	12148041
AT5G23350	832399	32	35	19	80	83	52	94	50	73	86	96	73	2.17252	3.04686	1.54927	5.1427	5.56144	4.34141	5.92074	3.99551	5.38659	6.15616	6.55484	4.56716	79.0223	30.9878	1.35514	6.18821e-05	0.00156409	70.0195	71.3867	-0.0292341	0.91297	0.978689	67.8845	30.0307	1.18606	0.000566861	0.00486187	72.2418	83.1765	-0.196852	0.457764	0.685274	MKD15.21	NC_003076.8	7858545	7859201
AT3G01830	820033	34	3	9	88	115	155	117	58	53	37	16	80	1.1639	0.131682	0.370029	2.85236	3.88533	6.52499	3.71582	2.33696	1.97192	1.33547	0.550848	2.52368	40.1839	15.1159	1.392	0.0560229	0.351921	122.049	74.2303	0.705754	0.0312734	0.180691	70.5796	14.6528	2.23816	6.38853e-05	0.000716688	126.12	42.1535	1.57332	0.00053249	0.00426389	F28J7.16	NC_003074.8	296024	299263
AT2G29490	817498	102	62	238	30	13	21	50	15	76	55	43	50	4.11735	3.20907	11.5386	1.14664	0.517912	1.04244	1.8725	0.712683	3.33433	2.34087	1.74567	1.85993	45.7737	144.724	-1.66105	0.000129908	0.00300514	21.205	46.4598	-1.13667	0.0310522	0.180091	44.1823	140.501	-1.66788	0.0372656	0.146571	21.8733	48.1635	-1.14157	0.00531694	0.0285931	GSTU1	NC_003071.7	12631341	12632538
AT1G21110	838707	15	11	10	144	111	143	70	83	33	51	22	62	0.466251	0.43842	0.373324	4.23816	3.40523	5.46609	2.01864	3.03664	1.11486	1.67146	0.687744	1.77594	41.4081	12.7703	1.69525	0.000773812	0.0138049	133.133	62.8487	1.08421	0.000723861	0.0112636	59.7817	12.3801	2.26587	1.15761e-06	1.96774e-05	137.437	43.5197	1.65492	1.34412e-06	2.52094e-05	IGMT3	NC_003070.9	7389981	7391603
AT5G67450	836881	15	6	22	41	44	66	68	26	78	143	88	150	0.472841	0.242518	0.832921	1.22375	1.3689	2.55847	1.98868	0.964682	2.67236	4.75288	2.78986	4.35736	117.393	15.2193	2.94143	3.88453e-13	4.28678e-11	51.4942	56.5331	-0.147217	0.71563	0.917298	53.7598	14.771	1.86259	0.000280505	0.00262495	53.2044	123.458	-1.2272	0.000226013	0.00205978	ZF1	NC_003076.8	26918765	26920179
AT4G23550	828455	37	30	27	76	95	71	91	73	78	38	41	87	1.18476	1.23174	1.03837	2.30425	3.00225	2.79576	2.70336	2.75131	2.71457	1.28295	1.32035	2.56718	50.312	33.5105	0.590448	0.131677	0.545993	79.8539	80.7967	-0.0180282	0.939446	0.984277	76.8451	32.4872	1.24173	1.02323e-05	0.000141167	82.4364	52.807	0.635956	0.0556794	0.173462	WRKY29	NC_003075.7	12291632	12293367
AT5G18010	831668	111	56	102	40	52	32	41	44	38	77	91	51	7.82167	5.0598	8.63245	2.66884	3.61638	2.77293	2.68036	3.64936	2.91029	5.7209	6.44902	3.31173	68.1682	94.7263	-0.48015	0.135578	0.554327	40.5821	41.5261	-0.0255558	0.938803	0.984277	39.4999	91.8795	-1.22715	4.90276e-05	0.000566975	41.8859	71.7931	-0.772486	0.0241337	0.0927626	SAUR19	NC_003076.8	5962773	5963405
AT1G19250	838508	5	1	4	107	59	179	191	82	62	8	4	30	0.116461	0.0298662	0.1119	2.35983	1.35631	5.12716	4.12741	2.24808	1.56957	0.196471	0.0937016	0.643934	12.5312	3.43814	1.85115	0.0565274	0.353427	119.648	108.005	0.144198	0.827988	0.954803	102.681	3.33555	4.90948	4.65562e-16	2.763e-14	123.633	13.1246	3.22847	0.000376394	0.00317351	FMO1	NC_003070.9	6650476	6653195
AT1G34180	840317	15	8	14	127	124	118	95	74	64	20	29	43	0.290521	0.198676	0.325666	2.32904	2.3703	2.81048	1.70704	1.68696	1.34723	0.408426	0.564885	0.767473	27.9816	13.0538	1.09757	0.0270729	0.22334	122.398	77.5199	0.654634	0.00324122	0.0354723	73.7254	12.6613	2.53317	8.86601e-12	3.16799e-10	126.347	29.3843	2.09315	1.11108e-12	8.2973e-11	NAC016	NC_003070.9	12448543	12451287
AT3G60170	3769745	41	15	13	118	82	86	101	99	98	21	20	34	0.454923	0.21341	0.173243	1.23972	0.897972	1.17345	1.0397	1.29293	1.18183	0.24568	0.223182	0.347649	22.9044	23.5725	-0.0529864	0.917247	0.989467	94.3036	100.311	-0.0869258	0.707916	0.913837	95.4132	22.8457	2.03629	1.86347e-08	4.30976e-07	97.2975	24.0629	2.0088	5.04607e-10	2.4036e-08	F27H5.6	NC_003074.8	22232512	22236531
AT3G28210	822447	19	8	49	76	66	154	105	50	61	35	20	80	0.728083	0.393085	2.25518	2.75757	2.49612	7.25706	3.73293	2.2552	2.54058	1.41414	0.770785	2.82505	40.7761	27.2694	0.583015	0.367084	0.8104	102.812	70.4824	0.532659	0.161689	0.486739	67.0181	26.481	1.34328	0.00919432	0.0498269	106.27	42.7747	1.30395	0.00754666	0.0377741	PMZ	NC_003074.8	10520443	10521796
AT5G64510	836572	40	21	28	64	108	135	87	51	63	35	24	63	1.052	0.708178	0.884443	1.59375	2.80332	4.36617	2.12279	1.57874	1.80083	0.970553	0.634807	1.52687	37.1026	31.218	0.246838	0.56541	0.904084	104.909	66.2577	0.652632	0.04881	0.239152	63.0084	30.2709	1.05211	0.000983896	0.00781854	108.435	38.9562	1.46802	0.000349537	0.00298034	TIN1	NC_003076.8	25784404	25786385
AT1G12160	837768	29	16	25	124	91	107	91	56	53	35	41	48	0.758671	0.536716	0.785513	3.07159	2.34959	3.44233	2.20867	1.72437	1.50698	0.96543	1.07874	1.15719	38.0519	24.6846	0.619435	0.0964496	0.473111	107.003	65.8494	0.691764	0.00766398	0.0674875	62.6189	23.94	1.38416	5.36694e-05	0.000616481	110.434	40.0031	1.45956	1.50803e-07	3.72657e-06	T28K15.10	NC_003070.9	4125990	4128310
AT3G61920	825365	92	101	95	21	23	13	40	25	54	82	84	83	4.51444	6.35487	5.59883	0.975713	1.11388	0.784463	1.821	1.44392	2.87996	4.24255	4.14545	3.75321	76.8779	104.203	-0.434327	0.0671496	0.3869	18.5064	39.6676	-1.0933	0.0105868	0.0851385	37.7274	101.034	-1.41684	5.08076e-06	7.41052e-05	19.093	80.8798	-2.07154	5.11897e-10	2.42699e-08	AT3G61920	NC_003074.8	22932454	22933362
AT1G57560	842131	25	18	22	76	90	130	113	68	54	39	34	43	0.858442	0.792524	0.907301	2.47099	3.05006	5.48943	3.59984	2.74832	2.01531	1.41199	1.17416	1.36066	35.7321	23.1272	0.626276	0.0939732	0.465152	101.024	77.1254	0.378239	0.243428	0.601843	73.3388	22.4266	1.71206	1.00509e-06	1.73708e-05	104.389	37.5797	1.46671	2.30534e-05	0.000294665	MYB50	NC_003070.9	21316730	21318192
AT5G26790	832737	89	90	71	43	42	21	43	40	40	77	93	62	4.83534	6.26972	4.6329	2.21203	2.25207	1.40304	2.1674	2.5579	2.36197	4.41087	5.08155	3.10411	71.9725	89.9787	-0.321384	0.244756	0.708932	34.1473	41.3125	-0.261922	0.454284	0.783956	39.2946	87.2259	-1.15099	2.95168e-05	0.000359228	35.2167	75.7681	-1.09284	0.0011587	0.00814048	F2P16.50	NC_003076.8	9422879	9423699
AT3G10930	820264	16	11	17	67	74	79	79	69	61	95	47	96	0.837646	0.738418	1.06892	3.32125	3.82355	5.08605	3.83708	4.25184	3.47094	5.24398	2.47465	4.63149	73.3672	15.6757	2.22557	1.04594e-07	4.73606e-06	73.6882	69.9246	0.0694782	0.793428	0.945339	66.506	15.2043	2.12731	2.72246e-09	7.07258e-08	76.0966	77.1582	-0.0247373	0.93972	0.973431	AT3G10930	NC_003074.8	3420081	3420932
AT1G10585	837600	155	12	314	5	11	59	28	5	54	11	9	47	6.27379	0.6228	15.2646	0.191626	0.439426	2.93673	1.05145	0.238208	2.37558	0.469449	0.366367	1.75309	19.9826	169.402	-3.08186	0.0124052	0.128863	27.6528	28.6928	-0.0589287	0.96365	0.992296	27.2868	164.529	-2.59155	0.044761	0.167624	28.6396	20.929	0.43617	0.611983	0.801317	AT1G10585	NC_003070.9	3493770	3495244
AT4G25000	828603	21	10	17	120	119	82	67	67	51	35	43	75	0.583249	0.356126	0.567076	3.15575	3.26194	2.80067	1.72641	2.19026	1.53951	1.02494	1.2011	1.91957	46.4846	16.8322	1.45932	0.000872478	0.015242	104.861	62.2095	0.759889	0.00188652	0.0233318	59.1713	16.3247	1.84338	9.57026e-07	1.66096e-05	108.195	48.8064	1.14377	9.06011e-05	0.00094143	AMY1	NC_003075.7	12851795	12853845
AT3G43430	823423	44	18	23	99	71	59	59	55	68	73	67	70	2.04438	1.07238	1.2835	4.35542	3.25583	3.37112	2.54328	3.00787	3.43395	3.57626	3.13083	2.9972	64.8943	29.4111	1.12489	0.00106515	0.018046	74.7381	61.2475	0.293677	0.279539	0.639549	58.2573	28.5143	1.0129	0.0041066	0.0260244	77.0866	68.278	0.179754	0.497249	0.716425	AT3G43430	NC_003074.8	15354535	15355494
AT5G18470	831965	20	5	12	77	127	148	79	54	59	23	31	64	0.599122	0.192054	0.431742	2.18405	3.75477	5.45205	2.19556	1.904	1.92094	0.726458	0.933949	1.76675	35.6568	12.6698	1.47718	0.00811401	0.0938502	119.752	63.6475	0.903461	0.00356134	0.038159	60.5299	12.2874	2.2714	3.91189e-08	8.51342e-07	123.759	37.4122	1.71535	1.71157e-05	0.000231085	T28N17.6	NC_003076.8	6127773	6129285
AT1G72620	843594	19	25	36	80	79	64	81	96	89	50	34	46	0.749326	1.26423	1.70521	2.9874	3.07496	3.10392	2.96371	4.45632	3.81491	2.07914	1.34857	1.6718	40.1866	29.2456	0.467009	0.25638	0.721416	73.3986	90.2182	-0.29199	0.240249	0.597093	85.8205	28.371	1.60608	4.01598e-06	6.07189e-05	75.7494	42.2806	0.843021	0.00391685	0.0223615	F28P22.19	NC_003070.9	27341021	27342466
AT4G35640	829716	111	69	49	45	47	28	50	26	27	79	86	75	3.04872	2.43003	1.6164	1.17029	1.27405	0.945725	1.27408	0.840533	0.805999	2.2878	2.37557	1.8983	74.2076	80.2802	-0.119336	0.684229	0.94162	39.0016	33.6735	0.208291	0.565536	0.852137	32.019	77.8064	-1.27595	0.00024099	0.0022968	40.2372	78.0862	-0.948246	0.00113751	0.00802715	SERAT3%3B2	NC_003075.7	16905579	16908357
AT3G22910	821863	27	6	26	91	72	95	85	51	77	36	45	78	0.376469	0.107272	0.435408	1.20142	0.990816	1.62893	1.09956	0.836996	1.1669	0.529255	0.631036	1.00223	48.3007	20.4363	1.23179	0.0139028	0.138488	86.4924	70.4944	0.285517	0.295451	0.654953	67.0405	19.8298	1.7442	3.73532e-05	0.000444131	89.2966	50.7124	0.806359	0.0141753	0.0618165	ACA13	NC_003074.8	8116292	8119490
AT1G32780	840172	64	87	130	14	31	8	62	39	50	81	74	48	1.63969	2.85805	4.0002	0.339622	0.783859	0.252048	1.47369	1.17607	1.39228	2.18808	1.90673	1.13326	63.3162	102.864	-0.698895	0.0568811	0.354104	16.9472	49.9658	-1.54565	0.000428145	0.00747751	47.5175	99.7932	-1.06302	0.00170807	0.012514	17.4899	66.6946	-1.91426	3.45485e-05	0.000414888	F6N18.16	NC_003070.9	11869752	11872926
AT3G48390	823997	32	31	22	83	66	51	47	68	94	52	58	82	0.603785	0.750004	0.498555	1.48285	1.22906	1.18336	0.822742	1.51018	1.92769	1.03451	1.10062	1.42579	58.7188	30.5011	0.950971	0.00484705	0.0622686	65.2617	71.5249	-0.123488	0.704185	0.91293	68.0458	29.5648	1.20043	0.00182925	0.0132328	67.3189	61.7023	0.125879	0.655408	0.828323	AT3G48390	NC_003074.8	17920795	17923496
AT1G67980	843126	13	1	18	140	107	114	59	45	89	11	4	85	0.518195	0.0511115	0.861748	5.28402	4.20948	5.58814	2.1819	2.1113	3.85582	0.462317	0.160356	3.12232	29.4198	11.1162	1.40182	0.161241	0.596203	119.511	64.7582	0.883998	0.0015011	0.019432	61.5953	10.7926	2.49854	8.3887e-06	0.000117858	123.332	30.7566	2.0008	0.0683581	0.201012	CCOAMT	NC_003070.9	25487682	25489312
AT3G29250	822580	15	2	15	128	122	160	55	49	52	14	18	54	0.446642	0.0763602	0.536435	3.60882	3.58528	5.8587	1.51937	1.71732	1.68286	0.439535	0.539035	1.48174	25.7854	11.0265	1.21732	0.0903753	0.457647	138.255	52.3244	1.39819	1.51008e-07	1.15342e-05	49.7679	10.7011	2.19375	6.48612e-06	9.28972e-05	142.785	27.0271	2.3872	5.27282e-09	1.9334e-07	SDR4	NC_003074.8	11193389	11195171
AT3G45060	823641	35	10	15	147	68	60	82	62	61	34	40	66	0.816507	0.299131	0.420282	3.2471	1.56565	1.7213	1.77476	1.70244	1.54667	0.836312	0.938487	1.41888	42.6218	20.4482	1.0431	0.0267416	0.221615	88.718	68.1979	0.383497	0.218862	0.568442	64.8598	19.824	1.68465	1.53735e-05	0.000201849	91.4303	44.7619	1.03022	0.00481385	0.0263888	NRT2.6	NC_003074.8	16477561	16479559
AT4G27970	828910	45	28	17	92	88	51	71	80	66	51	51	38	0.943681	0.752904	0.428173	1.82678	1.82134	1.31521	1.38135	1.97465	1.5043	1.12766	1.07562	0.734353	43.4868	31.4951	0.456195	0.253673	0.719714	74.8191	73.3957	0.0388964	0.885086	0.971356	69.8158	30.5211	1.18147	0.000791577	0.00648747	77.1738	45.7849	0.762364	0.0126023	0.0564544	SLAH2	NC_003075.7	13918165	13920378
AT4G08770	826447	25	6	16	141	56	76	125	76	62	4	10	79	0.797081	0.245292	0.612689	4.25665	1.76216	2.97981	3.69748	2.85209	2.14848	0.134468	0.320655	2.32112	27.2682	16.108	0.757279	0.389414	0.824341	89.3368	86.3864	0.046325	0.888055	0.972244	82.146	15.6229	2.37207	7.42165e-09	1.82042e-07	92.1044	28.4977	1.68956	0.133981	0.322032	Prx37	NC_003075.7	5598037	5600398
AT5G47610	834811	57	78	96	48	51	35	42	32	43	71	69	52	2.57334	4.5153	5.20537	2.05187	2.27242	1.94314	1.75916	1.70044	2.10993	3.3797	3.13291	2.16339	59.6573	84.4886	-0.498777	0.131218	0.545257	43.8479	39.0723	0.169143	0.597658	0.866309	37.1617	81.9486	-1.13513	0.000645029	0.00544635	45.2474	62.8119	-0.467532	0.133081	0.320587	MNJ7.20	NC_003076.8	19301130	19302117
AT4G33420	829479	20	10	32	47	77	52	87	74	81	41	62	90	0.635394	0.407363	1.22101	1.41383	2.41434	2.03156	2.56428	2.76715	2.79689	1.37339	1.98098	2.6349	58.6907	22.0799	1.41133	0.00183688	0.0281669	58.1687	81.0281	-0.479044	0.0809598	0.329813	77.0678	21.4292	1.84477	8.49591e-07	1.48448e-05	60.0677	61.6321	-0.0425931	0.900574	0.954806	F17M5.180	NC_003075.7	16084713	16086388
AT5G07780	830671	14	13	12	126	118	124	63	42	52	26	35	44	0.346925	0.413066	0.357147	2.95641	2.88592	3.7787	1.44838	1.22502	1.40051	0.679326	0.872271	1.00478	32.0937	13.9996	1.20411	0.00687669	0.0825192	122.542	52.0662	1.22723	4.44875e-07	2.8534e-05	49.5162	13.573	1.87465	1.32982e-06	2.22747e-05	126.507	33.7235	1.89856	9.63756e-12	6.14003e-10	FH19	NC_003076.8	2479514	2482850
AT4G23215	6241102	22	4	38	85	107	149	78	55	35	19	8	67	1.98243	0.462172	4.1126	7.25238	9.51598	16.511	6.52083	5.83344	3.42783	1.8052	0.725005	5.56363	28.0655	22.528	0.317956	0.689299	0.942733	116.345	55.4566	1.05999	0.00168072	0.0212783	52.7371	21.8739	1.26674	0.0242543	0.106421	120.225	29.3968	2.02783	0.0154322	0.0659379	AT4G23215	NC_003075.7	12152900	12153459
AT5G01880	831691	74	59	91	29	42	36	52	37	33	91	76	47	2.43059	2.48486	3.58987	0.901913	1.36152	1.4541	1.58459	1.43044	1.17807	3.15151	2.51056	1.42261	66.9096	80.3333	-0.266253	0.426926	0.842275	35.6874	40.4261	-0.188806	0.591722	0.864272	38.4456	77.9223	-1.01428	0.000701385	0.00584337	36.8578	70.4992	-0.937872	0.0124151	0.0557595	DAF-Like_gene_2	NC_003076.8	338896	340253
AT2G00410	28717451	32	18	28	80	92	65	75	56	55	55	40	66	1.41602	1.02132	1.48811	3.35194	4.01793	3.53709	3.07903	2.91672	2.6452	2.56613	1.78015	2.69136	49.4689	27.5293	0.840724	0.0202248	0.181933	77.8218	61.8395	0.330862	0.188762	0.527675	58.8122	26.6991	1.13395	0.00045508	0.00401314	80.3204	52.0081	0.626468	0.0270881	0.101146	AT2G00410	NC_003071.7	1780875	1781882
AT4G15680	827245	17	28	37	49	59	70	97	59	65	37	57	85	1.08171	2.28449	2.82762	2.95219	3.70518	5.47738	5.72621	4.41877	4.49523	2.48234	3.64765	4.98413	54.3847	30.1926	0.862192	0.0482442	0.323588	60.1152	72.864	-0.29137	0.325929	0.68493	69.2906	29.2889	1.25942	0.000652664	0.00549734	62.0995	57.1039	0.109359	0.759436	0.887663	DL3880W	NC_003075.7	8931617	8932317
AT5G42380	834244	12	8	18	81	63	127	79	45	49	46	27	99	0.38956	0.333006	0.701816	2.4898	2.0185	5.07002	2.37933	1.71946	1.72889	1.57452	0.881522	2.96167	52.0366	13.6025	1.93929	0.000356374	0.00714695	92.9946	56.8491	0.697606	0.0448072	0.227722	54.059	13.1986	2.04072	1.04706e-06	1.79609e-05	96.0795	54.5987	0.806843	0.0710425	0.206523	CML37	NC_003076.8	16942447	16943820
AT1G78990	844239	65	73	91	30	31	24	33	28	46	94	73	62	1.77762	2.55987	2.98899	0.776844	0.836725	0.807142	0.837285	0.901304	1.36729	2.71051	2.00782	1.56252	71.2938	83.1272	-0.219858	0.473849	0.862875	27.9516	35.9728	-0.361181	0.341709	0.698562	34.2164	80.6242	-1.23525	0.000184467	0.00182636	28.8473	75.0772	-1.37682	4.71709e-05	0.000538468	YUP8H12R.39	NC_003070.9	29713316	29715017
AT1G17060	838276	29	13	26	52	50	26	96	69	86	52	59	92	0.6533	0.375515	0.70347	1.10919	1.11168	0.720279	2.00641	1.82958	2.10567	1.23514	1.33673	1.9099	61.9227	23.8563	1.36938	0.000284096	0.00590867	41.2817	83.5316	-1.0065	0.000393623	0.00704846	79.4436	23.1401	1.76901	4.4649e-08	9.63569e-07	42.5753	65.0478	-0.605756	0.0681245	0.200731	CYP72C1	NC_003070.9	5832094	5835488
AT1G56060	842057	12	9	16	75	80	153	78	59	50	27	24	67	0.969666	0.932508	1.55281	5.73837	6.38008	15.2036	5.84748	5.61152	4.39125	2.30039	1.95042	4.98913	35.6513	13.2609	1.4328	0.00748625	0.0883056	106.473	62.1153	0.768372	0.0297586	0.174736	59.0737	12.8646	2.20424	2.37617e-08	5.38104e-07	110.052	37.4028	1.54632	0.000528061	0.00423356	T6H22.17	NC_003070.9	20966528	20967180
AT5G55420	835635	14	12	6	115	118	138	71	57	51	6	13	46	0.991214	1.08941	0.510209	7.70946	8.24549	12.0152	4.66371	4.75009	3.92452	0.447907	0.925676	3.00128	19.3073	11.3764	0.769232	0.303705	0.765849	124.605	59.659	1.05622	3.46212e-05	0.00104477	56.7399	11.0238	2.36155	1.00757e-08	2.44241e-07	128.68	20.2133	2.65372	3.91669e-08	1.11991e-06	MTE17.13	NC_003076.8	22461735	22462458
AT1G67000	843018	26	7	30	112	81	95	59	52	47	34	39	62	0.371586	0.128278	0.51495	1.51562	1.14253	1.66964	0.782297	0.874736	0.730064	0.512345	0.560566	0.816557	41.1536	22.0071	0.896911	0.0673828	0.387139	95.6434	52.8938	0.852957	0.00122179	0.0166415	50.3083	21.3567	1.2257	0.00499256	0.0305208	98.7066	43.227	1.18327	8.19216e-05	0.000861338	F1O19.18	NC_003070.9	25003818	25007647
AT3G13610	820564	8	4	7	47	30	100	181	84	103	3	4	50	0.242746	0.155629	0.255105	1.35035	0.898419	3.73143	5.09536	3.00006	3.39685	0.0959801	0.122067	1.39811	16.6865	6.68251	1.32215	0.182981	0.628909	62.0559	119.941	-0.965334	0.0190555	0.128254	114.044	6.48138	4.12708	1.39878e-20	1.32518e-18	64.1504	17.4346	1.87398	0.132039	0.318868	F6'H1	NC_003074.8	4449259	4450811
AT5G38212	10723089	31	19	18	73	72	86	47	49	50	56	54	65	0.285986	0.224753	0.199441	0.637666	0.655558	0.975652	0.402267	0.532068	0.501338	0.544714	0.501018	0.552593	53.8609	23.9118	1.16312	0.000712707	0.012851	77.5787	49.2857	0.652549	0.0248726	0.15459	46.881	23.1804	1.00356	0.00513617	0.0312268	80.1131	56.6412	0.492301	0.0832022	0.231411	AT5G38212	NC_003076.8	15260664	15265619
AT1G16420	838212	11	3	6	88	67	170	71	61	49	14	17	60	0.329075	0.115078	0.215581	2.49271	1.97821	6.25409	1.97058	2.14793	1.59322	0.441598	0.511478	1.6541	27.21	6.84596	1.97445	0.00585786	0.0729794	112.916	60.46	0.894126	0.0176692	0.121319	57.503	6.63852	3.07526	7.69834e-11	2.44606e-09	116.706	28.5098	2.02147	0.000107239	0.00108124	MC8	NC_003070.9	5612150	5614020
AT2G27690	817315	31	10	28	58	55	70	53	58	66	32	35	117	0.690681	0.285683	0.749258	1.22357	1.20941	1.9179	1.09553	1.52101	1.59822	0.751732	0.78426	2.40221	55.1675	24.021	1.19587	0.0298661	0.238681	61.5964	59.9138	0.0363815	0.904869	0.97694	56.9923	23.3034	1.27482	0.00130326	0.00989932	63.611	57.8224	0.128622	0.775312	0.896149	CYP94C1	NC_003071.7	11809279	11811280
AT4G30640	829187	19	6	11	105	97	110	73	41	39	24	36	50	0.735667	0.297884	0.511538	3.84949	3.70676	5.23761	2.62231	1.86852	1.64123	0.979796	1.40186	1.78405	33.4884	12.3876	1.41729	0.00498562	0.0637648	104.272	50.1511	1.04339	0.000179165	0.00380401	47.6883	12.0123	1.96915	1.18091e-05	0.000159616	107.656	35.1718	1.60323	2.07055e-07	4.91986e-06	F17I23.20	NC_003075.7	14952591	14953849
AT2G37980	818376	23	12	25	66	99	99	73	53	63	35	23	39	0.389782	0.260762	0.508852	1.05907	1.65586	2.0632	1.14776	1.0572	1.16041	0.625402	0.392011	0.60907	29.8488	21.2187	0.488328	0.27179	0.735764	88.8537	62.8912	0.490649	0.0853718	0.339481	59.8132	20.5843	1.53414	1.32829e-05	0.000177447	91.7939	31.3861	1.54264	9.80231e-06	0.00014173	T8P21.11	NC_003071.7	15893800	15897805
AT2G32030	817763	27	14	18	66	75	109	48	46	34	73	24	72	1.111	0.738666	0.889572	2.57147	3.04584	5.51557	1.83242	2.2279	1.52057	3.16716	0.993203	2.73018	52.0963	20.6687	1.32656	0.00611351	0.0750531	85.2501	42.9487	0.983062	0.00365796	0.0389449	40.8501	20.0408	1.01459	0.00886448	0.0484719	88.085	54.7842	0.680129	0.10826	0.277238	F22D22.22	NC_003071.7	13632468	13633551
AT1G28370	839733	17	9	10	60	61	52	61	45	49	112	43	83	0.628234	0.426466	0.443844	2.09947	2.22483	2.36314	2.0914	1.95737	1.96809	4.36403	1.59815	2.82657	73.9052	12.5935	2.54016	6.72681e-08	3.18892e-06	57.1331	51.5627	0.144651	0.601932	0.868579	49.0389	12.2094	1.99144	6.84998e-07	1.22381e-05	58.9707	77.7899	-0.398936	0.266307	0.499512	ERF11	NC_003070.9	9955774	9956980
AT3G49340	824096	19	3	10	60	73	63	104	41	38	32	41	116	0.681261	0.137927	0.430643	2.03703	2.58331	2.77788	3.4596	1.73034	1.48088	1.20978	1.47849	3.83289	56.7448	10.8181	2.36936	0.000103295	0.00242001	65.097	58.9108	0.131805	0.703948	0.91293	56.0063	10.4916	2.39158	9.11972e-06	0.000127263	67.2134	59.4877	0.168944	0.686094	0.846797	AT3G49340	NC_003074.8	18293173	18294621
AT3G14280	820648	18	13	20	78	96	108	78	49	33	25	20	55	0.980322	0.907838	1.30823	4.02233	5.16015	7.23324	3.94116	3.14108	1.95338	1.4356	1.09547	2.76037	30.2835	18.2092	0.738582	0.140232	0.561279	95.0197	52.5323	0.844251	0.00823933	0.071173	49.9532	17.6619	1.50455	0.000278367	0.00260849	98.1514	31.7801	1.61555	2.38522e-05	0.000303543	AT3G14280	NC_003074.8	4761432	4762457
AT4G27460	828855	17	14	22	74	61	36	88	53	85	38	35	70	0.488897	0.516256	0.759886	2.01505	1.73138	1.27316	2.34793	1.79404	2.65683	1.15226	1.01231	1.85513	43.5277	19.0388	1.19958	0.00543369	0.0684549	55.2079	74.8771	-0.434045	0.136077	0.44116	71.2095	18.468	1.95427	4.11989e-08	8.90975e-07	56.9303	45.71	0.318322	0.368248	0.607056	CBSX5	NC_003075.7	13732832	13734531
AT1G15010	838066	21	17	13	55	92	85	80	68	47	46	26	42	1.20708	1.25296	0.897469	2.99342	5.21916	6.00828	4.26621	4.6006	2.93625	2.78787	1.50303	2.22472	35.2365	18.1473	0.955368	0.0286928	0.232431	77.9585	65.0217	0.255917	0.412596	0.754826	61.8402	17.5905	1.81233	1.03658e-06	1.78107e-05	80.5416	37.0705	1.11609	0.00211192	0.0134675	T15D22.5	NC_003070.9	5171181	5171956
AT1G67920	843120	16	17	27	90	79	125	73	45	49	24	10	33	1.19543	1.62863	2.42285	6.367	5.82543	11.4849	5.06013	3.95736	3.97904	1.89066	0.751418	2.2721	20.4824	21.7795	-0.0810963	0.882019	0.984605	99.9181	55.0869	0.847232	0.00582699	0.0554618	52.3857	21.1289	1.32356	0.000469178	0.00411987	103.21	21.5179	2.25356	6.65938e-08	1.81504e-06	T23K23.23	NC_003070.9	25473544	25474140
AT4G00870	827990	122	35	40	47	34	14	37	33	9	62	59	91	3.32017	1.22134	1.30743	1.21112	0.913219	0.468535	0.934192	1.05707	0.266208	1.77906	1.61484	2.28219	64.8939	66.7806	-0.0496893	0.90298	0.987231	30.177	26.261	0.209011	0.693309	0.909848	24.9748	64.7283	-1.37963	0.00872296	0.0477622	31.0969	68.1966	-1.11829	0.00304538	0.0181698	A_TM018A10.7	NC_003075.7	361933	363709
AT5G17330	831599	22	15	36	70	66	35	61	64	110	30	20	47	0.49661	0.434164	0.976008	1.49616	1.47039	0.97157	1.27749	1.70044	2.69875	0.714022	0.454045	0.977687	29.5995	26.1829	0.180827	0.708847	0.947355	55.1653	79.6596	-0.520129	0.115901	0.403998	75.7773	25.4076	1.5763	0.000129559	0.0013399	56.8933	31.0914	0.873261	0.0227128	0.0885027	GAD	NC_003076.8	5710910	5715075
AT1G05675	10723139	16	11	14	54	63	127	60	50	47	44	24	63	0.478014	0.421388	0.502349	1.52757	1.85761	4.66591	1.66305	1.75824	1.52614	1.38602	0.72112	1.73448	40.0372	14.5639	1.45855	0.00222547	0.0329015	84.8234	52.4425	0.684499	0.0749156	0.31399	49.8778	14.1231	1.81684	1.90949e-06	3.07859e-05	87.6942	42.0617	1.05108	0.0207163	0.0828451	AT1G05675	NC_003070.9	1701116	1702749
AT1G62420	842540	18	1	15	59	153	142	54	31	80	1	7	10	0.689762	0.0491356	0.690361	2.14075	5.78647	6.69157	1.91979	1.39822	3.33191	0.040404	0.269775	0.353131	5.39645	11.5606	-1.09982	0.271399	0.735493	120.069	54.9733	1.12288	0.00481349	0.0480774	52.2844	11.2186	2.19936	0.000224088	0.0021546	124.117	5.65757	4.42808	1.42605e-15	1.49092e-13	F24O1.44	NC_003070.9	23102777	23104756
AT5G52740	835351	22	7	7	63	130	106	57	42	33	28	23	50	1.43675	0.586174	0.549054	3.89571	8.3791	8.51291	3.45357	3.22846	2.34234	1.92803	1.51065	3.00911	30.7485	12.2386	1.30845	0.0183715	0.170267	100.271	43.7572	1.19028	0.000372315	0.006779	41.6135	11.8618	1.78257	0.000207182	0.00201267	103.605	32.2901	1.67397	1.25792e-05	0.000176863	F6N7.23	NC_003076.8	21382482	21383432
AT2G35290	818096	19	21	24	40	37	22	55	45	72	76	71	86	0.864784	1.22558	1.31197	1.72385	1.66207	1.23137	2.32247	2.41076	3.56175	3.64724	3.25004	3.60712	71.7453	23.1999	1.64024	5.4971e-07	2.22028e-05	32.0714	57.7257	-0.838307	0.0133776	0.100389	54.9062	22.4991	1.29515	0.000443514	0.00392623	33.0798	75.4527	-1.18008	9.8963e-05	0.00101258	SAUR79	NC_003071.7	14861199	14862178
AT5G05840	830469	61	90	95	24	35	13	37	12	15	63	67	55	1.57186	2.97368	2.94011	0.585573	0.890114	0.411945	0.884541	0.363958	0.420098	1.71167	1.73634	1.30603	57.2946	90.1586	-0.649261	0.0395034	0.286865	23.1418	20.5053	0.168458	0.744619	0.926705	19.4934	87.4352	-2.14097	2.02614e-07	3.944e-06	23.8755	60.301	-1.32196	0.000477566	0.00388513	MJJ3.26	NC_003076.8	1757065	1760666
AT5G25910	832660	7	6	10	71	135	129	54	41	54	9	12	35	0.128174	0.140871	0.219918	1.23097	2.43967	2.90473	0.917339	0.883637	1.07467	0.173757	0.220984	0.590581	16.7923	8.28234	1.03065	0.139861	0.561198	113.103	49.7396	1.18011	0.00021271	0.00438964	47.3071	8.03469	2.56659	1.94987e-08	4.47861e-07	116.877	17.6013	2.7148	2.96604e-09	1.18019e-07	RLP52	NC_003076.8	9038860	9041377
AT5G57010	835803	19	8	19	66	63	103	60	49	47	18	30	77	0.421426	0.227524	0.50615	1.38611	1.37912	2.80943	1.23468	1.27924	1.13303	0.420957	0.669214	1.57386	37.4761	16.1517	1.21276	0.0359554	0.269832	79.2119	52.07	0.595746	0.0680091	0.293753	49.5231	15.6691	1.64923	2.9788e-05	0.000361676	81.8386	39.2819	1.04745	0.0250482	0.0953608	MHM17.13	NC_003076.8	23067828	23070431
AT2G22810	816812	79	41	109	30	23	31	16	10	11	79	85	45	2.02982	1.35078	3.36368	0.729858	0.583248	0.979501	0.381403	0.302425	0.307185	2.1402	2.19647	1.0655	65.2181	81.3666	-0.322404	0.409148	0.833703	28.1625	12.2146	1.19151	0.0132292	0.099764	11.6157	78.9547	-2.75865	2.97566e-10	8.79203e-09	29.0749	68.7055	-1.24666	0.00134785	0.0092334	ACS4	NC_003071.7	9717602	9719594
AT5G59220	836040	88	13	146	45	29	34	30	22	16	19	55	61	1.8835	0.356775	3.75312	0.911972	0.612597	0.894899	0.595713	0.554233	0.372202	0.428778	1.18392	1.20315	40.9508	86.6896	-1.08171	0.24686	0.71157	35.7212	22.5194	0.659985	0.102949	0.377713	21.4159	84.1727	-1.97446	0.0010466	0.00822505	36.8566	42.9949	-0.228217	0.60182	0.795572	HAI1	NC_003076.8	23894404	23896939
AT5G06570	830545	21	16	15	101	96	72	58	51	37	27	32	29	0.516941	0.505023	0.443477	2.35413	2.33232	2.17955	1.3246	1.47768	0.989921	0.700782	0.792224	0.657853	27.1473	18.4889	0.552072	0.189295	0.637322	88.1156	48.7819	0.855653	0.00129876	0.0174564	46.3961	17.9245	1.36948	0.000322601	0.00296778	90.9207	28.5586	1.67333	8.4505e-09	2.92496e-07	F15M7.10	NC_003076.8	2007419	2011179
AT4G13260	826956	63	54	65	42	53	33	33	33	21	65	45	45	1.30278	1.43183	1.61436	0.822367	1.08168	0.839183	0.633107	0.803214	0.471983	1.41723	0.935876	0.857534	48.21	65.2762	-0.439154	0.152543	0.581713	41.8831	29.2211	0.525081	0.150881	0.467683	27.7935	63.3022	-1.18984	0.000260124	0.002452	43.2272	50.761	-0.22594	0.509268	0.725398	YUC2	NC_003075.7	7721487	7724070
AT1G53830	841820	46	80	60	21	11	17	21	30	40	76	57	92	1.00727	2.2462	1.57797	0.435406	0.237726	0.457774	0.426621	0.77321	0.951976	1.75469	1.25528	1.85646	69.1258	68.5231	0.0216467	0.949495	0.994677	16.3195	31.1261	-0.931001	0.0556805	0.259748	29.6119	66.432	-1.16791	0.00418884	0.0264482	16.8393	72.6735	-2.1193	3.93331e-08	1.12231e-06	PME2	NC_003070.9	20098522	20100978
AT5G16980	831561	53	18	243	21	24	23	23	17	23	36	25	26	1.17966	0.513717	6.496	0.442576	0.527216	0.62954	0.474945	0.445368	0.5564	0.844854	0.559627	0.533291	27.0364	113.742	-2.0732	0.0405822	0.291779	22.6684	21.0129	0.102572	0.814628	0.950675	19.9851	110.515	-2.46696	0.0148116	0.0732355	23.4066	28.464	-0.285159	0.508276	0.725087	F2K13.130	NC_003076.8	5578846	5581311
AT1G01250	839322	73	59	69	22	17	15	30	21	38	77	77	32	3.65448	3.78725	4.14867	1.04283	0.839936	0.923435	1.39334	1.2374	2.06758	4.06434	3.87676	1.47625	58.3167	71.8691	-0.30485	0.412538	0.834456	17.7156	29.7274	-0.745309	0.090317	0.350602	28.274	69.6921	-1.30087	4.02445e-05	0.000474954	18.2767	61.4698	-1.7452	0.000125224	0.00123689	F6F3.6	NC_003070.9	104440	105330
AT4G09770	826565	9	1	5	103	93	94	78	49	37	20	9	28	0.309516	0.044097	0.206523	3.35401	3.15659	3.9754	2.48867	1.98346	1.38299	0.725216	0.311285	0.887374	17.4207	5.05363	1.75333	0.0231124	0.200582	96.2619	53.9106	0.827345	0.00288674	0.0323822	51.2647	4.9017	3.33708	2.4766e-09	6.49925e-08	99.363	18.301	2.43326	2.51708e-11	1.51822e-09	F17A8.120	NC_003075.7	6154259	6155953
AT3G60470	825218	15	3	4	107	84	76	38	60	52	18	13	55	0.349384	0.0895987	0.1119	2.35983	1.93101	2.1769	0.821161	1.64494	1.31641	0.44206	0.30453	1.18055	25.8235	7.34967	1.7874	0.0163677	0.156435	87.7445	51.4295	0.782067	0.00833264	0.0717769	48.9283	7.12347	2.72834	8.29009e-07	1.45221e-05	90.5304	27.0698	1.73187	5.85972e-05	0.00064714	AT3G60470	NC_003074.8	22344758	22347121
AT4G21120	827860	9	0	16	73	93	85	63	53	47	18	18	48	0.111885	0	0.238894	0.859285	1.14105	1.29945	0.72661	0.775516	0.635042	0.235938	0.225048	0.549892	25.354	8.73051	1.53245	0.0617728	0.369219	83.7166	54.4411	0.616419	0.0226776	0.144313	51.7786	8.47931	2.5977	1.07953e-05	0.000147845	86.4527	26.5967	1.68819	1.40831e-05	0.000195581	AAT1	NC_003075.7	11269985	11274007
AT4G14640	827114	25	17	19	62	72	80	52	42	45	28	23	56	1.16158	1.01281	1.06028	2.72764	3.30169	4.571	2.24154	2.29692	2.27247	1.37171	1.07476	2.39776	32.4842	21.6158	0.589197	0.194061	0.643891	71.9389	46.4236	0.624617	0.0342344	0.191024	44.1533	20.9587	1.07039	0.00253664	0.0173935	74.3012	34.1006	1.11252	0.0030602	0.0182299	CAM8	NC_003075.7	8397693	8400226
AT1G62440	842542	19	12	25	30	75	35	45	84	77	41	42	35	0.358953	0.290693	0.567259	0.536651	1.39843	0.813139	0.788733	1.86789	1.58107	0.816705	0.798012	0.609342	36.5586	19.9738	0.869884	0.037883	0.278764	45.8554	71.0402	-0.624445	0.120847	0.412335	67.5896	19.3786	1.79648	2.83023e-05	0.000345261	47.3588	38.4784	0.302716	0.457759	0.685274	LRX2	NC_003070.9	23112933	23115293
AT1G53700	841807	100	53	77	43	43	36	30	24	27	28	27	28	2.39681	1.62884	2.21657	0.975863	1.01718	1.06108	0.667096	0.677068	0.703354	0.707601	0.650839	0.618444	25.6287	80.8391	-1.66334	1.25071e-07	5.56344e-06	40.2349	27.0547	0.571948	0.102485	0.377083	25.7317	78.3934	-1.6126	2.19896e-07	4.26433e-06	41.5266	26.9627	0.623305	0.0795699	0.224139	WAG1	NC_003070.9	20048434	20050294
AT5G47850	834836	8	3	2	59	85	117	60	48	39	29	6	56	0.14149	0.0680339	0.0424837	0.988038	1.48371	2.54468	0.984509	0.999225	0.749681	0.540792	0.106724	0.912708	27.5218	4.42991	2.61254	0.00183136	0.0281231	89.3189	48.9408	0.859199	0.0128974	0.0979041	46.5455	4.29261	3.39266	1.06891e-09	2.95928e-08	92.3142	28.8723	1.6693	0.00238791	0.0148921	CCR4	NC_003076.8	19378669	19381190
AT4G39580	830112	17	11	20	71	81	77	55	51	39	27	15	46	0.672233	0.557741	0.949858	2.65837	3.16119	3.74433	2.01775	2.37371	1.67615	1.12572	0.596538	1.67624	26.7767	17.0987	0.649502	0.216905	0.675079	76.3028	48.59	0.64865	0.0215685	0.13931	46.2151	16.5869	1.47595	0.000191548	0.00188383	78.7866	28.1152	1.47795	0.000101311	0.0010322	F23K16.210	NC_003075.7	18385684	18386811
AT1G51850	841612	6	8	6	124	98	98	40	44	29	11	11	35	0.0905678	0.154839	0.108776	1.77227	1.45997	1.81912	0.560165	0.78174	0.47577	0.17507	0.16699	0.486855	17.1334	7.28802	1.25086	0.0739825	0.409224	105.711	38.1313	1.47661	1.2741e-07	9.98028e-06	36.2703	7.06521	2.37459	4.42417e-06	6.59252e-05	109.086	17.9635	2.58576	4.25253e-11	2.46998e-09	T14L22.6	NC_003070.9	19252811	19256927
AT4G33040	829441	47	59	75	41	47	38	35	23	38	37	31	38	1.65594	2.66543	3.1737	1.36778	1.63433	1.64643	1.14406	0.953809	1.45515	1.3745	1.09846	1.23378	32.7003	66.0007	-1.00776	0.0036973	0.0500897	41.6424	31.9409	0.378976	0.277191	0.638296	30.3779	64.0171	-1.06797	0.002718	0.0184533	42.9876	34.3972	0.320204	0.345684	0.585386	F4I10.5	NC_003075.7	15940228	15941493
AT1G31880	840078	77	42	42	44	46	36	34	21	23	31	56	55	2.07777	1.4532	1.36118	1.12421	1.22507	1.1946	0.851176	0.666981	0.674546	0.881995	1.51975	1.36766	43.4388	56.3141	-0.377964	0.271333	0.735413	41.4694	25.7336	0.681979	0.0557539	0.260025	24.4718	54.5919	-1.15779	0.00099426	0.00787666	42.7999	45.6529	-0.0963534	0.777158	0.897079	BRX	NC_003070.9	11445490	11450232
AT2G46660	819278	60	63	84	33	40	28	30	26	34	44	25	39	1.31901	1.77586	2.21786	0.686908	0.867866	0.756953	0.611861	0.672758	0.81237	1.01988	0.552731	0.79008	33.4055	74.9806	-1.16452	0.000787291	0.0139959	33.1956	30.2118	0.139045	0.704872	0.91293	28.7361	72.7265	-1.33828	4.59479e-05	0.000533724	34.2641	35.1473	-0.0346148	0.928263	0.967338	CYP78A6	NC_003071.7	19153328	19155579
AT1G51860	841613	3	0	2	90	81	110	75	44	46	11	8	36	0.04157	0	0.0332849	1.18083	1.10774	1.87441	0.96417	0.717627	0.692777	0.160712	0.111487	0.459696	16.4894	1.67486	3.24971	0.00149645	0.0240039	94.7623	54.2681	0.791626	0.00673903	0.0616211	51.6052	1.62511	4.91474	5.42805e-11	1.75165e-09	97.8632	17.2818	2.48454	6.8184e-08	1.84849e-06	T14L22.7	NC_003070.9	19257403	19261794
AT1G49000	841322	11	9	15	55	102	122	81	31	29	16	9	17	0.402503	0.422268	0.659212	1.90557	3.68359	5.48971	2.74976	1.33514	1.15332	0.617296	0.331203	0.573237	12.9344	12.5791	0.0435054	0.94095	0.993098	95.3146	45.3296	1.05785	0.00930251	0.0774494	43.094	12.2028	1.83241	0.000244966	0.00233147	98.5235	13.6014	2.85135	2.35034e-10	1.19791e-08	F27J15.21	NC_003070.9	18123071	18124289
AT4G37010	829855	24	3	28	66	57	87	66	47	52	11	15	39	1.03832	0.166422	1.45491	2.70366	2.43383	4.62864	2.6491	2.39335	2.44513	0.501777	0.652662	1.55487	19.5348	19.0449	0.0344815	0.961978	0.995767	71.186	54.8099	0.365888	0.235807	0.591855	52.1263	18.486	1.48472	0.00382449	0.0245448	73.5249	20.482	1.82773	6.34464e-05	0.000693184	CEN2	NC_003075.7	17444129	17445615
AT3G22820	821853	59	49	48	28	28	50	21	26	33	51	51	48	4.1509	4.42034	4.05592	1.86524	1.94421	4.32587	1.3707	2.15304	2.52337	3.78319	3.60858	3.11201	46.3796	55.7331	-0.265842	0.351539	0.799723	36.4279	27.224	0.413792	0.356578	0.708921	25.8981	54.0359	-1.07098	0.00206441	0.0146971	37.6444	48.8025	-0.389448	0.32712	0.566526	CLL1	NC_003074.8	8073258	8074178
AT1G02650	837951	27	18	13	39	31	26	50	44	77	50	41	72	0.628562	0.537311	0.363484	0.859678	0.712264	0.744339	1.07991	1.20566	1.94828	1.2273	0.959941	1.54463	49.8854	20.4143	1.28384	0.00125641	0.0206119	31.4456	57.6076	-0.86883	0.0134302	0.100579	54.7963	19.7859	1.46046	0.000279896	0.00262163	32.4409	52.4212	-0.692546	0.0468915	0.152907	T14P4.7	NC_003070.9	568558	570554
AT5G16600	831522	54	60	52	38	30	24	33	21	27	52	52	40	1.81238	2.58211	2.09612	1.20761	0.993736	0.990556	1.02755	0.829586	0.984908	1.84016	1.75523	1.23715	44.7025	60.0553	-0.423716	0.174802	0.618598	30.0621	26.8182	0.164042	0.669356	0.900124	25.5043	58.2248	-1.18094	0.000365803	0.00331357	31.0109	47.0613	-0.595291	0.0937009	0.251088	MYB43	NC_003076.8	5438165	5440433
AT1G12030	837755	13	15	18	47	69	85	41	17	128	18	6	21	0.491824	0.727657	0.817893	1.68365	2.57638	3.95456	1.43908	0.757011	5.26324	0.718019	0.228293	0.73214	13.8104	16.7112	-0.267519	0.655695	0.934139	68.3931	62.4794	0.129108	0.878582	0.969196	59.43	16.2075	1.87973	0.00257694	0.0176347	70.6764	14.5151	2.2762	1.91655e-06	3.4486e-05	F12F1.10	NC_003070.9	4064485	4066344
AT2G04070	814943	21	8	25	44	41	83	56	26	108	14	16	34	0.545861	0.266638	0.780477	1.08293	1.05182	2.6531	1.35047	0.795469	3.05115	0.383696	0.418272	0.814424	19.3777	18.9977	0.0286703	0.959616	0.995742	58.0175	63.346	-0.135181	0.774262	0.938042	60.2487	18.4343	1.70403	0.00152458	0.0113754	59.961	20.3362	1.5444	0.00145882	0.00985456	F3L12.10	NC_003071.7	1353755	1355883
AT3G48290	823987	59	49	73	31	24	24	32	18	27	54	39	42	1.28312	1.36641	1.90675	0.638355	0.515134	0.641857	0.645651	0.460759	0.638197	1.23824	0.853012	0.841729	41.8891	64.9979	-0.63479	0.0471085	0.319485	26.0799	25.4069	0.0305696	0.940201	0.984277	24.1613	63.0458	-1.37485	5.60411e-05	0.000640518	26.9115	44.093	-0.711584	0.0568175	0.176307	CYP71A24	NC_003074.8	17882465	17884515
AT4G19370	827678	24	8	15	47	66	95	50	28	56	20	10	49	0.929263	0.397179	0.697552	1.72311	2.52212	4.52339	1.7961	1.27607	2.35664	0.816497	0.389407	1.74837	23.8067	16.2254	0.547356	0.385595	0.821969	71.3126	44.4112	0.672209	0.0774207	0.321341	42.2362	15.7347	1.40846	0.0017226	0.012598	73.7064	24.9659	1.55	0.00249357	0.0154283	T5K18.150	NC_003075.7	10566068	10567838
AT5G36000	833593	27	17	18	32	32	33	66	46	48	35	41	72	1.07146	0.865031	0.857914	1.2024	1.25331	1.61043	2.42992	2.14862	2.07029	1.46446	1.63634	2.63302	44.9946	21.8676	1.03908	0.0105363	0.113787	32.3337	53.0591	-0.724521	0.0245218	0.152861	50.4602	21.2011	1.24586	0.000349016	0.00317964	33.3827	47.2454	-0.511672	0.172744	0.380131	MEE13.12	NC_003076.8	14139940	14141892
AT5G38250	833807	8	4	3	78	84	108	68	35	29	14	10	24	0.170003	0.108993	0.0765679	1.56945	1.76174	2.82231	1.34063	0.875433	0.669796	0.313684	0.213719	0.469989	14.6184	5.20014	1.47648	0.0396856	0.287774	91.2922	43.0018	1.07126	0.0014268	0.0188178	40.8871	5.03979	3.00041	1.52806e-07	3.0316e-06	94.3006	15.3515	2.60543	5.97667e-11	3.36592e-09	MXA21.140	NC_003076.8	15280467	15282769
AT5G18270	831945	20	15	31	52	30	22	65	47	37	50	28	66	0.555821	0.534522	1.03472	1.36834	0.822851	0.751866	1.67591	1.53741	1.11759	1.46512	0.782598	1.69028	44.1057	23.7075	0.899225	0.0463223	0.315858	33.5287	49.3476	-0.550827	0.13174	0.433984	46.9296	23.0027	1.03409	0.00905888	0.0492739	34.5602	46.3487	-0.417671	0.316557	0.556061	ANAC087	NC_003076.8	6040919	6043014
AT3G17690	821036	24	9	9	75	54	84	44	39	20	20	17	63	0.370547	0.178174	0.166891	1.09643	0.822851	1.59487	0.630258	0.708736	0.335613	0.325581	0.263972	0.896358	30.0342	14.4015	1.05113	0.0885156	0.452779	71.8225	34.3422	1.05866	0.00375139	0.0397227	32.6617	13.959	1.2067	0.0177696	0.084328	74.1595	31.4854	1.22455	0.00814232	0.0401057	CNGC19	NC_003074.8	6045002	6048529
AT1G57590	842135	66	37	48	12	20	15	32	10	26	72	69	44	1.76282	1.26717	1.53979	0.303481	0.527216	0.492683	0.792952	0.314377	0.754768	2.02765	1.85348	1.08299	57.6691	53.116	0.110398	0.739404	0.956975	15.6211	22.0822	-0.513387	0.331021	0.689537	20.9959	51.5046	-1.28431	0.00137894	0.0103939	16.1338	60.7429	-1.91674	5.44999e-06	8.52062e-05	T8L23.6	NC_003070.9	21327360	21329944
AT1G77390	844075	30	15	10	63	51	24	46	38	47	36	40	50	0.774834	0.496762	0.310203	1.54069	1.30003	0.762275	1.10225	1.1552	1.31936	0.980364	1.03902	1.19005	38.6454	19.0373	1.00783	0.0210236	0.187532	44.151	43.8605	0.0216085	0.95059	0.988072	41.7169	18.4487	1.15991	0.00571858	0.0340068	45.5139	40.6239	0.17274	0.634598	0.816558	CYCA1%3B2	NC_003070.9	29081654	29084285
--	820573	34	18	14	38	71	32	67	43	41	39	24	29	0.86859	0.589627	0.429558	0.919191	1.79015	1.00531	1.58798	1.29298	1.1384	1.0505	0.616628	0.68272	28.5713	22.9635	0.302618	0.507346	0.876799	45.8786	49.8232	-0.118237	0.735629	0.923536	47.3801	22.2564	1.08012	0.00525657	0.0318276	47.3619	30.0766	0.661688	0.107193	0.275268	SINA2	NC_003074.8	4472562	4474378
AT2G29500	817499	38	51	74	35	31	27	35	11	34	43	42	27	1.60509	2.7622	3.7541	1.39982	1.29233	1.40247	1.37157	0.546885	1.56089	1.91506	1.78419	1.05097	34.8965	59.632	-0.771094	0.055744	0.351248	30.6202	26.0923	0.221387	0.615603	0.875194	24.8101	57.8496	-1.20843	0.00736441	0.0417276	31.5979	36.7545	-0.214012	0.580266	0.781366	F16P2.12	NC_003071.7	12633065	12634120
AT3G59250	825094	43	65	41	23	26	12	22	13	27	69	67	37	1.33752	2.59247	1.5317	0.6774	0.798177	0.459013	0.634873	0.47595	0.912791	2.26296	2.09595	1.06057	54.0438	54.5535	-0.00994922	0.979745	0.998005	19.6584	20.6074	-0.0606787	0.900473	0.975939	19.5989	52.8785	-1.42294	0.000652493	0.00549734	20.2776	56.9397	-1.47534	0.000532078	0.00426227	AT3G59250	NC_003074.8	21901570	21903284
AT1G18020	838382	6	1	12	17	74	10	48	18	219	13	7	17	0.177354	0.0379018	0.42602	0.475802	2.15882	0.363499	1.31633	0.626254	7.03577	0.405164	0.208097	0.463072	11.3341	6.7141	0.751694	0.36753	0.8106	31.9821	96.2639	-1.58776	0.184469	0.521215	91.5718	6.52018	3.80976	0.00239121	0.0165532	33.0188	11.9106	1.47513	0.0347217	0.1223	AT1G18020	NC_003070.9	6202235	6204234
AT2G25460	817084	30	9	15	44	46	27	38	29	48	34	39	82	0.494508	0.190223	0.296962	0.686739	0.74835	0.547304	0.581125	0.562649	0.859944	0.590919	0.646536	1.24559	46.9392	18.4924	1.32976	0.00665384	0.0802234	38.0032	38.5029	-0.0121121	0.972603	0.994938	36.6213	17.9301	1.00966	0.0268633	0.114677	39.2065	49.2622	-0.329873	0.396295	0.633569	F13B15.12	NC_003071.7	10832578	10835660
AT3G10000	820161	74	40	27	58	28	18	23	24	24	39	38	47	1.8136	1.25701	0.794749	1.34593	0.67727	0.542493	0.522962	0.69232	0.639288	1.00779	0.93663	1.06149	38.1335	49.0223	-0.36922	0.32565	0.781242	33.1828	23.9652	0.483758	0.284279	0.644365	22.7958	47.5081	-1.07166	0.00870785	0.0477165	34.1848	40.0981	-0.21937	0.598641	0.793066	EDA31	NC_003074.8	3076781	3079188
AT5G24380	832509	72	53	59	39	29	21	20	26	13	46	25	35	1.35052	1.27472	1.32916	0.692659	0.53686	0.484396	0.348042	0.574022	0.265026	0.909752	0.471611	0.604985	32.9005	65.4541	-0.996773	0.00267976	0.0383542	28.8987	20.0389	0.541649	0.230593	0.58516	19.0621	63.466	-1.74806	1.43841e-06	2.39769e-05	29.8027	34.6304	-0.208067	0.6127	0.802045	YSL2	NC_003076.8	8323895	8326705
AT1G53625	841798	3	1	21	78	54	85	50	26	54	10	15	39	0.202748	0.0866573	1.70456	4.99134	3.60184	7.06428	3.13501	2.06822	3.96649	0.712579	1.01954	2.4289	19.2088	9.11575	1.08261	0.242857	0.706599	73.1156	42.977	0.756666	0.0283289	0.169366	40.8711	8.85946	2.21424	0.00270958	0.0184186	75.4904	20.1369	1.89078	3.90363e-05	0.000459488	AT1G53625	NC_003070.9	20014379	20015038
AT3G21080	821660	9	10	10	64	63	88	49	44	30	19	7	43	0.329051	0.468802	0.439115	2.21558	2.27329	3.95654	1.66207	1.89348	1.19212	0.732438	0.257392	1.44876	20.8117	10.5033	0.996923	0.144751	0.569721	72.8296	41.119	0.817626	0.0143022	0.104765	39.1082	10.1847	1.95209	2.14956e-05	0.000270041	75.2284	21.8267	1.77374	0.000381464	0.00320697	AT3G21080	NC_003074.8	7388258	7390031
AT4G23700	828470	13	1	19	38	39	102	31	22	94	4	3	70	0.205843	0.0203031	0.36133	0.569722	0.60947	1.98612	0.455395	0.410018	1.6177	0.0667806	0.0477739	1.02141	22.4871	11.4868	0.968814	0.377474	0.816214	62.898	49.6897	0.337499	0.690117	0.908443	47.2675	11.153	2.07451	0.00413649	0.0261817	65.0419	23.487	1.4655	0.275219	0.509942	CHX17	NC_003075.7	12342376	12346051
AT3G04060	819561	16	20	22	37	52	27	40	34	56	44	21	65	0.467676	0.749591	0.772335	1.02403	1.50011	0.970515	1.08472	1.16975	1.77906	1.35605	0.617335	1.75084	39.6825	21.1254	0.91953	0.0578986	0.356591	37.7485	43.7095	-0.204482	0.570203	0.855026	41.5754	20.4872	1.03021	0.0117242	0.0608259	38.9579	41.6817	-0.096694	0.82264	0.918868	NAC046	NC_003074.8	1053360	1055196
AT1G02230	837630	17	15	11	61	59	32	56	50	47	17	22	46	0.528049	0.597428	0.41037	1.79408	1.80872	1.22233	1.61379	1.82803	1.58672	0.556765	0.687265	1.31672	25.6937	15.3619	0.748673	0.151278	0.579887	49.1118	51.2677	-0.0519289	0.864911	0.965447	48.7622	14.8904	1.71134	8.13495e-06	0.000114449	50.6541	26.9595	0.906616	0.0293604	0.107541	NAC004	NC_003070.9	434965	436922
AT4G26790	828786	77	39	64	29	18	14	18	22	21	49	45	36	2.03831	1.32377	2.03478	0.726883	0.47027	0.455744	0.442065	0.685473	0.604194	1.36764	1.19803	0.878196	40.3896	63.2682	-0.655778	0.0447005	0.309577	19.7595	20.718	-0.0536645	0.909744	0.977863	19.7084	61.3603	-1.65394	5.95799e-06	8.60491e-05	20.3723	42.5242	-1.05003	0.0110173	0.050725	F10M23.130	NC_003075.7	13487457	13489376
AT5G03615	28720572	28	9	8	27	20	12	54	56	60	43	35	78	3.21062	1.32325	1.10174	2.93144	2.26337	1.69209	5.74457	7.55798	7.47754	5.19871	4.03622	8.24202	47.4722	15.2758	1.61554	0.00161838	0.0255537	19.0052	57.395	-1.57691	1.99405e-05	0.000663769	54.5947	14.8044	1.85147	3.02617e-05	0.000366997	19.5945	49.8493	-1.33904	0.00197448	0.0127345	AT5G03615	NC_003076.8	7891346	7891734
AT5G49700	835033	30	7	29	46	42	33	50	40	62	15	29	47	0.814945	0.243823	0.946155	1.18318	1.12603	1.10239	1.26012	1.27895	1.83052	0.429631	0.792284	1.17656	27.5084	22.8814	0.261603	0.64869	0.932714	39.6768	50.9489	-0.357692	0.263129	0.622901	48.4597	22.2021	1.11361	0.0142421	0.0708436	40.9396	28.8661	0.497353	0.236969	0.467088	AHL17	NC_003076.8	20192159	20193800
AT2G43140	818916	13	4	12	81	83	64	28	40	41	9	24	29	0.203603	0.0803284	0.225725	1.20119	1.28296	1.23263	0.406847	0.737373	0.697912	0.148621	0.378031	0.418549	18.7896	10.0916	0.889459	0.167238	0.604225	74.9437	37.2518	1.02079	0.000926069	0.013476	35.439	9.79056	1.8339	0.000367185	0.00332171	77.3436	19.7248	1.96076	2.05905e-07	4.89945e-06	F14B2.8	NC_003071.7	17931254	17935748
AT4G04540	825785	9	1	4	53	68	100	62	33	32	19	9	37	0.160898	0.0229234	0.0858869	0.897164	1.19981	2.19848	1.02834	0.694402	0.621779	0.358146	0.161818	0.609565	19.6982	4.68304	2.03785	0.0107609	0.115717	75.6753	41.5283	0.850718	0.0217256	0.140008	39.4879	4.5413	3.06748	2.80671e-07	5.33274e-06	78.2079	20.6718	1.90758	7.51158e-05	0.000801773	CRK39	NC_003075.7	2259498	2262320
AT1G18940	838475	23	15	18	29	54	59	49	43	34	30	23	46	0.55097	0.460745	0.517882	0.657786	1.2767	1.73806	1.08901	1.21243	0.88523	0.757737	0.55412	1.01547	30.2435	19.8234	0.608522	0.162944	0.598299	48.2729	42.1248	0.18736	0.62165	0.878561	40.0649	19.2218	1.05395	0.00560838	0.0334671	49.8918	31.7731	0.63984	0.137953	0.327725	F14D16.8	NC_003070.9	6543781	6545802
AT5G54470	835535	67	50	73	28	39	29	13	16	19	38	29	22	2.59419	2.48237	3.39475	1.02653	1.49035	1.38082	0.466987	0.72918	0.799573	1.55134	1.12928	0.784981	27.7757	67.8873	-1.29535	0.000211287	0.00460349	31.7569	16.3252	0.968369	0.0287994	0.171068	15.53	65.8441	-2.09728	1.4802e-08	3.4858e-07	32.7897	29.2584	0.167632	0.686515	0.847061	BBX29	NC_003076.8	22114304	22115539
AT4G04510	825781	7	1	4	68	78	99	45	39	17	16	8	31	0.137487	0.0251844	0.0943584	1.26462	1.512	2.39117	0.819991	0.901602	0.362901	0.331345	0.158026	0.561091	16.6733	4.06059	2.00738	0.0139071	0.138488	82.9359	33.6022	1.29711	0.000494891	0.00839626	31.957	3.93843	2.97675	9.45665e-06	0.000131609	85.6761	17.4982	2.27843	2.31683e-07	5.39952e-06	CRK38	NC_003075.7	2242072	2244930
AT4G34810	829633	23	19	11	47	35	22	51	41	40	25	39	58	1.67906	1.77853	0.964471	3.2488	2.52175	1.97503	3.45416	3.52298	3.17377	1.92431	2.86338	3.90189	37.0619	18.8279	0.97947	0.0327562	0.253549	33.5686	44.0345	-0.382036	0.267896	0.628207	41.8805	18.2461	1.19649	0.00228273	0.0159534	34.6119	38.9145	-0.166513	0.679192	0.843006	F11I11.50	NC_003075.7	16598958	16599568
AT5G24110	832476	12	2	8	57	75	114	40	25	25	14	16	20	0.414927	0.0886726	0.332229	1.86617	2.55945	4.84739	1.28317	1.01746	0.939522	0.510406	0.556399	0.637278	15.3277	7.49873	1.00729	0.130176	0.543423	84.4521	29.675	1.49586	8.19105e-05	0.00206267	28.2196	7.27398	1.92708	0.000660458	0.00555166	87.2862	16.1115	2.42738	1.35023e-08	4.47597e-07	WRKY30	NC_003076.8	8153115	8154710
AT4G09375	28720066	15	17	21	35	22	16	32	44	51	46	47	62	1.45134	2.1091	2.44037	3.20652	2.10086	1.90376	2.87252	5.01094	5.36323	4.69282	4.57354	5.52815	47.5549	19.2447	1.31774	0.00058249	0.0108418	23.5881	43.3624	-0.863222	0.0352277	0.194736	41.2519	18.6651	1.14725	0.00728758	0.0414059	24.3178	49.9905	-1.03059	0.00581536	0.0307065	AT4G09375	NC_003075.7	17311769	17312229
AT2G09225	28718108	14	6	23	27	43	27	33	33	33	55	37	72	1.02539	0.563486	2.02324	1.87246	3.10832	2.43186	2.24238	2.84488	2.62696	4.24739	2.72546	4.85964	50.2714	15.2786	1.71635	0.000435843	0.0085042	31.9265	33.356	-0.0591841	0.874414	0.967841	31.7278	14.8299	1.09241	0.0277619	0.117614	32.9642	52.8352	-0.682457	0.0682298	0.200888	AT2G09225	NC_003071.7	17140408	17141016
AT1G31290	840017	20	14	14	29	36	22	54	26	64	55	13	54	0.221583	0.198886	0.186291	0.304222	0.393644	0.299738	0.555052	0.339052	0.77066	0.642489	0.144852	0.551326	37.5983	17.0078	1.14211	0.0415497	0.295485	28.4318	47.5975	-0.743427	0.0564076	0.261483	45.2652	16.4892	1.45616	0.0007957	0.00651868	29.3427	39.5352	-0.428097	0.401183	0.637982	AGO3	NC_003070.9	11188120	11192585
AT4G26120	828718	19	6	9	58	49	69	36	47	37	19	25	26	0.363885	0.147343	0.207019	1.05178	0.926193	1.62507	0.639656	1.05949	0.770174	0.383673	0.481534	0.458873	21.4934	11.6465	0.862883	0.109269	0.501673	59.3476	40.8307	0.539428	0.114916	0.402621	38.8416	11.2915	1.75118	0.000272254	0.00255883	61.2863	22.598	1.42995	0.000131808	0.0012944	F20B18.230	NC_003075.7	13236253	13238818
AT2G15020	815991	53	75	62	9	68	34	10	11	25	14	15	21	1.13221	2.05438	1.59074	0.182045	1.43368	0.893185	0.198191	0.276586	0.580452	0.315337	0.322268	0.413407	15.3059	69.4446	-2.17146	2.48706e-08	1.27155e-06	36.9405	15.649	1.24252	0.0535678	0.25399	14.887	67.3289	-2.18257	8.16435e-07	1.43139e-05	38.1914	16.0854	1.24365	0.0469083	0.152917	T15J14.6	NC_003071.7	6491425	6493512
AT4G28720	828993	41	37	48	29	36	14	13	17	13	62	52	30	1.05467	1.2204	1.48296	0.706343	0.913962	0.442865	0.310247	0.514715	0.363455	1.68159	1.34527	0.711149	45.0702	45.3353	-0.0102876	0.978549	0.998005	25.3507	14.6303	0.812264	0.102671	0.377083	13.9176	43.9687	-1.67024	4.99661e-05	0.000575773	26.1485	47.4943	-0.846946	0.0555342	0.173083	YUC8	NC_003075.7	14192569	14194302
AT1G15580	838128	54	45	60	22	26	25	17	9	11	53	43	18	3.08406	3.29542	4.11564	1.1897	1.46554	1.75583	0.900765	0.605005	0.682808	3.19155	2.46987	0.947349	35.8646	57.0255	-0.673705	0.113378	0.510496	24.3625	12.1357	0.989494	0.0451538	1	11.5399	55.3064	-2.24533	1.83136e-08	4.24025e-07	25.1575	37.817	-0.588075	0.226265	0.453309	IAA5	NC_003070.9	5365512	5366497
AT5G17350	831601	6	10	8	14	11	19	24	33	32	107	45	73	0.240889	0.514796	0.385757	0.532207	0.435867	0.938064	0.893945	1.55943	1.39634	4.52946	1.817	2.70083	70.0043	8.82848	3.00839	2.76172e-09	1.64522e-07	14.9713	30.3682	-1.03204	0.0323976	0.184693	28.8898	8.55955	1.77004	0.000904639	0.00726138	15.4639	73.7027	-2.27095	7.23269e-07	1.44653e-05	MKP11.31	NC_003076.8	5718498	5719608
AT2G18680	816383	13	2	21	30	35	73	41	34	44	28	12	44	0.497307	0.0981026	0.964847	1.08665	1.32143	3.43413	1.45512	1.5309	1.82941	1.12937	0.461677	1.55111	25.5909	12.6277	1.01476	0.157732	0.589795	48.0656	39.8683	0.25702	0.54993	0.843242	37.92	12.2606	1.62018	0.00403681	0.0256609	49.695	26.8732	0.874927	0.104971	0.27127	MSF3.6	NC_003071.7	8094614	8095779
AT1G47890	841206	2	1	5	63	61	97	51	33	27	6	2	26	0.0284832	0.0182611	0.0855236	0.849543	0.857399	1.6988	0.673848	0.553171	0.417925	0.0900962	0.028646	0.341225	10.0998	2.87505	1.82166	0.10162	0.485271	75.3719	36.5749	1.02999	0.00401562	0.0418808	34.7808	2.79164	3.65063	8.96472e-08	1.85334e-06	77.8695	10.5718	2.85962	1.86824e-06	3.37061e-05	RLP7	NC_003070.9	17643976	17647107
AT2G37070	818283	33	8	23	36	35	29	57	38	44	14	19	37	0.784205	0.243767	0.656449	0.810037	0.820878	0.847474	1.25668	1.06289	1.13644	0.350785	0.454094	0.810263	21.1788	21.9912	-0.0606058	0.914423	0.988881	32.9355	46.0574	-0.48746	0.134191	0.438056	43.8012	21.3308	1.02222	0.017025	0.081487	33.9906	22.225	0.603897	0.170809	0.377474	T2N18.17	NC_003071.7	15578344	15581338
AT1G34044	28717295	13	13	17	37	51	57	51	39	28	26	16	24	0.385033	0.493705	0.60473	1.03763	1.4908	2.07607	1.40139	1.35959	0.901343	0.811943	0.476597	0.655051	20.3975	15.5413	0.397601	0.424404	0.840856	48.9918	39.1546	0.312549	0.386489	0.733679	37.2368	15.0735	1.31469	0.0022188	0.0155867	50.6151	21.4593	1.23211	0.0029661	0.0178137	AT1G34044	NC_003070.9	12386167	12387672
AT5G41550	834157	19	11	12	43	38	43	42	23	49	20	26	45	0.257048	0.19082	0.194984	0.550828	0.507387	0.715389	0.527162	0.366249	0.7205	0.285291	0.353761	0.561025	27.6269	14.7564	0.901519	0.0655699	0.38073	41.3777	37.787	0.122384	0.736612	0.924117	35.9366	14.3066	1.32225	0.00341803	0.0223819	42.717	29.0043	0.546827	0.16678	0.371466	MBK23.7	NC_003076.8	16617232	16620824
AT2G34960	818060	15	10	16	32	44	52	42	46	40	16	13	43	0.314412	0.268768	0.402797	0.635104	0.91024	1.34037	0.816754	1.13489	0.911266	0.353611	0.274049	0.830588	21.7	14.5943	0.577127	0.321128	0.777972	43.3786	43.254	-0.00244545	0.994569	0.999043	41.1439	14.1557	1.53364	0.000208247	0.00202016	44.8196	22.7586	0.963313	0.0519033	0.164667	CAT5	NC_003071.7	14743997	14746124
AT3G45870	823730	14	12	13	37	54	54	46	23	31	28	24	33	0.369944	0.406591	0.41258	0.925755	1.4083	1.75475	1.12771	0.715357	0.89032	0.780122	0.637815	0.803582	26.1418	13.9705	0.907496	0.046649	0.317408	48.7683	32.7595	0.558713	0.126904	0.424272	31.1508	13.5466	1.21105	0.00657798	0.0380454	50.38	27.488	0.865795	0.022062	0.0868299	UMAMIT3	NC_003074.8	16867033	16868926
AT5G22530	832314	10	3	4	59	59	74	62	36	18	2	13	28	0.561771	0.216098	0.269884	3.13833	3.27119	5.11216	3.23136	2.3804	1.09903	0.118464	0.734478	1.44953	12.7961	5.79355	1.13196	0.215216	0.672694	64.6821	37.8219	0.761648	0.0503577	0.243495	35.962	5.61629	2.64983	1.95444e-05	0.000249565	66.8022	13.4014	2.29843	3.47348e-05	0.000416307	MQJ16.7	NC_003076.8	7480413	7481206
AT2G05995	5007868	34	68	65	20	14	13	30	15	19	35	32	20	2.3013	5.90164	5.28403	1.28177	0.935228	1.08206	1.88386	1.19501	1.39774	2.49781	2.17831	1.24748	27.1522	61.8456	-1.18499	0.00708392	0.084401	15.4082	20.9454	-0.449194	0.357683	1	19.9166	59.9754	-1.57412	0.000276539	0.00259372	15.8944	28.6032	-0.84128	0.081987	0.229188	AT2G05995	NC_003071.7	2325776	2326876
AT3G52748	5008083	21	6	21	29	39	40	47	31	39	19	28	42	2.14839	0.787071	2.5803	2.80917	3.93779	5.0323	4.46092	3.73287	4.33646	2.04948	2.8809	3.9596	27.0552	16.716	0.687861	0.198332	0.650673	36.296	38.79	-0.108159	0.760945	0.933264	36.8901	16.2192	1.17448	0.01004	0.0536217	37.4922	28.4097	0.386988	0.354548	0.593641	AT3G52748	NC_003074.8	19548972	19549589
AT4G37220	829876	7	19	10	10	27	10	54	46	56	33	34	56	0.360546	1.25483	0.618614	0.487695	1.37253	0.633396	2.58041	2.78874	3.13492	1.79214	1.76123	2.65802	37.5364	13.4776	1.50488	0.00367061	0.0497931	15.2645	52.2914	-1.76693	3.89256e-05	0.001152	49.7363	13.0628	1.95851	1.78866e-05	0.000231027	15.7626	39.4322	-1.31875	0.00722409	0.0364526	AP22.71	NC_003075.7	17515042	17516162
AT2G24610	816997	19	4	15	39	19	13	40	34	46	28	42	62	0.298727	0.0806399	0.28325	0.580593	0.294828	0.251349	0.583464	0.629197	0.786059	0.464169	0.664119	0.898299	40.1305	13.0707	1.60207	0.00218586	0.0324346	22.7114	40.2637	-0.811364	0.0552938	0.258826	38.2969	12.6804	1.57201	0.00113785	0.0088479	23.3996	42.1402	-0.840237	0.0665618	0.197295	CNGC14	NC_003071.7	10456879	10460571
AT2G40740	818669	13	8	2	51	68	62	38	13	25	15	22	44	0.482815	0.380975	0.0892123	1.79347	2.49253	2.83166	1.30935	0.568287	1.00915	0.587388	0.821742	1.50591	24.463	7.98423	1.60661	0.0170366	0.160848	60.435	24.6173	1.2765	0.000706326	0.0110374	23.4055	7.73367	1.5902	0.0132009	0.0666922	62.4146	25.6659	1.26925	0.00182855	0.011933	WRKY55	NC_003071.7	16997078	16999499
AT1G09155	837435	6	2	3	40	95	112	33	31	25	5	7	1	0.218116	0.0932255	0.130983	1.37684	3.40843	5.00687	1.11297	1.32643	0.987762	0.191647	0.255923	0.0335	4.09714	3.77841	0.0911744	0.933242	1	84.7494	29.8543	1.50075	0.000312426	0.00594741	28.3955	3.66337	2.91614	3.40858e-06	5.22624e-05	87.6261	4.32196	4.35866	2.85414e-12	1.95917e-10	PP2-B15	NC_003070.9	2949621	2950989
AT2G33020	817864	20	2	11	71	70	49	37	30	18	12	14	25	0.333867	0.0428097	0.220543	1.12225	1.15328	1.00589	0.573032	0.589457	0.326582	0.211214	0.235043	0.384585	15.4999	11.1003	0.463619	0.511596	0.878802	62.1023	28.2445	1.13707	0.000722848	0.0112574	26.8614	10.7667	1.29304	0.0350179	0.1397	64.0772	16.2745	1.96897	2.07998e-07	4.93651e-06	RLP24	NC_003071.7	14013797	14016516
AT2G44480	819055	14	4	7	76	39	53	45	32	37	12	17	20	0.269166	0.09861	0.16164	1.38354	0.740034	1.25309	0.802672	0.724151	0.773162	0.24326	0.328713	0.354349	14.9867	8.54986	0.788969	0.210297	0.665772	55.5267	37.886	0.547991	0.106761	0.386252	36.0313	8.29	2.08819	2.31461e-05	0.0002878	57.2792	15.7493	1.85665	8.72812e-06	0.000128199	BGLU17	NC_003071.7	18359663	18363346
AT2G45760	819184	12	0	5	49	52	76	44	35	26	12	11	33	0.600062	0	0.300291	2.32005	2.56634	4.67349	2.04127	2.06002	1.41308	0.632694	0.553202	1.52068	16.8809	5.58767	1.56309	0.0767856	0.417749	60.2516	34.9196	0.776254	0.0326971	0.185997	33.21	5.41923	2.55928	8.63461e-05	0.000934157	62.2488	17.7051	1.79725	0.000153382	0.0014743	BAP2	NC_003071.7	18846944	18847835
AT5G47960	834847	13	8	9	38	39	41	29	28	27	33	36	53	0.626876	0.494649	0.521241	1.73504	1.85608	2.43128	1.29739	1.58922	1.41507	1.67784	1.74589	2.35517	37.2907	10.5784	1.81179	8.51555e-05	0.00205954	39.4049	28.2511	0.477625	0.184941	0.522048	26.8716	10.2565	1.37841	0.00404447	0.0256938	40.6865	39.1826	0.0440714	0.90001	0.954756	RABA4C	NC_003076.8	19421340	19422533
AT1G52100	841640	30	29	7	44	15	15	47	67	38	20	25	17	0.615803	0.763286	0.172574	0.855184	0.303883	0.378638	0.895059	1.61876	0.847775	0.43286	0.516103	0.321572	19.216	23.5205	-0.292814	0.60842	0.921414	23.7524	51.8563	-1.11242	0.014651	0.106726	49.3313	22.7824	1.11094	0.02607	0.112172	24.4674	20.2272	0.284888	0.592979	0.789619	F5F19.16	NC_003070.9	19383078	19385602
AT1G71390	843480	8	3	3	52	62	69	43	31	33	12	7	30	0.138578	0.0666336	0.062414	0.852889	1.05996	1.46982	0.691042	0.632051	0.621289	0.21917	0.121949	0.478887	14.7687	4.8005	1.604	0.0459176	0.314875	61.5698	35.5478	0.782475	0.0158053	0.11242	33.8073	4.65301	2.82481	6.08101e-07	1.09975e-05	63.5946	15.4884	2.02202	2.19904e-05	0.000283174	RLP11	NC_003070.9	26906401	26908975
AT5G48290	834882	17	15	7	43	38	47	41	45	34	15	14	31	0.684985	0.774984	0.338757	1.64054	1.51116	2.32886	1.53267	2.13419	1.48898	0.637266	0.567331	1.15107	18.2137	13.8796	0.396524	0.490207	0.869466	42.9183	40.5203	0.0799574	0.815727	0.950998	38.5431	13.4488	1.51431	0.000771746	0.00635015	44.3141	19.1203	1.19893	0.00562503	0.0299203	K23F3.1	NC_003076.8	19568760	19569866
AT1G53340	841769	10	8	8	43	24	14	41	33	35	42	24	62	0.198862	0.20399	0.191073	0.809666	0.471039	0.342367	0.756429	0.772417	0.756477	0.880637	0.479996	1.13619	39.0958	9.27411	2.07791	6.58431e-05	0.00165386	25.8602	36.3946	-0.47923	0.245354	0.603481	34.6147	8.99175	1.94474	2.55729e-05	0.000316072	26.6456	41.0698	-0.615295	0.189976	0.405893	F12M16.24	NC_003070.9	19898849	19901091
AT2G15220	816011	10	5	13	97	29	23	52	27	42	12	13	17	0.3979	0.255102	0.621263	3.65454	1.13885	1.12542	1.9196	1.26452	1.81635	0.503446	0.520228	0.62335	12.8745	9.92815	0.373313	0.544616	0.893462	47.2219	39.802	0.251023	0.590395	0.863453	37.8493	9.63342	1.97404	4.49632e-05	0.000523464	48.614	13.5326	1.84926	0.000769218	0.00575488	F15A23.4	NC_003071.7	6608561	6609681
AT1G36060	840510	17	11	13	37	29	24	42	36	34	28	27	40	0.411884	0.341734	0.378292	0.848818	0.693456	0.715073	0.94408	1.02663	0.895328	0.715289	0.657909	0.893089	29.1	14.5046	1.00158	0.0248798	0.210545	29.4488	37.4613	-0.343223	0.332644	0.690742	35.6298	14.0641	1.33438	0.00123171	0.00942165	30.3794	30.5838	-0.00980465	0.979632	0.990547	F5J5.5	NC_003070.9	13454496	13456336
AT2G18193	816333	15	7	28	27	27	11	115	11	29	17	19	31	0.360296	0.215593	0.807763	0.614071	0.640069	0.324918	2.56271	0.310991	0.757082	0.430541	0.458984	0.686181	20.4212	17.8424	0.19715	0.73183	0.954509	20.7945	47.8645	-1.20453	0.0492376	0.240349	45.4826	17.3201	1.39981	0.0448395	0.16779	21.4415	21.4496	0.00703085	0.988545	0.994296	AT2G18193	NC_003071.7	7917413	7919345
AT5G56960	835798	12	0	10	39	58	98	28	27	16	6	3	35	0.251885	0	0.252103	0.775126	1.20156	2.52965	0.545271	0.667071	0.365021	0.132791	0.0633313	0.677014	13.0144	7.44063	0.799087	0.466297	0.860481	67.5619	23.7946	1.49873	0.00080086	0.0121335	22.6316	7.22123	1.62137	0.0245027	0.107102	69.8525	13.6155	2.34191	0.000491154	0.00397505	MHM17.7	NC_003076.8	23038389	23041617
AT1G03580	3766651	15	11	5	37	35	31	42	41	49	11	16	38	0.613263	0.576656	0.245518	1.43233	1.41227	1.55858	1.59308	1.973	2.17735	0.474182	0.657887	1.43169	19.5566	10.9174	0.842173	0.193042	0.642342	34.0085	44.4925	-0.385586	0.246637	0.604621	42.3211	10.5781	1.98864	1.5102e-05	0.00019841	35.0997	20.508	0.763868	0.110713	0.281817	AT1G03580	NC_003070.9	892885	894194
AT3G47220	823875	14	3	12	65	48	54	22	32	23	20	14	23	0.265843	0.0730445	0.273675	1.16868	0.899566	1.26097	0.387573	0.715211	0.474681	0.400428	0.267363	0.40247	17.5297	10.0032	0.792685	0.200468	0.654213	55.3784	26.3071	1.08366	0.00267743	0.0306277	25.0267	9.70522	1.34162	0.0196209	0.0909405	57.1504	18.4315	1.6289	1.76549e-05	0.000237421	PLC9	NC_003074.8	17387883	17390960
AT1G48100	841228	61	25	36	24	18	9	19	20	14	39	28	35	1.40469	0.738175	0.995659	0.523297	0.409089	0.254862	0.405917	0.542085	0.350393	0.946917	0.648462	0.742723	31.5513	42.3171	-0.43474	0.255992	0.721253	16.3207	17.8546	-0.112344	0.828241	1	16.9829	41.0314	-1.28693	0.00246	0.0169581	16.8232	33.1985	-0.963451	0.0348668	0.122663	F21D18.18	NC_003070.9	17766738	17769951
AT5G60780	836199	23	7	11	57	42	17	41	31	31	18	21	28	0.53377	0.208302	0.306603	1.25253	0.961991	0.485164	0.882763	0.84679	0.781925	0.44045	0.490142	0.598816	20.5016	14.0322	0.529369	0.32226	0.778567	36.8437	34.2713	0.116099	0.772409	0.937485	32.5938	13.6049	1.2367	0.00790027	0.0440743	37.9675	21.5451	0.825146	0.0702669	0.204794	NRT2.3	NC_003076.8	24450745	24452964
AT1G09350	837457	52	38	47	5	17	9	10	10	26	65	36	12	1.50029	1.4058	1.62864	0.136593	0.484077	0.31932	0.267673	0.339592	0.815306	1.97734	1.0446	0.319051	35.864	48.7879	-0.449661	0.392745	0.826383	10.2599	15.621	-0.604392	0.375966	1	14.8602	47.3109	-1.67969	0.000219195	0.00211248	10.6015	37.8523	-1.83469	0.00686466	0.0349962	GolS3	NC_003070.9	3019639	3021443
AT5G64450	836566	9	10	11	23	48	38	44	29	42	21	19	30	0.735241	1.04751	1.07929	1.77911	3.87011	3.81754	3.33483	2.78851	3.72918	1.80885	1.56105	2.25849	21.4362	10.8739	0.991417	0.0574815	0.355867	36.5055	38.1976	-0.0738256	0.848437	0.960282	36.3275	10.5451	1.79866	7.07821e-05	0.000782581	37.7184	22.5281	0.735101	0.0979905	0.258573	T12B11.4	NC_003076.8	25771949	25772761
AT1G04220	839578	52	22	48	24	34	8	26	10	12	39	28	21	1.13476	0.615589	1.25805	0.495903	0.732273	0.214685	0.526388	0.256854	0.284615	0.897348	0.614516	0.422306	27.5014	42.7642	-0.646848	0.133488	0.549693	20.9055	15.496	0.432081	0.450268	1	14.7325	41.4829	-1.48096	0.00151023	0.0112765	21.5583	28.9739	-0.408734	0.437936	0.66923	KCS2	NC_003070.9	1119699	1122786
--	novel.11	14	1	1	61	62	81	28	9	18	12	8	25	0.981863	0.0899274	0.0842327	4.05079	4.2915	6.98587	1.82186	0.742938	1.37206	0.887363	0.564272	1.61574	13.6334	5.12739	1.37069	0.152571	0.581713	68.9152	17.7783	1.92979	1.44984e-06	7.45491e-05	16.9028	4.96729	1.72197	0.0490034	0.179032	71.1809	14.3075	2.29877	2.02515e-07	4.84017e-06	-	NC_003076.8	8373062	8373911
AT5G58860	836003	21	19	4	64	20	13	44	55	16	27	19	15	0.50252	0.582984	0.114961	1.45011	0.472345	0.382552	0.976833	1.54912	0.416132	0.681232	0.457261	0.330776	19.0533	15.6113	0.28314	0.653616	0.933675	30.588	38.9244	-0.335947	0.549567	0.843143	37.0254	15.1205	1.28834	0.0359152	0.142399	31.4846	20.072	0.663108	0.255144	0.486997	CYP86A1	NC_003076.8	23765791	23768111
AT3G60966	3769752	6	3	4	31	46	83	34	26	30	10	21	21	0.241324	0.154717	0.193226	1.18058	1.826	4.10525	1.26871	1.23086	1.31143	0.424078	0.849462	0.778353	15.8682	4.54864	1.79153	0.011145	0.118882	55.6363	30.0082	0.878948	0.0452085	0.228941	28.5402	4.41054	2.67608	4.77828e-06	7.02633e-05	57.5282	16.6723	1.77357	0.000578512	0.00457137	AT3G60966	NC_003074.8	22552560	22553668
AT1G02620	839269	8	11	10	25	38	14	50	27	66	20	9	36	0.258017	0.454904	0.387361	0.763457	1.20958	0.555263	1.4961	1.02496	2.31355	0.680119	0.291928	1.06996	19.735	10.5918	0.912141	0.151426	0.58002	24.7614	47.4844	-0.930951	0.0299999	0.17576	45.1601	10.27	2.15425	1.10284e-05	0.000150244	25.548	20.7151	0.304399	0.584798	0.785614	T14P4.21	NC_003070.9	557092	558774
AT1G22110	838816	13	12	10	12	27	13	46	15	38	24	35	64	0.243844	0.288615	0.225282	0.213126	0.499835	0.299864	0.800497	0.331167	0.774691	0.474653	0.660256	1.10626	37.2272	12.5475	1.57651	0.00156954	0.024919	17.0251	32.1913	-0.923594	0.0667042	0.289825	30.6082	12.164	1.34192	0.0083363	0.0460963	17.5815	39.0686	-1.15424	0.0207276	0.0828671	F2E2.18	NC_003070.9	7800507	7804061
AT5G15960	831453	32	25	35	17	9	5	10	12	15	84	35	28	1.72177	1.72478	2.26178	0.866086	0.477928	0.330833	0.499182	0.759966	0.87719	4.76543	1.89395	1.38833	46.3765	32.9209	0.490923	0.309285	0.770062	9.8661	12.5758	-0.327143	0.612991	1	11.9631	31.9293	-1.42704	0.00182905	0.0132328	10.164	48.9087	-2.24495	0.000130643	0.00128481	KIN1	NC_003076.8	5209717	5210826
AT1G65483	5007835	7	1	1	47	58	62	49	26	26	5	4	19	0.194054	0.0355462	0.0332952	1.2337	1.58689	2.11363	1.26024	0.848369	0.783383	0.146147	0.111522	0.485385	8.37095	2.94881	1.46744	0.174205	0.61688	56.1182	33.0353	0.748775	0.0333714	0.188552	31.4123	2.85723	3.38095	1.57315e-06	2.5868e-05	57.9633	8.77011	2.69948	3.56463e-07	7.882e-06	AT1G65483	NC_003070.9	24342483	24344158
AT1G58300	842199	17	9	9	27	44	57	29	33	25	12	20	23	0.615986	0.418151	0.391672	0.926344	1.57351	2.53986	0.974885	1.40742	0.984552	0.458459	0.728833	0.767995	16.7878	12.2229	0.450709	0.413507	0.835064	43.7911	29.4246	0.567593	0.176899	0.509949	27.9893	11.849	1.22181	0.010727	0.0565456	45.2631	17.6381	1.34564	0.00476084	0.0261505	HO4	NC_003070.9	21627758	21630118
AT5G13790	831224	53	31	27	35	25	7	18	22	19	21	28	18	1.90957	1.43216	1.16837	1.19403	0.888985	0.310149	0.60168	0.932974	0.744029	0.797766	1.0146	0.597641	20.7646	38.8898	-0.913866	0.026788	0.221715	21.0538	20.0288	0.0939974	0.860939	0.964014	19.0527	37.6969	-1.00013	0.0145221	0.0720454	21.6871	21.8575	0.00645358	0.990622	0.99541	AGL15	NC_003076.8	4448862	4450958
AT3G14395	820661	43	54	52	15	16	14	18	13	18	30	12	18	3.22896	5.19944	4.6898	1.06653	1.18579	1.29281	1.25401	1.14901	1.46907	2.37526	0.906256	1.24559	18.7217	54.234	-1.53597	0.000424393	0.00832214	14.9014	16.3315	-0.136447	0.788345	1	15.5326	52.5883	-1.75215	6.68774e-06	9.552e-05	15.3826	19.7175	-0.356413	0.517665	0.732194	AT3G14395	NC_003074.8	4810888	4811481
AT2G38390	818420	5	9	7	89	33	6	51	58	4	11	16	13	0.160795	0.371121	0.27037	2.71007	1.0474	0.237284	1.52162	2.19543	0.139811	0.372987	0.517487	0.385262	12.3246	7.74703	0.689314	0.294841	0.759248	39.4961	37.9629	0.0597621	0.96157	0.991574	36.1075	7.51094	2.27751	0.00360762	0.0233835	40.6255	12.964	1.6563	0.0162021	0.0684443	T19C21.12	NC_003071.7	16079679	16081671
AT4G23450	828444	10	7	14	33	39	38	32	26	28	33	20	19	0.274153	0.246071	0.460976	0.856629	1.05524	1.28112	0.813909	0.838983	0.83431	0.953901	0.55144	0.480015	22.4779	11.098	1.01575	0.0680544	0.389558	36.7363	28.7317	0.348439	0.338404	0.695782	27.3267	10.7674	1.34574	0.00550562	0.0330257	37.9359	23.6772	0.681257	0.108665	0.278066	AIRP1	NC_003075.7	12240803	12242736
AT1G49450	841369	39	21	21	35	16	26	12	11	16	37	29	34	0.823275	0.568419	0.532424	0.699576	0.333346	0.674942	0.235015	0.273313	0.367094	0.82353	0.615679	0.661406	30.921	28.3127	0.116518	0.766387	0.960793	25.5757	13.1352	0.962327	0.0608496	0.274584	12.4941	27.4467	-1.14805	0.0158496	0.0770579	26.3851	32.5345	-0.305172	0.478401	0.701773	F13F21.11	NC_003070.9	18305445	18307557
AT4G11400	826744	48	21	32	38	15	14	22	15	14	27	21	28	0.991214	0.556051	0.793659	0.743013	0.305712	0.355523	0.421485	0.36459	0.314218	0.587878	0.436136	0.532835	23.4361	35.1902	-0.595825	0.140285	0.561279	21.5514	16.873	0.357843	0.492232	0.80808	16.0461	34.124	-1.09229	0.011257	0.0588881	22.2047	24.6506	-0.141242	0.775183	0.896052	F25E4.20	NC_003075.7	6938299	6940648
AT1G65240	842831	10	13	10	25	48	35	39	26	35	13	12	27	0.262689	0.43788	0.3155	0.621826	1.24445	1.13064	0.950474	0.803902	0.99928	0.360067	0.317029	0.653604	15.7823	12.0135	0.409082	0.485245	0.868751	35.9554	33.1995	0.108273	0.777653	0.93949	31.574	11.6464	1.45534	0.00148379	0.0111032	37.1417	16.5674	1.15374	0.017086	0.0713356	T23K8.15	NC_003070.9	24230867	24233523
AT3G16175	820863	28	34	44	15	18	13	22	12	19	27	33	27	1.72029	2.6785	3.24679	0.872612	1.09147	0.982199	1.25401	0.867785	1.26874	1.74906	2.03908	1.52868	26.8798	38.6081	-0.516185	0.188979	0.636919	15.1375	17.4783	-0.213065	0.672771	1	16.6213	37.4481	-1.15846	0.00722574	0.0411055	15.6251	28.2829	-0.855257	0.0585055	0.180147	AT3G16175	NC_003074.8	5480416	5481379
AT1G13550	837916	13	1	4	61	49	49	20	21	18	12	12	30	0.456583	0.0450345	0.168731	2.02858	1.69851	2.11634	0.651688	0.868126	0.687109	0.44438	0.423871	0.970971	16.3241	5.92794	1.42682	0.076658	0.417167	52.5528	19.8991	1.40642	9.90249e-05	0.0023735	18.9279	5.74705	1.66943	0.0183078	0.0861496	54.2327	17.1276	1.65005	9.81281e-05	0.00100631	F13B4.4	NC_003070.9	4636984	4638330
AT3G28857	2745895	46	15	23	41	27	29	14	15	10	33	24	12	2.25226	0.94172	1.35253	1.90078	1.30473	1.74611	0.63595	0.864451	0.532155	1.70362	1.18181	0.541442	21.6972	28.8346	-0.425946	0.427814	0.842816	31.9638	13.1452	1.28779	0.0051011	0.0499648	12.5035	27.9569	-1.17821	0.021936	0.0988996	32.9762	22.8763	0.535114	0.265957	0.499223	PRE5	NC_003074.8	10855623	10856787
AT5G25230	832594	19	8	9	40	24	24	42	19	27	19	28	28	0.257282	0.138904	0.146372	0.512865	0.320747	0.399651	0.527642	0.302829	0.397372	0.271273	0.381321	0.3494	23.0053	12.4457	0.87034	0.0897083	0.455534	28.8036	28.7163	-0.00262857	0.994906	0.999043	27.305	12.0651	1.16734	0.0198121	0.09158	29.7066	24.185	0.296675	0.481141	0.704229	F21J6.106	NC_003076.8	8739545	8743880
AT1G33030	840198	11	2	11	51	35	53	43	18	22	7	1	33	0.356837	0.083191	0.428576	1.56651	1.12057	2.1143	1.29413	0.687285	0.77567	0.239427	0.0326252	0.986507	12.1397	8.29928	0.546949	0.593979	0.915015	46.7183	26.9146	0.776865	0.0519699	0.248813	25.5899	8.05374	1.65647	0.00629395	0.036772	48.2315	12.7013	1.91044	0.00711959	0.0360256	F9L11.18	NC_003070.9	11964776	11966320
AT1G30720	839952	5	4	6	49	37	41	41	21	34	7	8	34	0.108739	0.111543	0.15672	1.00901	0.794165	1.09651	0.82724	0.537553	0.803656	0.160513	0.174977	0.6814	14.6066	5.37824	1.45111	0.0761775	0.415773	42.1127	31.5797	0.405045	0.25632	0.615821	30.0304	5.21667	2.53459	8.9328e-06	0.000124993	43.4609	15.298	1.49087	0.0068389	0.0348911	T5I8.17	NC_003070.9	10897925	10899975
AT3G45960	823739	11	8	9	19	10	12	21	22	33	35	50	54	0.358663	0.334467	0.352447	0.586589	0.321802	0.481158	0.635253	0.844314	1.16946	1.20326	1.63961	1.62254	42.5873	9.95593	2.09621	3.13074e-06	0.000109576	13.4779	25.7339	-0.928293	0.0641656	0.28366	24.4794	9.65359	1.33581	0.010356	0.0549405	13.9009	44.7643	-1.68852	9.78412e-05	0.00100391	EXLA3	NC_003074.8	16892702	16894153
AT5G22545	832316	8	1	3	53	32	63	48	17	18	7	8	25	0.507592	0.0813568	0.228614	3.1841	2.00387	4.91562	2.82553	1.26958	1.24129	0.468295	0.510494	1.46175	12.0031	4.00122	1.5534	0.0841996	0.439837	50.243	26.6323	0.895347	0.0460943	0.231263	25.3183	3.87946	2.66268	0.000225387	0.00216609	51.8826	12.5822	2.02469	0.000161298	0.00153591	AT5G22545	NC_003076.8	7483159	7483861
AT2G47780	819390	39	19	32	14	14	7	17	10	13	48	43	26	1.90326	1.18893	1.87561	0.646917	0.674306	0.420092	0.769691	0.574409	0.689531	2.46986	2.11047	1.16927	36.5486	31.5899	0.200102	0.62947	0.928024	11.2816	13.1974	-0.220519	0.704578	1	12.5503	30.6375	-1.28635	0.00494659	0.0302971	11.6354	38.5058	-1.7095	0.000556544	0.00442177	F17A22.17	NC_003071.7	19570040	19571034
AT5G28145	3770772	14	7	3	15	26	27	31	23	34	36	30	35	0.134149	0.0860057	0.0345254	0.136094	0.245883	0.318154	0.275585	0.259403	0.354092	0.363714	0.289106	0.309056	31.1953	8.26641	1.89227	0.000549117	0.010287	23.0143	29.3879	-0.365459	0.405688	0.749974	27.9509	8.00873	1.77998	0.00138155	0.0104098	23.7821	32.819	-0.477129	0.274824	0.50957	AT5G28145	NC_003076.8	10129022	10133676
AT3G55700	824736	13	12	8	28	37	27	38	17	23	27	17	33	0.357497	0.423136	0.264227	0.729078	1.00421	0.913074	0.969497	0.550257	0.687438	0.782871	0.470169	0.83628	23.6382	11.8063	1.00497	0.0535354	0.342578	30.3654	25.4182	0.244545	0.549266	0.843118	24.1686	11.4432	1.08914	0.0318688	0.130154	31.3493	24.848	0.332292	0.429837	0.662232	AT3G55700	NC_003074.8	20671115	20673430
AT5G40010	833998	3	0	2	40	43	53	41	19	41	7	7	23	0.0719817	0	0.0576353	0.908756	1.01827	1.56383	0.912679	0.536589	1.06921	0.177091	0.168918	0.508554	11.1134	1.67486	2.68391	0.0119935	0.125822	45.8742	33.2467	0.45055	0.236966	0.593139	31.616	1.62511	4.21469	2.60158e-07	4.98891e-06	47.3825	11.6508	2.00341	9.84823e-05	0.00100842	AATP1	NC_003076.8	16020058	16021916
AT5G09970	830858	42	19	23	46	16	10	10	8	15	23	35	28	0.867714	0.503327	0.570707	0.899853	0.326244	0.254062	0.191673	0.194538	0.336818	0.501017	0.727229	0.533082	26.4871	29.1883	-0.150427	0.718605	0.950936	22.7426	11.0857	1.04968	0.0913138	1	10.5444	28.2982	-1.43631	0.00464141	0.0288075	23.413	27.8602	-0.237665	0.658538	0.830112	CYP78A7	NC_003076.8	3111945	3114239
AT1G02520	839353	8	13	18	28	30	27	42	17	45	10	15	20	0.0789113	0.164423	0.213245	0.261513	0.292056	0.327511	0.384355	0.197372	0.482435	0.104003	0.148805	0.181798	13.7124	14.3558	-0.0494844	0.933755	0.99258	28.1911	34.1736	-0.286727	0.490529	0.806796	32.497	13.9267	1.2412	0.0184301	0.0865845	29.103	14.4034	1.00466	0.030975	0.112079	ABCB11	NC_003070.9	523536	529069
AT2G27420	817287	39	37	43	11	16	3	10	8	11	42	35	17	1.28004	1.55715	1.69507	0.341853	0.518293	0.121086	0.304505	0.309056	0.392401	1.45347	1.15533	0.514184	29.5	42.8599	-0.542429	0.202662	0.656732	9.45435	9.70739	-0.0176716	0.980038	1	9.23294	41.5638	-2.16961	1.04523e-06	1.79444e-05	9.7484	31.0969	-1.64689	0.0073777	0.0371289	F10A12.10	NC_003071.7	11726134	11727654
AT5G07200	830611	35	22	47	10	29	15	15	21	17	34	17	10	0.971476	0.782989	1.56682	0.262815	0.794433	0.511998	0.386268	0.686074	0.512849	0.995039	0.474558	0.255784	19.2671	37.1028	-0.953522	0.0758065	0.41432	17.8114	18.0861	-0.0146501	0.978664	1	17.2056	35.9981	-1.07646	0.0167845	0.080617	18.4008	20.3229	-0.137422	0.827355	0.920452	GA20OX3	NC_003076.8	2243553	2245339
AT4G17660	827486	3	0	2	39	57	57	33	28	22	6	1	23	0.0824485	0	0.066016	1.01488	1.54608	1.92641	0.841412	0.905747	0.657145	0.173864	0.02764	0.582503	8.92088	1.67486	2.38	0.0675606	1	51.4608	27.703	0.886529	0.0157902	0.11242	26.3479	1.62511	3.94782	1.35951e-06	2.27168e-05	53.1616	9.33868	2.48951	0.000119482	0.00118781	DL4865W	NC_003075.7	9831077	9833138
AT5G02780	831800	6	2	19	49	14	47	25	21	58	1	2	27	0.227962	0.0974341	0.867008	1.76277	0.52497	2.19595	0.881222	0.939114	2.39506	0.0400598	0.0764219	0.945332	8.7588	9.70789	-0.139365	0.904224	0.987231	37.2792	35.1505	0.0807295	0.879546	0.969908	33.4366	9.42974	1.82737	0.00940242	0.0507284	38.4759	9.14828	2.0539	0.0174476	0.07248	GSTL1	NC_003076.8	630748	632792
AT5G22540	832315	5	2	0	35	47	43	32	26	28	14	5	31	0.143239	0.0734667	0	0.949393	1.32887	1.51486	0.850501	0.876702	0.871819	0.422879	0.144058	0.818393	15.0879	2.35541	2.64443	0.0093847	0.104536	41.7522	28.7317	0.53357	0.136886	0.44308	27.3267	2.28073	3.52074	1.95208e-06	3.13501e-05	43.1206	15.8246	1.43444	0.00785149	0.038984	MQJ16.8	NC_003076.8	7481397	7482953
AT4G39340	830089	42	28	30	9	33	25	14	10	13	30	16	18	4.87863	4.17038	4.18531	0.989869	3.78319	3.5711	1.50873	1.36721	1.64123	3.67424	1.86915	1.92677	19.9661	35.3791	-0.83407	0.0513181	0.334745	22.6025	12.3163	0.867535	0.137529	1	11.7136	34.302	-1.55136	0.000339002	0.0030966	23.3665	21.0289	0.148683	0.797494	0.906047	EC1.4	NC_003075.7	18293129	18293512
AT4G10150	826606	44	37	31	12	7	8	15	12	11	39	31	17	1.74764	1.88439	1.47883	0.451303	0.274406	0.390754	0.552745	0.561008	0.474865	1.63328	1.23833	0.62224	27.2775	39.9689	-0.55723	0.18665	0.635053	8.88706	12.6659	-0.512021	0.407739	1	12.0462	38.7462	-1.68455	6.08841e-05	0.000689008	9.16722	28.7503	-1.6447	0.00407684	0.0231259	T9A4.19	NC_003075.7	6327917	6329751
AT5G05365	5008200	20	8	9	10	13	15	31	21	31	33	25	48	1.74237	0.893653	0.941695	0.824891	1.11776	1.60699	2.50556	2.15336	2.93527	3.03125	2.19041	3.85354	32.4224	12.757	1.3284	0.0075201	0.0886046	12.8414	27.6091	-1.12236	0.019625	0.130654	26.2579	12.3665	1.06739	0.0296136	0.123309	13.2664	34.0675	-1.37974	0.00449706	0.0249768	AT5G05365	NC_003076.8	1590036	1590861
AT1G65510	842863	10	2	11	33	34	33	48	30	14	10	8	27	0.737267	0.18907	0.974036	2.3037	2.47399	2.99193	3.28322	2.60335	1.12184	0.777359	0.593186	1.83441	13.5598	7.98805	0.75727	0.326224	0.782155	33.2575	30.0968	0.134005	0.756669	0.931191	28.6179	7.7523	1.87293	0.00329626	0.0217154	34.3351	14.2209	1.25705	0.0139888	0.06116	F5I14.24	NC_003070.9	24359328	24360081
AT1G47440	3767379	25	33	28	15	16	16	9	16	20	26	36	19	0.789742	1.33668	1.06233	0.448666	0.498839	0.621553	0.263768	0.594912	0.686676	0.865996	1.14373	0.553105	25.1728	31.3453	-0.311817	0.475408	0.863626	15.6716	15.4951	0.0230158	0.966926	1	14.7423	30.3906	-1.05209	0.0324009	0.131753	16.1812	26.5073	-0.71625	0.144045	0.337082	T3F24.18	NC_003070.9	17400861	17402272
AT2G00580	28717467	7	0	4	18	32	38	40	30	41	5	7	37	0.242228	0	0.166244	0.589775	1.09288	1.61705	1.28416	1.2219	1.54201	0.182429	0.243613	1.17988	14.5112	3.66095	1.96012	0.061347	0.367858	30.0224	37.0508	-0.317869	0.442828	0.77666	35.2388	3.55165	3.244	3.18342e-07	6.0098e-06	31.0311	15.1853	1.01384	0.140857	0.332212	AT2G00580	NC_003071.7	6218913	6220347
AT3G02840	821225	8	0	7	24	29	60	28	20	12	9	8	54	0.279215	0	0.29343	0.793135	0.998946	2.57521	0.906652	0.821611	0.455205	0.331199	0.280812	1.73681	21.0443	5.08395	2.03295	0.0371327	0.274978	39.3793	19.8086	0.97536	0.0564652	0.261684	18.8373	4.93428	1.90385	0.0119815	0.0617862	40.7157	22.0233	0.871703	0.202534	0.42319	F13E7.22	NC_003074.8	618398	619686
AT2G46940	819308	14	10	2	29	42	33	30	33	18	11	19	18	0.584705	0.535523	0.100322	1.14681	1.73122	1.69487	1.16242	1.62222	0.817068	0.484394	0.798065	0.692771	14.7043	9.09474	0.687216	0.322509	0.778609	34.532	27.3063	0.340007	0.401394	0.745445	25.9733	8.80866	1.54754	0.0115242	0.0599519	35.66	15.4564	1.19922	0.00721218	0.0364152	F14M4.23	NC_003071.7	19286434	19287590
AT5G53200	835401	34	28	31	21	26	9	15	9	11	20	22	32	1.67947	1.77345	1.83913	0.982196	1.26754	0.546698	0.687412	0.523265	0.590557	1.04164	1.09293	1.45664	22.6219	33.2599	-0.550818	0.155489	0.585294	17.8977	11.5483	0.638131	0.255473	1	10.9821	32.2509	-1.54492	0.00052079	0.00450791	18.4587	23.7701	-0.354042	0.471996	0.696682	TRY	NC_003076.8	21582614	21584243
AT2G04515	814993	3	1	2	36	66	45	34	18	20	6	8	17	0.153456	0.0655892	0.122872	1.74362	3.33198	2.83067	1.61353	1.08374	1.11191	0.323602	0.411557	0.801348	9.36277	2.0745	2.15471	0.0276346	0.226601	48.7269	23.5823	1.03568	0.00816911	0.0706659	22.4241	2.01188	3.45071	1.13054e-05	0.00015341	50.3268	9.82303	2.34086	2.21819e-06	3.91614e-05	AT2G04515	NC_003071.7	1573637	1574508
AT3G28740	822506	50	35	92	2	8	10	8	4	7	16	8	15	1.39651	1.25347	3.08618	0.0528922	0.220526	0.343469	0.2073	0.131499	0.212496	0.471186	0.22472	0.386078	12.0448	63.6431	-2.40212	1.00785e-06	3.93685e-05	6.94157	6.25161	0.123137	0.886546	1	5.94494	61.7656	-3.36427	4.40605e-10	1.25688e-08	7.18101	12.6701	-0.844344	0.274347	0.508928	CYP81D11	NC_003074.8	10788698	10790553
AT1G23850	838996	17	5	9	49	18	31	30	29	18	18	8	22	0.501507	0.189133	0.318881	1.36871	0.524078	1.12461	0.821075	1.00696	0.577135	0.559884	0.237353	0.59808	14.7219	10.6244	0.454418	0.485693	0.868973	32.3596	25.8162	0.326529	0.473077	0.796874	24.5545	10.3019	1.22799	0.023343	0.103478	33.3712	15.4725	1.10609	0.0398577	0.13552	T23E23.1	NC_003070.9	8425724	8427235
AT3G17130	820970	33	25	31	22	14	8	17	14	17	23	30	20	1.55927	1.51467	1.75925	0.984277	0.652876	0.464848	0.74523	0.778616	0.873039	1.14586	1.42562	0.870857	22.6174	31.7498	-0.491955	0.218337	0.676839	14.0878	16.0658	-0.174976	0.746502	1	15.2805	30.7891	-1.01253	0.0151807	0.0746375	14.5192	23.8069	-0.696937	0.177268	0.387141	AT3G17130	NC_003074.8	5844277	5845220
AT2G27430	817288	13	6	8	31	33	28	36	27	19	13	14	25	0.346599	0.205118	0.256172	0.782586	0.868346	0.918026	0.890472	0.847296	0.550572	0.365447	0.375395	0.614233	15.8259	9.40851	0.74166	0.214278	0.672237	30.416	27.1778	0.157372	0.688176	0.907525	25.8463	9.12251	1.4886	0.00430529	0.0270265	31.3967	16.6196	0.908544	0.0421788	0.141245	F10A12.11	NC_003071.7	11729759	11733371
AT2G23620	816894	10	12	2	35	28	23	36	19	23	22	14	28	0.401482	0.617755	0.0964392	1.33052	1.10948	1.13555	1.34092	0.897856	1.00362	0.931292	0.565288	1.03594	19.6283	8.64911	1.18954	0.0753658	0.412699	28.1478	25.5759	0.1324	0.741776	0.925354	24.3202	8.37646	1.5486	0.0106505	0.0562529	29.0381	20.6304	0.49304	0.262434	0.4953	MES1	NC_003071.7	10047308	10049413
AT1G33730	840264	4	3	0	27	28	47	47	19	30	6	11	29	0.116461	0.111998	0	0.74434	0.804589	1.6828	1.26956	0.651122	0.949335	0.184191	0.322099	0.778087	13.7674	2.44382	2.4862	0.0124134	0.128863	34.9698	31.2185	0.14218	0.745497	0.927301	29.683	2.36607	3.63294	1.31741e-06	2.21207e-05	36.136	14.4277	1.30467	0.025475	0.0966729	CYP76C5	NC_003070.9	12226852	12228556
AT3G54510	824616	27	19	29	21	22	20	14	10	13	19	29	26	0.40064	0.361505	0.516829	0.295051	0.322187	0.36495	0.192731	0.174654	0.209658	0.297264	0.432778	0.355527	22.7378	26.7434	-0.233081	0.576302	0.908614	20.8917	12.3163	0.757269	0.129425	1	11.7136	25.9391	-1.14546	0.0149619	0.0738019	21.567	23.9094	-0.154308	0.725855	0.869453	AT3G54510	NC_003074.8	20180007	20183588
AT1G79529	6241354	41	16	28	19	16	9	17	14	14	31	18	26	3.25988	1.6312	2.67382	1.4304	1.25554	0.879979	1.25401	1.31018	1.20982	2.59882	1.43935	1.90502	23.2285	29.5311	-0.357883	0.425937	0.841933	14.1863	15.0321	-0.0726007	0.891412	1	14.297	28.6385	-1.0126	0.0290389	0.121651	14.6285	24.4438	-0.727511	0.148405	0.343693	AT1G79529	NC_003070.9	29915662	29916410
AT5G61350	836256	26	23	42	7	14	10	16	8	23	28	29	22	0.403101	0.457232	0.782073	0.10276	0.214222	0.190657	0.230141	0.145988	0.387565	0.457715	0.452183	0.31432	24.5152	32.8484	-0.421174	0.325593	0.781199	10.3185	15.6044	-0.604653	0.331515	1	14.8406	31.8699	-1.09655	0.0292594	0.122256	10.6592	25.8078	-1.28104	0.015954	0.0677189	CAP1	NC_003076.8	24667873	24670749
AT1G02460	839443	27	24	40	16	12	18	17	16	14	27	24	13	0.579281	0.660246	1.03073	0.325036	0.254098	0.47491	0.338383	0.404048	0.32646	0.610782	0.51786	0.257026	20.0302	32.8181	-0.715505	0.129026	0.542397	15.502	15.7771	-0.0344294	0.947717	1	15.0063	31.8373	-1.08495	0.0150701	0.0742113	16.0067	21.1077	-0.404439	0.457264	0.684916	T6A9.22	NC_003070.9	504463	507268
AT1G08765	28716900	43	29	20	30	9	10	18	15	14	15	16	28	1.06437	0.920433	0.594584	0.703126	0.219868	0.304395	0.413363	0.437023	0.376643	0.391484	0.39831	0.638693	17.968	32.3841	-0.848512	0.0614417	0.368085	15.7261	15.6983	0.0125143	0.982837	1	14.9305	31.3862	-1.07725	0.0151519	0.0745609	16.1977	18.8707	-0.214617	0.716974	0.863988	AT1G08765	NC_003070.9	77537	80345
AT4G20230	827770	27	24	26	14	14	13	15	11	14	33	34	18	0.586332	0.668282	0.678126	0.287869	0.300056	0.347165	0.302207	0.281164	0.330434	0.755598	0.742565	0.360214	26.5437	27.6298	-0.0604166	0.888954	0.98512	13.5923	13.3271	0.0235273	0.965502	1	12.6751	26.7917	-1.07611	0.0168901	0.0809919	14.031	27.9653	-0.994977	0.0485493	0.157007	F1C12.150	NC_003075.7	10924100	10926833
AT3G11640	820336	12	6	10	32	35	33	26	19	19	15	14	22	0.545622	0.349809	0.546096	1.37768	1.57063	1.84518	1.09678	1.01684	0.938948	0.719117	0.640199	0.921812	15.6102	9.83847	0.65967	0.250936	0.716175	33.2655	21.2608	0.638623	0.105819	0.384347	20.2198	9.54187	1.07518	0.0410212	0.156978	34.3454	16.4044	1.05753	0.0140495	0.0613596	AT3G11640	NC_003074.8	3674282	3675262
AT5G24206	5008222	21	3	8	36	25	22	25	31	29	11	15	16	2.00578	0.367412	0.917721	3.25576	2.35667	2.58404	2.21532	3.48508	3.0105	1.10778	1.44089	1.40829	12.8814	10.6994	0.24381	0.725018	0.952759	27.1334	28.8831	-0.0795742	0.843191	0.959586	27.4758	10.3737	1.36846	0.0193543	0.0899065	27.9867	13.5415	1.04703	0.0262495	0.0989103	AT5G24206	NC_003076.8	8213626	8214689
AT4G34380	829588	8	2	2	39	44	43	24	21	16	13	11	18	0.164214	0.0526404	0.0493069	0.758004	0.89139	1.08543	0.457051	0.507372	0.356958	0.281359	0.227085	0.340488	12.8677	4.03027	1.63535	0.0370699	0.274812	42.0309	20.3847	1.03982	0.00695678	0.0631461	19.3878	3.90584	2.26211	0.00118292	0.00912622	43.4001	13.5237	1.67345	9.30313e-05	0.000963245	F10M10.150	NC_003075.7	16438469	16440641
AT2G02930	814822	9	4	8	39	40	40	27	18	13	4	9	30	0.383788	0.218714	0.409728	1.57471	1.68346	2.09759	1.06818	0.903458	0.602516	0.179848	0.385982	1.1789	12.7824	7.36433	0.796953	0.330884	0.7857	39.633	19.1145	1.04082	0.00985694	0.081003	18.1768	7.14322	1.34022	0.0259586	0.111844	40.9187	13.3836	1.59426	0.00574224	0.0303811	GSTF3	NC_003071.7	851156	852321
AT4G25490	828653	10	19	23	9	15	11	9	9	5	80	31	19	0.366513	0.892919	1.01245	0.312333	0.542595	0.495787	0.306031	0.388257	0.199176	3.09155	1.14269	0.641729	41.2244	19.229	1.10604	0.07341	0.407508	11.6195	7.71879	0.589843	0.378304	1	7.34161	18.6523	-1.33806	0.0355093	0.141115	12.0005	43.5012	-1.85785	0.00221822	0.0140182	CBF1	NC_003075.7	13021780	13022996
AT4G21745	5008153	14	3	8	7	12	6	19	22	28	46	40	34	0.605102	0.166261	0.415287	0.286474	0.51189	0.318907	0.761881	1.11921	1.31533	2.09631	1.73875	1.35422	37.2775	8.52082	2.09504	6.88269e-05	0.00171177	8.15671	23.4237	-1.51073	0.00708621	1	22.2823	8.26363	1.3989	0.018011	0.0851108	8.42035	39.2463	-2.21183	1.03593e-05	0.000148834	AT4G21745	NC_003075.7	11548606	11550622
AT2G32270	817787	5	6	4	41	39	44	20	23	37	11	2	5	0.144258	0.221968	0.138608	1.12006	1.11053	1.56112	0.535345	0.781062	1.16024	0.334626	0.0580332	0.132938	5.65519	5.43633	0.0564924	0.951791	0.995307	41.4682	27.191	0.610779	0.124159	0.418364	25.8666	5.26943	2.30366	0.000189199	0.00186428	42.816	5.96012	2.85813	6.3977e-07	1.3004e-05	ZIP3	NC_003071.7	13704068	13706928
AT1G68460	843175	14	8	11	6	20	12	39	13	36	23	27	27	0.359715	0.263566	0.339454	0.145972	0.507172	0.379162	0.929669	0.393152	1.00533	0.623096	0.697702	0.639297	23.7091	11.6308	1.01991	0.0360528	0.270053	12.6498	28.7013	-1.19298	0.0350722	0.19411	27.2908	11.2787	1.27508	0.0164942	0.0795698	13.0726	24.9357	-0.938272	0.0853371	0.235263	IPT1	NC_003070.9	25668610	25670345
AT2G34580	818022	4	0	12	31	30	41	40	27	13	4	12	21	0.15637	0	0.563421	1.14747	1.15747	1.97102	1.45073	1.24235	0.55235	0.164874	0.471793	0.756523	11.1121	5.69201	0.967169	0.349967	0.798958	34.4908	26.2852	0.378257	0.398938	0.743302	24.9948	5.53053	2.17613	0.0065826	0.0380601	35.6245	11.6513	1.59232	0.00415226	0.0234558	T31E10.8	NC_003071.7	14565660	14567673
AT5G44567	28721249	7	1	16	20	26	21	22	22	33	16	7	44	0.567695	0.103989	1.55846	1.5358	2.08106	2.09435	1.65529	2.10004	2.90876	1.36815	0.570941	3.28836	20.1228	8.5077	1.24231	0.154487	0.584393	22.2167	26.0276	-0.227269	0.602359	0.868914	24.7583	8.26321	1.57759	0.0219528	0.0989044	22.9393	21.0933	0.111801	0.853214	0.933856	AT5G44567	NC_003076.8	17953282	17954554
AT1G09950	837529	4	2	4	5	5	6	23	20	21	49	36	59	0.133847	0.0858122	0.160756	0.158419	0.165126	0.246896	0.714021	0.787711	0.763741	1.72879	1.21151	1.81933	44.2433	3.52655	3.63764	1.89225e-09	1.14757e-07	5.37709	21.4414	-2.0119	0.000901568	1	20.3935	3.42089	2.56395	0.000149631	0.00152008	5.55293	46.5141	-3.08865	6.18707e-09	2.2207e-07	RAS1	NC_003070.9	3240531	3241863
AT5G02865	28720505	38	27	43	14	22	17	16	13	8	16	12	5	1.91091	1.74096	2.59706	0.666609	1.09188	1.05128	0.746466	0.769462	0.437243	0.848347	0.606895	0.231705	10.3963	38.5523	-1.90368	0.000204562	0.00449037	17.6178	12.2984	0.512765	0.348614	1	11.6962	37.3946	-1.67452	0.000194838	0.00191345	18.1953	10.9639	0.738038	0.234902	0.464399	AT5G02865	NC_003076.8	5967101	5967987
AT5G36925	833661	13	4	2	26	17	34	23	23	20	29	15	25	0.659682	0.260268	0.121893	1.24925	0.851403	2.12169	1.08281	1.37375	1.10306	1.55162	0.765523	1.16907	21.3539	6.38568	1.70686	0.0136517	0.137081	26.2437	22.2144	0.23047	0.61905	0.877385	21.1297	6.18657	1.73157	0.00767989	0.0431247	27.1051	22.4683	0.260575	0.602563	0.796071	AT5G36925	NC_003076.8	14565476	14566439
AT5G43040	834319	7	13	11	28	14	10	27	22	23	18	18	40	0.149179	0.355241	0.281554	0.565009	0.294465	0.262074	0.533836	0.55185	0.53274	0.404464	0.385797	0.78556	23.0397	11.4504	1.03046	0.0743258	0.41	16.6739	24.0503	-0.515287	0.288027	0.647694	22.8742	11.1025	1.06389	0.0390979	0.15147	17.1811	24.1826	-0.487367	0.367687	0.606524	MMG4.5	NC_003076.8	17263685	17265777
AT4G36160	829773	29	25	23	19	15	13	15	12	8	25	28	19	0.661654	0.731379	0.630259	0.410462	0.337769	0.364745	0.31751	0.322257	0.198381	0.60141	0.642491	0.39948	22.3581	27.5401	-0.302977	0.465428	0.860123	15.4162	11.6322	0.405922	0.465339	1	11.0626	26.7002	-1.26778	0.00766476	0.043062	15.9047	23.5395	-0.560725	0.244593	0.475493	NAC076	NC_003075.7	17110645	17114141
AT2G43830	28718353	30	22	39	13	14	9	15	10	11	31	20	16	0.752186	0.707287	1.17443	0.308627	0.346439	0.277498	0.348922	0.295115	0.29976	0.819526	0.504324	0.369686	20.9579	32.5819	-0.641808	0.161503	0.596588	11.7492	11.9209	-0.0204105	0.971919	1	11.3368	31.6077	-1.47313	0.00164108	0.0121047	12.1233	22.0818	-0.855218	0.117717	0.293494	F18O19.6	NC_003071.7	18153847	18156510
AT1G08090	837327	14	10	11	15	33	21	20	31	25	13	13	24	0.295815	0.270932	0.279153	0.300102	0.688178	0.545662	0.392062	0.770976	0.574128	0.289622	0.276256	0.467317	15.2255	12.4301	0.295406	0.592891	0.914742	22.8778	26.0364	-0.18049	0.702635	0.912883	24.7699	12.0522	1.02753	0.0396484	0.153144	23.6328	15.99	0.555379	0.291263	0.528948	NRT2:1	NC_003070.9	2524023	2526322
AT1G04877	28716198	41	22	13	25	24	19	10	8	16	19	18	15	6.0556	4.16644	2.30608	3.49623	3.49848	3.45096	1.37027	1.39075	2.56844	2.95886	2.67375	2.04161	16.1338	26.37	-0.720204	0.156378	0.586999	22.3384	11.4302	0.970947	0.0610906	1	10.8722	25.5531	-1.24374	0.0258296	0.111462	23.0518	16.9837	0.445388	0.337912	0.577873	AT1G04877	NC_003070.9	3960944	3961245
AT3G50010	824163	3	7	9	23	36	23	33	30	27	11	7	17	0.0516457	0.154518	0.186086	0.37491	0.61166	0.486915	0.52706	0.607885	0.505188	0.199665	0.121196	0.269693	10.682	7.06648	0.619008	0.411411	0.834208	27.0011	30.1709	-0.158366	0.687295	0.907006	28.6965	6.85532	2.09598	0.000185521	0.00183343	27.8785	11.2205	1.30697	0.0124273	0.0557929	AT3G50010	NC_003074.8	18537058	18539648
AT4G26950	828802	26	19	22	14	31	25	14	9	8	16	24	16	1.04668	0.98076	1.0637	0.533648	1.23168	1.23764	0.52288	0.426452	0.350031	0.679137	0.971689	0.593566	17.3114	23.838	-0.464189	0.304835	0.766738	23.4945	10.2209	1.18788	0.0324215	1	9.71966	23.1148	-1.24298	0.0130767	0.0661617	24.2775	18.2174	0.408481	0.426503	0.65957	F10M23.290	NC_003075.7	13533391	13534498
AT2G23540	816886	9	11	2	42	36	3	18	35	11	31	18	7	0.254077	0.398185	0.0678126	1.12269	1.00304	0.104149	0.471443	1.163	0.337514	0.922745	0.511059	0.182108	17.7322	7.93825	1.16	0.142106	0.56438	25.0486	22.1151	0.198113	0.772216	0.937353	21.0409	7.68825	1.45112	0.0442617	0.166267	25.7939	18.7103	0.478637	0.525363	0.737798	F26B6.19	NC_003071.7	10024150	10026258
AT4G23070	828406	3	6	5	7	9	0	32	19	37	31	33	41	0.123673	0.317156	0.24756	0.273236	0.366176	0	1.22387	0.921921	1.6578	1.34745	1.36818	1.55756	32.234	5.18447	2.67169	3.37088e-06	0.00011737	4.91405	29.2252	-2.5212	0.000125378	1	27.7946	5.02695	2.50032	4.05521e-05	0.000478311	5.06205	33.8878	-2.68738	2.06259e-05	0.000269034	RBL7	NC_003075.7	12090690	12092217
AT3G00800	28718428	3	0	3	3	10	3	11	10	25	79	42	32	0.543959	0	0.653317	0.515054	1.78953	0.668927	1.85042	2.13419	4.92676	15.1032	7.65897	5.34692	48.0809	2.04545	4.50384	9.71933e-09	5.29062e-07	5.16952	15.5701	-1.57617	0.0374854	1	14.8112	1.98551	2.85762	0.00216646	0.0152758	5.33849	50.6853	-3.23002	2.13154e-07	5.01798e-06	AT3G00800	NC_003074.8	16788890	16789135
AT5G06720	830561	8	8	6	26	21	15	24	27	20	15	17	34	0.266098	0.341201	0.239696	0.818863	0.689391	0.613558	0.740621	1.05707	0.723033	0.526065	0.568691	1.04217	20.0148	7.91047	1.34953	0.0251562	0.211855	20.1686	23.9982	-0.239359	0.588936	0.862609	22.8274	7.66808	1.57526	0.00402338	0.0255834	20.8026	21.0091	-0.0160808	0.97392	0.988072	PA2	NC_003076.8	2077382	2079005
AT1G33950	840292	2	0	0	15	23	38	27	44	32	7	0	32	0.0741557	0	0	0.526614	0.841661	1.73265	0.928777	1.92024	1.28956	0.273659	0	1.09338	11.5394	0.622452	4.10672	0.0169441	0.160125	26.3189	35.347	-0.435549	0.367419	0.718675	33.6282	0.602873	5.61758	9.15072e-07	1.59216e-05	27.2114	12.0717	1.15847	0.196259	0.414344	AT1G33950	NC_003070.9	12332834	12340409
AT5G64700	836591	30	23	20	10	15	11	8	7	13	23	25	33	0.832176	0.818071	0.666318	0.262652	0.410658	0.375232	0.205882	0.228549	0.391935	0.672696	0.697445	0.843561	24.8226	25.9403	-0.062598	0.876161	0.983854	11.9222	9.43663	0.338809	0.594684	1	8.97616	25.1469	-1.49364	0.00392951	0.0250869	12.3111	26.0905	-1.09024	0.0268533	0.100469	UMAMIT21	NC_003076.8	25864937	25867025
AT5G61610	836283	11	4	10	22	22	23	25	20	19	15	10	37	0.451381	0.210465	0.492842	0.854791	0.89098	1.16062	0.951752	0.965979	0.847385	0.648991	0.412692	1.39914	18.7051	8.72796	1.09428	0.107053	0.497179	22.3497	21.3396	0.0595111	0.89115	0.973184	20.2956	8.46689	1.24717	0.0246547	0.107674	23.0754	19.6194	0.221749	0.68347	0.845555	K11J9.14	NC_003076.8	24770046	24771401
AT5G62850	836406	17	26	35	11	19	8	16	11	11	21	15	28	0.544741	1.06828	1.347	0.333749	0.600882	0.315242	0.475657	0.414878	0.383098	0.709508	0.483402	0.826813	19.6133	28.6522	-0.535933	0.272942	0.736908	12.3119	12.5871	-0.027427	0.962846	1	11.9704	27.7945	-1.20245	0.0187789	0.0878261	12.7074	20.6132	-0.691743	0.208052	0.430966	AtVEX1	NC_003076.8	25229938	25231844
AT4G36830	829836	32	21	34	17	6	15	14	14	10	17	18	19	0.796511	0.67024	1.01643	0.400661	0.147397	0.459141	0.323298	0.410164	0.270532	0.446157	0.450599	0.435817	16.6388	30.9518	-0.896792	0.0344916	0.261962	12.7856	12.7727	-0.0052958	0.993167	1	12.1488	30.0218	-1.31129	0.00440339	0.027592	13.194	17.5006	-0.418319	0.471642	0.696395	HOS3-1	NC_003075.7	17349218	17351163
AT1G65610	842872	3	1	10	29	27	41	37	25	12	3	4	25	0.059079	0.0252511	0.236521	0.54075	0.524772	0.992907	0.676001	0.579481	0.256844	0.0622917	0.0792224	0.453691	9.45452	5.03924	0.917027	0.397038	0.827409	32.9537	24.3145	0.423772	0.363464	0.715196	23.1208	4.89507	2.24736	0.00290392	0.0195357	34.0407	9.89056	1.76064	0.0105892	0.0491905	KOR2	NC_003070.9	24391672	24395503
AT3G23250	821904	7	2	12	24	20	29	23	16	17	4	1	61	0.207326	0.0759546	0.426868	0.673059	0.584628	1.05625	0.631999	0.557779	0.547244	0.124914	0.0297873	1.66492	19.2614	7.42497	1.3771	0.226072	0.685435	24.6446	18.573	0.39407	0.388562	0.73534	17.6633	7.20839	1.28938	0.0470771	0.173622	25.4503	20.1155	0.335127	0.809572	0.911833	MYB15	NC_003074.8	8309209	8310910
AT4G13890	827024	5	0	0	38	43	50	22	25	14	2	9	5	0.133148	0	0	0.958154	1.13013	1.63737	0.543527	0.783597	0.405201	0.0561555	0.241037	0.1227	4.89826	1.55613	1.58309	0.280656	1	44.1136	20.5983	1.09785	0.00738685	0.0658166	19.5931	1.50718	3.56496	0.000173677	0.00173179	45.5635	5.14952	3.13398	3.84754e-08	1.10478e-06	EDA36	NC_003075.7	8031972	8033731
AT4G20000	827745	3	2	8	25	38	46	27	15	20	0	3	25	0.130423	0.111489	0.417715	1.0291	1.63046	2.45925	1.08901	0.767558	0.945017	0	0.131169	1.00157	8.16527	4.69769	0.808241	0.526471	0.885067	37.0856	20.4089	0.844662	0.0546451	0.257002	19.4077	4.56105	2.1029	0.00214964	0.0152095	38.3246	8.52754	2.16043	0.132704	0.320018	F18F4.100	NC_003075.7	10838310	10839335
AT1G50750	841497	7	4	4	19	12	12	13	19	10	36	27	49	0.249586	0.182874	0.171293	0.64145	0.422278	0.526159	0.430031	0.797377	0.387525	1.35339	0.968194	1.61001	34.312	5.25951	2.69227	2.33991e-06	8.49901e-05	14.0992	14.3417	-0.0129533	0.981774	1	13.6434	5.09875	1.40026	0.0463062	0.171699	14.5427	36.0601	-1.30994	0.00403792	0.0229434	F4M15.2	NC_003070.9	18810603	18812050
AT1G30730	839953	1	1	3	29	33	33	34	13	9	9	8	38	0.0229212	0.0293905	0.0825878	0.629393	0.746528	0.930174	0.723019	0.350726	0.224211	0.217509	0.184418	0.802656	16.4158	1.82264	3.19326	0.00177796	0.027472	31.7364	17.9294	0.802034	0.101768	0.37572	17.0442	1.76941	3.29761	0.000432153	0.00384415	32.7719	17.1952	0.915878	0.114011	0.287021	T5I8.18	NC_003070.9	10900681	10902626
AT5G66740	836807	43	25	28	11	11	1	21	7	16	17	12	18	1.27867	0.95323	1.00001	0.309719	0.322832	0.036568	0.579351	0.245005	0.517113	0.533009	0.358877	0.493253	14.483	33.7503	-1.22604	0.00467268	0.0605679	7.13098	14.2883	-0.981191	0.187391	1	13.5854	32.7223	-1.25685	0.0064593	0.0375257	7.34537	15.2318	-1.02111	0.160435	0.362174	MSN2.13	NC_003076.8	26646900	26648731
AT1G77520	844088	31	15	17	28	11	19	12	6	4	27	28	12	0.868012	0.538548	0.571703	0.74235	0.303985	0.65423	0.31173	0.197744	0.121731	0.797122	0.788494	0.309638	20.9852	21.9427	-0.078023	0.879897	0.984418	19.2082	7.1377	1.41021	0.0288306	1	6.78635	21.2729	-1.63785	0.00603656	0.0355093	19.8118	22.1173	-0.156049	0.779735	0.89821	T5M16.11	NC_003070.9	29130375	29132272
AT5G23700	832435	10	3	13	20	16	16	27	22	31	16	10	26	0.153281	0.0589627	0.239325	0.290271	0.242048	0.301592	0.383959	0.396915	0.516447	0.258585	0.154157	0.367256	15.849	9.12887	0.790834	0.243089	0.706782	17.1848	26.8069	-0.642727	0.144675	0.4563	25.497	8.85987	1.51394	0.00668322	0.0385679	17.734	16.6451	0.0845876	0.874507	0.943791	MQM1.3	NC_003076.8	7992776	7997509
AT1G13540	837914	8	0	3	41	21	32	16	20	15	15	14	24	0.284559	0	0.128163	1.38087	0.737219	1.39973	0.528002	0.837336	0.579897	0.562563	0.500826	0.786688	16.1887	3.60158	2.11212	0.0110044	0.117896	31.2554	17.3181	0.85681	0.0627028	0.27934	16.4741	3.49269	2.17295	0.00700827	0.0401391	32.2486	17.0079	0.91489	0.0521156	0.165135	F13B4.29	NC_003070.9	4635463	4636805
AT3G53150	824481	2	1	5	24	24	47	29	20	26	4	1	26	0.0499492	0.0320234	0.149978	0.56754	0.591568	1.44348	0.671939	0.587917	0.705746	0.105331	0.0251174	0.598385	9.13661	2.87505	1.67723	0.166408	0.602801	32.8194	24.9264	0.379845	0.406036	0.750208	23.7062	2.79164	3.09524	1.71041e-05	0.000221964	33.9208	9.55384	1.80791	0.0233665	0.090445	UGT73D1	NC_003074.8	19697607	19699392
AT3G03480	821249	27	27	31	12	8	7	22	10	6	25	19	13	0.756011	0.969387	1.04252	0.31815	0.22108	0.241032	0.571506	0.329573	0.182596	0.738076	0.535049	0.335441	17.8226	30.6817	-0.786552	0.0827985	0.436356	8.81255	12.2538	-0.484042	0.472934	1	11.6498	29.7541	-1.33088	0.00912523	0.0495565	9.08885	18.7784	-1.0369	0.0846526	0.233858	CHAT	NC_003074.8	828235	829926
AT1G59218	842234	8	4	3	3	7	12	14	9	63	33	44	7	0.0808055	0.051806	0.036394	0.0286919	0.0697821	0.149054	0.131194	0.106999	0.691621	0.351449	0.446971	0.0651565	26.4725	5.20014	2.32952	0.00279384	0.0396219	7.70385	29.1724	-1.94466	0.0124408	0.0957002	27.7517	5.03979	2.44526	0.00262402	0.0179391	7.96921	27.9244	-1.83255	0.0170578	0.0712617	T4M14.7	NC_003070.9	21827945	21833018
AT4G24150	828515	51	13	6	26	11	15	11	6	7	7	32	21	1.10002	0.359536	0.155431	0.530994	0.234162	0.397863	0.220118	0.152324	0.164098	0.159193	0.694153	0.417405	18.3119	23.2914	-0.356397	0.631244	0.928671	17.0624	7.87773	1.10627	0.0744555	1	7.49102	22.5637	-1.59679	0.029798	0.123774	17.5936	19.2434	-0.131443	0.831395	0.922985	GRF8	NC_003075.7	12535972	12539576
AT5G14470	831298	6	4	7	28	23	22	28	22	18	15	15	17	0.194074	0.165899	0.271939	0.857552	0.734241	0.875087	0.840248	0.837579	0.632798	0.511569	0.487959	0.506726	14.4749	6.06006	1.25563	0.0511651	0.334607	24.0911	22.6211	0.0879626	0.834992	0.956788	21.5138	5.87851	1.8723	0.00143549	0.010773	24.8604	15.2235	0.705933	0.126614	0.309782	AtGALK2	NC_003076.8	4662775	4664681
AT4G18960	827631	28	17	21	23	9	9	9	13	11	5	21	38	0.601604	0.46835	0.541913	0.467915	0.190849	0.237798	0.179403	0.328763	0.256875	0.113271	0.453783	0.752393	19.1557	23.2906	-0.277073	0.651007	0.933082	13.2225	11.2763	0.247932	0.693406	1	10.7275	22.5838	-1.09297	0.0310819	0.127697	13.6245	20.0769	-0.559583	0.423026	0.656524	AG	NC_003075.7	10382856	10388539
AT3G04420	819597	5	9	8	30	37	23	24	18	18	17	3	10	0.152234	0.351361	0.292543	0.864869	1.11183	0.861159	0.677934	0.645063	0.595651	0.545743	0.0918628	0.280576	9.36901	8.11762	0.21528	0.790905	0.966273	29.4302	19.9563	0.56157	0.173952	0.505143	18.9794	7.87134	1.29374	0.0246845	0.107782	30.3734	9.86712	1.63154	0.00545828	0.0292298	NAC048	NC_003074.8	1172687	1174508
AT2G42990	818901	54	17	2	26	12	3	9	5	6	3	27	37	1.57634	0.636319	0.0701204	0.718649	0.345727	0.107694	0.243743	0.171796	0.190364	0.0923368	0.792677	0.99533	20.0808	24.3412	-0.28125	0.758369	0.95994	12.7514	6.57326	0.966022	0.213158	1	6.25068	23.5735	-1.91829	0.0239797	0.10562	13.1233	21.0521	-0.672075	0.410807	0.645546	F23E6.2	NC_003071.7	17878944	17880563
AT3G60710	825242	11	5	6	22	30	25	29	22	16	10	14	10	0.398903	0.232495	0.261327	0.755412	1.07372	1.11488	0.975678	0.939042	0.630626	0.38236	0.510598	0.334182	10.5085	7.64523	0.443257	0.509807	0.877566	25.605	22.2257	0.197055	0.648709	0.892019	21.137	7.41207	1.49543	0.00862113	0.0473508	26.4411	11.058	1.25577	0.0133292	0.0589721	AT3G60710	NC_003074.8	22440198	22441507
AT5G37690	833748	10	7	4	47	26	8	25	25	9	15	11	9	0.309325	0.27764	0.148605	1.37657	0.793749	0.304311	0.717444	0.910211	0.302576	0.489219	0.342203	0.256546	10.9163	7.3921	0.551161	0.4259	0.841933	25.3812	19.7565	0.375039	0.523282	0.827945	18.7905	7.16338	1.38248	0.0337662	0.136292	26.1341	11.498	1.20205	0.0542833	0.170127	AT5G37700	NC_003076.8	14973353	14976229
AT1G72870	843618	15	5	5	25	19	17	26	23	18	18	14	9	0.330405	0.141219	0.132276	0.521413	0.413051	0.460486	0.531327	0.596307	0.430928	0.418046	0.310141	0.182686	12.8277	8.51954	0.563984	0.414235	0.835304	20.015	22.4063	-0.160311	0.71792	0.91816	21.3107	8.25742	1.33836	0.0204704	0.0939367	20.6488	13.5167	0.620628	0.244279	0.475157	F3N23.7	NC_003070.9	27420939	27423338
AT3G23230	821901	13	6	7	20	19	21	20	23	17	13	16	19	0.737736	0.436594	0.477104	1.07467	1.06416	1.46551	1.05298	1.53629	1.04854	0.777854	0.913174	0.993619	14.7124	9.03792	0.689975	0.244694	0.708932	20.0423	20.2996	-0.0194014	0.966574	0.992996	19.3095	8.76211	1.11828	0.0456013	0.169878	20.693	15.4647	0.410156	0.403553	0.639605	TDR1	NC_003074.8	8289379	8290164
AT1G69180	843249	53	6	6	20	12	2	3	9	1	1	32	47	2.09023	0.303415	0.284201	0.746851	0.467082	0.0969974	0.109767	0.41778	0.0428641	0.0415829	1.26924	1.70814	23.8769	21.1164	0.170227	0.86192	0.981254	10.5505	4.57837	1.24202	0.199754	1	4.35681	20.4592	-2.26589	0.0197767	0.0914779	10.8606	25.0188	-1.19346	0.195693	0.413558	CRC	NC_003070.9	26007350	26009141
AT2G06200	815176	35	11	16	15	18	14	9	7	9	10	23	25	1.42964	0.576128	0.784937	0.580143	0.725646	0.703231	0.341062	0.336545	0.399555	0.43068	0.944846	0.941036	17.6475	21.2184	-0.274831	0.619918	0.92459	15.5226	8.35203	0.893097	0.129823	1	7.94364	20.5712	-1.38683	0.0192792	0.0896382	16.0244	18.535	-0.217246	0.684144	0.845762	GRF6	NC_003071.7	2426176	2427355
AT4G21440	826916	23	18	36	8	8	9	10	3	10	34	18	15	0.73489	0.737456	1.38151	0.242031	0.252278	0.353631	0.296434	0.112824	0.347273	1.14544	0.57842	0.441667	21.0246	27.693	-0.401453	0.435578	0.844846	8.37227	7.50018	0.139216	0.851664	1	7.1316	26.8693	-1.89607	0.00119392	0.00918707	8.64513	22.1596	-1.36331	0.026111	0.0985424	MYB102	NC_003075.7	11418199	11419769
AT5G03435	831834	12	4	5	33	20	21	19	19	19	13	12	15	0.213164	0.0911092	0.106675	0.555052	0.350637	0.458739	0.313127	0.397259	0.366829	0.243486	0.214383	0.245546	12.3109	7.18623	0.753103	0.260761	0.726053	24.2873	19.2049	0.344403	0.441752	0.77608	18.2675	6.96633	1.35965	0.0243356	0.106619	25.0513	12.9463	0.952747	0.0533147	0.167787	AT5G03435	NC_003076.8	853293	855955
AT1G04273	28716086	9	11	9	17	13	18	24	17	25	11	18	19	2.78779	4.36897	3.34825	4.98601	3.97426	6.85651	6.89703	6.19803	8.41655	3.59259	5.60746	5.4235	14.6824	10.5324	0.492504	0.394563	0.826855	16.1153	21.9958	-0.460566	0.336695	0.694696	20.9197	10.211	1.04733	0.0439359	0.165284	16.6381	15.4303	0.095612	0.858388	0.9368	AT1G04273	NC_003070.9	1216722	1216865
AT3G14700	820698	10	2	11	23	15	26	24	13	27	12	14	13	0.455614	0.116841	0.601932	0.992229	0.674502	1.45675	1.01448	0.697153	1.33702	0.576469	0.641507	0.54582	12.0285	7.98805	0.576341	0.411324	0.834208	21.6334	21.1948	0.0149805	0.975484	0.995737	20.1567	7.7523	1.36568	0.0315822	0.129316	22.3375	12.6534	0.810149	0.127583	0.311351	AT3G14700	NC_003074.8	4940318	4941398
AT5G51060	835179	52	8	18	12	15	13	11	11	10	15	9	16	0.705212	0.139115	0.293188	0.154093	0.200772	0.216807	0.138402	0.175589	0.147398	0.214489	0.122754	0.199961	12.3191	26.0515	-1.09411	0.0886801	0.453095	13.2977	10.7741	0.303364	0.601476	1	10.2481	25.2561	-1.31963	0.037984	0.148484	13.7308	12.9546	0.0786671	0.891597	0.951261	RHD2	NC_003076.8	20757199	20762461
AT1G69430	843275	14	4	4	16	22	10	20	22	22	23	14	19	0.376184	0.137816	0.129089	0.407079	0.583431	0.330434	0.498581	0.695796	0.642497	0.651624	0.378335	0.470472	17.3508	7.43809	1.1906	0.0713461	0.399506	15.5272	21.6499	-0.464921	0.340876	0.69794	20.5941	7.20881	1.47651	0.0158194	0.0769834	16.0215	18.2596	-0.177968	0.736135	0.874976	F10D13.10	NC_003070.9	26097729	26099388
AT3G10815	2745878	8	1	2	25	24	24	26	18	20	15	2	25	0.339199	0.0543668	0.101848	1.00367	1.00432	1.25138	1.02275	0.898306	0.921661	0.670583	0.0852845	0.976817	12.745	3.63063	1.77705	0.0831977	0.437141	24.264	21.2328	0.184563	0.663643	0.898195	20.1929	3.51907	2.45765	0.000620126	0.00526406	25.0481	13.3756	0.897604	0.1716	0.37878	AT3G10815	NC_003074.8	3384807	3386533
AT4G20040	827749	26	24	24	12	15	10	13	13	12	9	13	17	0.701585	0.8304	0.777815	0.306602	0.399478	0.331833	0.32545	0.412893	0.351937	0.256063	0.352798	0.422732	11.8964	26.5774	-1.15075	0.0155735	0.150915	12.1423	12.7957	-0.0697945	0.902174	1	12.171	25.7695	-1.08529	0.0186379	0.087325	12.5329	12.4974	0.000232446	0.999684	0.99988	F18F4.140	NC_003075.7	10847299	10849115
AT5G01900	831826	2	0	2	35	38	37	24	14	11	6	3	14	0.0822205	0	0.0987502	1.3624	1.5418	1.87053	0.915367	0.677432	0.491496	0.260075	0.124036	0.53038	6.93952	1.36364	2.31617	0.0593954	1	36.6458	16.0542	1.17576	0.00608502	0.0573543	15.2657	1.32367	3.48512	0.000338596	0.00309563	37.8369	7.27852	2.35877	2.00476e-05	0.000262837	WRKY62	NC_003076.8	350925	352095
AT5G52720	835349	3	3	0	33	43	31	25	13	13	2	6	14	0.178657	0.229081	0	1.8608	2.52733	2.27025	1.38125	0.911232	0.841431	0.125581	0.359356	0.768307	6.56854	2.13259	1.62998	0.175387	1	35.2829	16.6645	1.06941	0.0120239	0.0934406	15.8456	2.06463	2.94247	0.000718064	0.00597269	36.4246	6.88183	2.37989	4.07544e-05	0.000476654	F6N7.21	NC_003076.8	21378702	21379744
AT1G57943	842164	2	3	8	34	20	7	15	18	27	14	11	26	0.0660809	0.127097	0.317464	1.06368	0.652185	0.284418	0.459802	0.700013	0.969587	0.487721	0.365523	0.791641	15.508	4.78611	1.71782	0.0262609	0.219058	19.198	20.4142	-0.0674739	0.903933	0.976537	19.4201	4.64639	2.08067	0.00373234	0.0240813	19.7721	16.2829	0.289689	0.631353	0.814937	PUP17	NC_003070.9	21437501	21438941
AT3G58350	825004	7	5	8	24	15	9	21	21	19	14	18	15	0.251597	0.230434	0.345347	0.816782	0.532101	0.397799	0.700263	0.888413	0.74223	0.530559	0.650664	0.49683	14.5035	7.14151	1.02207	0.100155	0.482845	15.3888	20.5374	-0.39959	0.42658	1	19.5347	6.92712	1.49322	0.00920716	0.0498643	15.8605	15.2584	0.068665	0.900373	0.954786	RTM3	NC_003074.8	21591409	21592962
[truncated: 999 more rows]
[truncated: 6 more columns]
