# Supplementary material for: Ectopic expression of Medicago truncatula homeodomain finger protein, MtPHD6, enhances drought tolerance in Arabidopsis
Source: BMC Genomics. 2019 Dec 16;20:982. doi: 10.1186/s12864-019-6350-5 (PMC6916436; doi:10.1186/s12864-019-6350-5)
Supplement: Supplementary file 4 — Additional file 4: Table S4. Spreadsheet of genes commonly regulated by MtPHD6 transgene and drought stress [file 12864_2019_6350_MOESM4_ESM.xlsx]

## Sheet: PHD6-control and Drought-WT
ID	PHD6-control vs. WT-control	WT-drought vs. WT-control	gene_name	gene_description
AT5G20250	2.18551	2.794	DIN10	Raffinose synthase family protein
AT2G14560	1.07223	1.26036	LURP1	LURP-one-like protein (DUF567)
AT3G15450	1.6169	2.24802	AT3G15450	aluminum induced protein with YGL and LRDR motifs
AT1G11260	1.65792	2.34528	STP1	sugar transporter 1
AT1G21250	1.03501	1.26532	WAK1	cell wall-associated kinase
AT1G35710	1.10813	1.71698	F14D7.1	kinase family with leucine-rich repeat domain-containing protein
AT1G14880	1.42634	2.29408	PCR1	PLANT CADMIUM RESISTANCE 1
AT4G13340	2.06105	1.59768	LRX3	Leucine-rich repeat (LRR) family protein
AT3G01290	2.04513	2.59533	HIR2	SPFH/Band 7/PHB domain-containing membrane-associated protein family
AT5G49360	1.25333	2.09149	BXL1	beta-xylosidase 1
AT3G57520	1.48388	2.2496	SIP2	seed imbibition 2
AT3G50480	1.65566	2.45728	HR4	homolog of RPW8 4
AT2G41100	1.9931	2.1895	TCH3	Calcium-binding EF hand family protein
AT1G78830	1.17614	1.36394	F9K20.12	Curculin-like (mannose-binding) lectin family protein
AT1G22530	1.12089	1.07673	PATL2	PATELLIN 2
AT1G08930	1.52858	1.67697	ERD6	Major facilitator superfamily protein
AT3G04210	1.20595	1.193	T6K12.17	Disease resistance protein (TIR-NBS class)
AT5G51550	1.55745	1.66615	EXL3	EXORDIUM like 3
AT1G75040	1.86446	2.71981	PR5	pathogenesis-related protein 5
AT5G10760	1.22151	2.07055	AED1	Eukaryotic aspartyl protease family protein
AT3G30775	2.0415	3.40533	ERD5	Methylenetetrahydrofolate reductase family protein
AT5G57560	4.31519	2.93979	TCH4	Xyloglucan endotransglucosylase/hydrolase family protein
AT3G57260	2.24569	2.87524	BGL2	beta-1%2C3-glucanase 2
AT3G45860	1.45079	2.29093	CRK4	cysteine-rich RLK (RECEPTOR-like protein kinase) 4
AT2G34510	1.50644	1.39949	T31E10.15	choice-of-anchor C domain protein%2C putative (Protein of unknown function%2C DUF642)
AT5G44130	1.16568	1.0533	FLA13	FASCICLIN-like arabinogalactan protein 13 precursor
AT1G61100	1.3529	1.19592	F11P17.17	disease resistance protein (TIR class)
AT3G59350	1.77407	2.11038	AT3G59350	Protein kinase superfamily protein
AT2G31880	1.51576	1.96604	SOBIR1	Leucine-rich repeat protein kinase family protein
AT5G24530	1.32614	2.07696	DMR6	2-oxoglutarate (2OG) and Fe(II)-dependent oxygenase superfamily protein
AT2G30930	1.39589	1.49606	F7F1.14	hypothetical protein
AT5G67480	1.30578	1.14524	BT4	BTB and TAZ domain protein 4
AT5G06530	1.10979	1.36189	ABCG22	ABC-2 type transporter family protein
AT4G08950	3.76284	2.52381	EXO	Phosphate-responsive 1 family protein
AT5G22920	1.21852	1.36047	AtRZPF34	CHY-type/CTCHY-type/RING-type Zinc finger protein
AT3G45640	1.16079	1.07309	MPK3	mitogen-activated protein kinase 3
AT1G09070	1.19033	1.18454	SRC2	soybean gene regulated by cold-2
AT5G24210	1.2058	1.17592	MOP9.2	alpha/beta-Hydrolases superfamily protein
AT1G70290	1.52177	1.3592	TPS8	trehalose-6-phosphatase synthase S8
AT2G42580	1.07142	1.27577	TTL3	tetratricopetide-repeat thioredoxin-like 3
AT1G27770	1.31193	1.33195	ACA1	autoinhibited Ca2+-ATPase 1
AT1G69840	1.46618	1.7433	T17F3.13	SPFH/Band 7/PHB domain-containing membrane-associated protein family
AT1G57990	2.47843	2.16312	PUP18	purine permease 18
AT4G33050	1.32323	1.5399	EDA39	calmodulin-binding family protein
AT1G13260	1.97333	1.37675	RAV1	related to ABI3/VP1 1
AT5G54380	1.44455	1.26602	THE1	protein kinase family protein
AT4G14365	2.00681	2.44162	XBAT34	hypothetical protein
AT5G03350	1.09238	1.09046	F12E4.80	Legume lectin family protein
AT2G26190	1.00509	1.1224	T1D16.17	calmodulin-binding family protein
AT2G18700	1.01772	1.44841	TPS11	trehalose phosphatase/synthase 11
AT2G23810	1.79419	1.24684	TET8	tetraspanin8
AT4G34150	1.98745	1.52924	F28A23.90	Calcium-dependent lipid-binding (CaLB domain) family protein
AT3G45970	2.97728	2.79694	EXLA1	expansin-like A1
AT4G30270	1.16434	1.39701	XTH24	xyloglucan endotransglucosylase/hydrolase 24
AT4G12720	1.26159	1.40425	NUDT7	MutT/nudix family protein
AT5G19120	1.21096	1.1782	T24G5.20	Eukaryotic aspartyl protease family protein
AT3G10985	1.21308	1.60375	SAG20	senescence associated gene 20
AT5G06320	1.42303	1.06552	NHL3	NDR1/HIN1-like 3
AT3G55980	3.33126	1.71321	SZF1	salt-inducible zinc finger 1
AT2G32680	1.96269	3.21065	RLP23	receptor like protein 23
AT2G26560	1.72888	2.51979	PLA2A	phospholipase A 2A
AT5G02290	1.19939	1.38302	NAK	Protein kinase superfamily protein
AT4G23140	1.83096	2.83688	CRK6	cysteine-rich RLK (RECEPTOR-like protein kinase) 6
AT5G10380	1.08068	2.20806	RING1	RING/U-box superfamily protein
AT2G20670	1.87655	1.79272	F23N11.1	sugar phosphate exchanger%2C putative (DUF506)
AT5G25250	1.77589	2.60772	FLOT1	SPFH/Band 7/PHB domain-containing membrane-associated protein family
AT2G40000	2.00335	1.34119	HSPRO2	ortholog of sugar beet HS1 PRO-1 2
AT4G19520	1.24863	1.23431	F24J7.80	disease resistance protein (TIR-NBS-LRR class) family
AT2G34770	1.09078	1.13796	FAH1	fatty acid hydroxylase 1
AT1G17620	1.28703	1.3419	F11A6.25	Late embryogenesis abundant (LEA) hydroxyproline-rich glycoprotein family
AT3G19930	1.0159	1.49888	STP4	sugar transporter 4
AT1G73805	1.79483	1.97781	SARD1	Calmodulin binding protein-like protein
AT1G56510	1.38207	1.46417	WRR4	Disease resistance protein (TIR-NBS-LRR class)
AT1G25560	1.56238	1.25681	TEM1	AP2/B3 transcription factor family protein
AT1G07135	2.79307	1.09741	AT1G07135	glycine-rich protein
AT1G13470	1.33927	2.49002	T6J4.20	hypothetical protein (DUF1262)
AT3G52400	2.06106	2.12011	SYP122	syntaxin of plants 122
AT3G60415	1.16524	1.44848	AT3G60415	phosphoglycerate mutase family protein
AT5G44568	1.56188	1.89725	AT5G44568	transmembrane protein
AT2G17040	1.71874	1.93402	NAC036	NAC domain containing protein 36
AT5G19240	1.88442	1.31095	T24G5.140	Glycoprotein membrane precursor GPI-anchored
AT5G65470	1.00355	1.03664	MNA5.21	O-fucosyltransferase family protein
AT3G57240	1.31038	2.70649	BG3	beta-1%2C3-glucanase 3
AT5G40780	1.29959	1.85014	LHT1	lysine histidine transporter 1
AT1G07000	1.19356	1.48602	EXO70B2	exocyst subunit exo70 family protein B2
AT5G04720	1.21511	1.15712	ADR1-L2	ADR1-like 2
AT1G76960	1.05282	1.93151	F22K20.6	transmembrane protein
AT4G11890	1.345	2.50798	ARCK1	Protein kinase superfamily protein
AT5G54710	1.74973	2.05818	K5F14.6	Ankyrin repeat family protein
AT3G23730	1.16705	1.32596	XTH16	xyloglucan endotransglucosylase/hydrolase 16
AT5G41750	2.63006	2.09534	MUF8.3	Disease resistance protein (TIR-NBS-LRR class) family
AT1G66180	1.60446	1.39739	F15E12.7	Eukaryotic aspartyl protease family protein
AT2G40140	1.38799	1.02826	CZF1	zinc finger (CCCH-type) family protein
AT5G64260	1.4257	1.5993	EXL2	EXORDIUM like 2
AT2G24600	2.57445	2.4261	F25P17.10	Ankyrin repeat family protein
AT5G66210	1.36851	1.15345	CPK28	calcium-dependent protein kinase 28
AT2G38470	1.9452	1.2639	WRKY33	WRKY DNA-binding protein 33
AT2G37540	1.2962	1.40868	F13M22.4	NAD(P)-binding Rossmann-fold superfamily protein
AT1G22882	1.07548	1.00691	AtSUN3	Galactose-binding protein
AT1G35140	6.0682	4.75737	PHI-1	Phosphate-responsive 1 family protein
AT1G24147	1.09532	1.25133	AT1G24147	transmembrane protein
AT4G31800	2.92991	3.25147	WRKY18	WRKY DNA-binding protein 18
AT5G01810	1.67729	1.34422	CIPK15	CBL-interacting protein kinase 15
AT4G34390	1.05876	1.11324	XLG2	extra-large GTP-binding protein 2
AT2G44500	2.20081	1.26763	F4I1.31	O-fucosyltransferase family protein
AT2G24850	1.86355	2.53041	TAT3	tyrosine aminotransferase 3
AT3G05490	1.48182	1.24684	RALFL22	ralf-like 22
AT5G24030	2.25377	2.46193	SLAH3	SLAC1 homologue 3
AT5G41740	2.13653	1.5487	MUF8.2	Disease resistance protein (TIR-NBS-LRR class) family
AT4G16563	3.05192	2.91679	AT4G16563	Eukaryotic aspartyl protease family protein
AT2G23320	1.04518	1.41557	WRKY15	WRKY DNA-binding protein 15
AT5G25440	1.58358	1.80407	F18G18.180	Protein kinase superfamily protein
AT1G35350	1.55824	1.99768	T9I1.12	EXS (ERD1/XPR1/SYG1) family protein
AT2G30250	1.36964	1.95016	WRKY25	WRKY DNA-binding protein 25
AT3G56710	1.2477	1.13304	SIB1	sigma factor binding protein 1
AT5G26920	1.90802	1.72155	CBP60G	Cam-binding protein 60-like G
AT1G02640	1.07283	1.73898	BXL2	beta-xylosidase 2
AT3G13790	1.05027	1.42346	ATBFRUCT1	Glycosyl hydrolases family 32 protein
AT4G18010	1.98321	1.78501	IP5PII	myo-inositol polyphosphate 5-phosphatase 2
AT1G68440	1.31857	1.29197	T2E12.1	transmembrane protein
AT4G37610	1.74254	1.49571	BT5	BTB and TAZ domain protein 5
AT3G25010	1.23661	2.34224	RLP41	receptor like protein 41
AT3G59310	1.02342	1.2577	AT3G59310	solute carrier family 35 protein (DUF914)
AT2G33570	1.13596	1.22858	GALS1	glycosyltransferase family protein (DUF23)
AT2G04450	1.53084	2.45087	NUDT6	nudix hydrolase homolog 6
AT3G16720	1.34078	1.15705	ATL2	TOXICOS EN LEVADURA 2
AT2G24160	1.03095	1.57173	F27D4.7	pseudogene of receptor like protein 37~AT2G24160.1
AT1G68840	1.87434	1.6288	RAV2	related to ABI3/VP1 2
AT1G29690	1.44762	1.21219	CAD1	MAC/Perforin domain-containing protein
AT4G36670	1.26087	2.41326	PMT6	Major facilitator superfamily protein
AT4G00970	1.60667	1.28134	CRK41	cysteine-rich RLK (RECEPTOR-like protein kinase) 41
AT4G23220	1.66782	2.21014	CRK14	cysteine-rich RECEPTOR-like kinase
AT1G33720	2.05088	2.21639	CYP76C6	cytochrome P450%2C family 76%2C subfamily C%2C polypeptide 6
AT2G31865	1.51014	2.37502	PARG2	poly(ADP-ribose) glycohydrolase 2
AT2G01180	1.32028	1.03213	PAP1	phosphatidic acid phosphatase 1
AT3G50930	1.69589	1.85103	BCS1	cytochrome BC1 synthesi
AT1G30900	1.10722	1.71117	VSR6	VACUOLAR SORTING RECEPTOR 6
AT1G02660	1.934	1.71284	T14P4.6	alpha/beta-Hydrolases superfamily protein
AT5G52750	1.46204	1.91948	F6N7.24	Heavy metal transport/detoxification superfamily protein
AT1G19380	2.50454	3.07599	F18O14.10	sugar%2C putative (DUF1195)
AT1G18570	1.48634	1.4434	MYB51	myb domain protein 51
AT5G05440	2.10159	2.64488	PYL5	Polyketide cyclase/dehydrase and lipid transport superfamily protein
AT3G05200	1.05102	1.2862	ATL6	RING/U-box superfamily protein
AT4G18253	1.6131	2.28263	AT4G18253	receptor Serine/Threonine kinase-like protein
AT1G63860	1.71512	1.75215	T12P18.12	Disease resistance protein (TIR-NBS-LRR class) family
AT2G39210	1.15449	1.6312	T16B24.15	Major facilitator superfamily protein
AT5G52760	2.08234	2.50647	F6N7.25	Copper transport protein family
AT1G72790	1.21936	1.5685	F28P22.2	hydroxyproline-rich glycoprotein family protein
AT1G65490	1.32602	1.05679	F5I14.26	transmembrane protein
AT1G21910	5.08942	3.26629	DREB26	Integrase-type DNA-binding superfamily protein
AT1G24150	1.08061	1.59801	FH4	formin homologue 4
AT1G50040	2.80654	1.85189	F2J10.8	formin-like protein%2C putative (DUF1005)
AT1G09932	1.35703	2.19776	AT1G09932	Phosphoglycerate mutase family protein
AT1G74330	1.20448	1.10853	F1M20.1	Protein kinase superfamily protein
AT4G25110	1.29227	2.53644	MC2	metacaspase 2
AT3G51330	1.10123	1.87774	AT3G51330	Eukaryotic aspartyl protease family protein
AT4G23150	1.56348	2.96876	CRK7	cysteine-rich RLK (RECEPTOR-like protein kinase) 7
AT4G32350	1.07195	1.05062	F8B4.50	Regulator of Vps4 activity in the MVB pathway protein
AT5G45380	1.32617	2.09097	DUR3	urea-proton symporter DEGRADATION OF UREA 3 (DUR3)
AT1G54740	1.23196	1.2095	T22H22.16	FANTASTIC four-like protein (DUF3049)
AT5G25930	1.29407	1.61092	F18A17.4	kinase family with leucine-rich repeat domain-containing protein
AT5G22690	1.43844	1.41326	MDJ22.11	Disease resistance protein (TIR-NBS-LRR class) family
AT3G04640	2.46965	1.67276	F7O18.12	glycine-rich protein
AT4G02330	2.62325	2.19631	ATPMEPCRB	Plant invertase/pectin methylesterase inhibitor superfamily
AT1G14370	1.17531	1.34698	APK2A	protein kinase 2A
AT2G39360	1.0003	1.14278	F12L6.2	Protein kinase superfamily protein
AT2G15390	1.58045	1.78624	FUT4	fucosyltransferase 4
AT1G16110	1.24695	1.09648	WAKL6	wall associated kinase-like 6
AT5G58120	1.43044	1.17445	K21L19.1	Disease resistance protein (TIR-NBS-LRR class) family
AT1G25400	2.60308	2.13576	F2J7.13	transmembrane protein
AT2G20142	2.27302	2.79341	AT2G20142	Toll-Interleukin-Resistance (TIR) domain family protein
AT1G11380	1.34945	1.49896	T23J18.4	PLAC8 family protein
AT5G47220	1.24539	1.18475	ERF2	ethylene responsive element binding factor 2
AT3G57460	1.30956	2.19137	AT3G57460	catalytic/ metal ion binding / metalloendopeptidase/ zinc ion binding protein
AT3G59080	1.99424	1.18344	AT3G59080	Eukaryotic aspartyl protease family protein
AT2G17880	1.08355	1.17471	DJC24	Chaperone DnaJ-domain superfamily protein
AT5G03355	2.37144	1.86274	AT5G03355	cysteine/histidine-rich C1 domain protein
AT1G65845	1.11016	1.74159	AT1G65845	transmembrane protein
AT4G23810	2.59852	2.2315	WRKY53	WRKY family transcription factor
AT1G33610	1.13438	1.15626	T1E4.10	Leucine-rich repeat (LRR) family protein
AT4G10500	2.35224	3.20297	DLO1	2-oxoglutarate (2OG) and Fe(II)-dependent oxygenase superfamily protein
AT3G25882	1.13283	1.69075	NIMIN-2	NIM1-interacting 2
AT1G19020	1.46245	1.7602	F14D16.17	CDP-diacylglycerol-glycerol-3-phosphate 3-phosphatidyltransferase
AT2G33580	1.57187	1.1578	LYK5	Protein kinase superfamily protein
AT1G13700	1.14794	1.41128	PGL1	6-phosphogluconolactonase 1
AT5G57550	3.00412	3.29978	XTH25	xyloglucan endotransglucosylase/hydrolase 25
AT4G11300	1.11756	1.09301	F8L21.90	ROH1%2C putative (DUF793)
AT1G27730	2.92248	1.80948	STZ	salt tolerance zinc finger
AT1G61260	1.7122	1.01281	F11P17.2	cotton fiber (DUF761)
AT3G49780	1.09016	1.51011	PSK4	phytosulfokine 4 precursor
AT1G10340	1.92028	2.60092	F14N23.22	Ankyrin repeat family protein
AT3G48650	1.83728	2.10623	AT3G48650	pseudogene of pectinesterase%2C putative (DUF677)~AT3G48650.2
AT1G66090	2.43088	1.31354	F15E12.17	Disease resistance protein (TIR-NBS class)
AT1G63750	1.64244	1.62454	F24D7.6	Disease resistance protein (TIR-NBS-LRR class) family
AT3G07195	1.43004	1.78138	AT3G07195	RPM1-interacting protein 4 (RIN4) family protein
AT5G25240	2.13318	1.30813	F21J6.107	stress induced protein
AT3G50470	1.25937	1.7646	HR3	homolog of RPW8 3
AT2G19800	1.71047	2.82982	MIOX2	myo-inositol oxygenase 2
AT1G58225	1.53841	2.49236	AT1G58225	hypothetical protein
AT4G39830	2.38557	2.94066	T5J17.9	Cupredoxin superfamily protein
AT1G43910	1.31089	2.30723	F9C16.7	P-loop containing nucleoside triphosphate hydrolases superfamily protein
AT4G17500	1.54041	1.22023	ERF-1	ethylene responsive element binding factor 1
AT5G27420	1.46363	1.17591	CNI1	carbon/nitrogen insensitive 1
AT4G11000	2.00574	1.92714	T22B4.2	Ankyrin repeat family protein
AT2G25735	1.41591	1.11303	AT2G25735	hypothetical protein
AT5G66640	1.79328	2.91362	DAR3	DA1-related protein 3
AT4G01010	1.0461	1.58424	CNGC13	cyclic nucleotide-gated channel 13
AT1G24145	1.18502	1.86124	AT1G24145	transmembrane protein
AT3G28160	1.02668	1.12335	AT3G28160	hypothetical protein
AT1G76600	2.37956	1.23572	F14G6.20	poly polymerase
AT5G45340	3.22279	1.02271	CYP707A3	cytochrome P450%2C family 707%2C subfamily A%2C polypeptide 3
AT2G46400	1.95867	1.96131	WRKY46	WRKY DNA-binding protein 46
AT4G03450	1.39803	1.91951	F9H3.7	Ankyrin repeat family protein
AT5G54720	1.70582	1.93181	K5F14.7	Ankyrin repeat family protein
AT1G01560	1.69735	2.00613	MPK11	MAP kinase 11
AT3G45730	1.23877	1.6499	AT3G45730	hypothetical protein
AT5G13320	1.09014	1.74322	PBS3	Auxin-responsive GH3 family protein
AT1G03850	1.52656	2.14255	GRXS13	Glutaredoxin family protein
AT1G24530	1.18393	1.47049	F21J9.19	Transducin/WD40 repeat-like superfamily protein
AT5G48657	1.47356	2.0199	AT5G48657	defense protein-like protein
AT1G80840	3.03238	2.5397	WRKY40	WRKY DNA-binding protein 40
AT5G24200	1.5741	2.42064	K12G2.9	alpha/beta-Hydrolases superfamily protein
AT1G66960	2.23754	3.15766	LUP5	Terpenoid cyclases family protein
AT3G09940	1.93473	3.55039	MDHAR	monodehydroascorbate reductase
AT5G01100	1.64948	2.56437	FRB1	O-fucosyltransferase family protein
AT5G42830	1.49968	2.29942	MBD2.2	HXXXD-type acyl-transferase family protein
AT5G64660	1.26172	1.00107	CMPG2	CYS%2C MET%2C PRO%2C and GLY protein 2
AT1G51790	1.51401	2.27455	F19C24.24	Leucine-rich repeat protein kinase family protein
AT3G13437	1.4262	2.04986	AtEWR1	transmembrane protein
AT1G30040	1.17776	1.1723	GA2OX2	gibberellin 2-oxidase
AT1G09080	2.39128	2.66408	BIP3	Heat shock protein 70 (Hsp 70) family protein
AT2G41640	3.37163	1.75453	T32G6.16	Glycosyltransferase family 61 protein
AT4G32480	1.83388	1.48597	F8B4.180	sugar phosphate exchanger%2C putative (DUF506)
AT5G41080	2.36281	2.81496	GDPD2	PLC-like phosphodiesterases superfamily protein
AT5G22380	3.39338	3.67346	NAC090	NAC domain containing protein 90
AT4G00700	2.01211	2.87619	F6N23.8	C2 calcium/lipid-binding plant phosphoribosyltransferase family protein
AT5G67340	1.08718	1.83815	K8K14.6	ARM repeat superfamily protein
AT3G12220	1.27239	1.88429	scpl16	serine carboxypeptidase-like 16
AT3G09020	1.00358	1.47983	AT3G09020	alpha 1%2C4-glycosyltransferase family protein
AT4G18250	1.64934	2.61583	T9A21.100	receptor Serine/Threonine kinase-like protein
AT4G39070	1.38241	2.14275	BZS1	B-box zinc finger family protein
AT1G02610	1.93362	2.43467	T14P4.10	RING/FYVE/PHD zinc finger superfamily protein
AT1G32170	2.0533	1.48981	XTH30	xyloglucan endotransglucosylase/hydrolase 30
AT1G61667	1.23909	1.13489	AT1G61667	serine protease%2C putative (Protein of unknown function%2C DUF538)
AT5G22570	1.91705	2.83931	WRKY38	WRKY DNA-binding protein 38
AT1G02450	1.04414	1.45933	NIMIN1	NIM1-interacting 1
AT4G25810	1.97934	1.87837	XTR6	xyloglucan endotransglycosylase 6
AT2G28120	2.14126	2.26884	F24D13.9	Major facilitator superfamily protein
AT4G23230	1.04947	1.79653	CRK15	cysteine-rich RECEPTOR-like kinase
AT1G24140	1.54204	1.19874	F3I6.6	Matrixin family protein
AT2G31020	1.18325	2.12649	ORP1A	OSBP(oxysterol binding protein)-related protein 1A
AT2G23100	2.22236	1.98461	F21P24.16	Cysteine/Histidine-rich C1 domain family protein
AT5G57220	1.27343	1.23649	CYP81F2	cytochrome P450%2C family 81%2C subfamily F%2C polypeptide 2
AT3G54150	1.54112	2.20587	AT3G54150	S-adenosyl-L-methionine-dependent methyltransferases superfamily protein
AT1G57630	1.24663	2.42021	T8L23.10	Toll-Interleukin-Resistance (TIR) domain family protein
AT4G28900	1.40374	1.27213	F25O24.20	hypothetical protein
AT5G26690	1.1966	1.69671	AT5G26690	Heavy metal transport/detoxification superfamily protein
AT1G56540	1.35585	1.1506	F25P12.101	Disease resistance protein (TIR-NBS-LRR class) family
AT5G08240	1.45703	2.56349	F8L15.11	transmembrane protein
AT5G28630	1.05308	1.35963	F4I4.10	glycine-rich protein
AT3G00850	1.5499	2.45481	AT3G00850	novel transcribed region~AT3G00850.1
AT3G26500	1.31007	2.07327	PIRL2	plant intracellular ras group-related LRR 2
AT3G60540	1.08586	1.89383	AT3G60540	Preprotein translocase Sec%2C Sec61-beta subunit protein
AT4G23210	1.11244	2.04069	CRK13	cysteine-rich RLK (RECEPTOR-like protein kinase) 13
AT1G66160	2.71612	2.14838	CMPG1	CYS%2C MET%2C PRO%2C and GLY protein 1
AT2G27080	3.23334	1.94253	T20P8.13	Late embryogenesis abundant (LEA) hydroxyproline-rich glycoprotein family
AT2G04495	1.78713	3.11475	AT2G04495	transmembrane protein
AT5G52050	4.01987	2.33683	AtDTX50	MATE efflux family protein
AT5G25260	2.11383	3.29831	F21J6.109	SPFH/Band 7/PHB domain-containing membrane-associated protein family
AT3G16510	1.00685	1.19001	AT3G16510	Calcium-dependent lipid-binding (CaLB domain) family protein
AT1G10550	2.3639	2.48778	XTH33	xyloglucan:xyloglucosyl transferase 33
AT1G35210	2.1506	1.44903	T32G9.25	hypothetical protein
AT1G65390	2.35843	2.64595	PP2-A5	phloem protein 2 A5
AT1G01680	1.57757	2.6356	PUB54	plant U-box 54
AT3G28510	3.15107	3.95685	AT3G28510	P-loop containing nucleoside triphosphate hydrolases superfamily protein
AT1G33770	1.28762	2.24844	F14M2.11	Protein kinase superfamily protein
AT5G59680	1.73074	2.54882	MTH12.14	Leucine-rich repeat protein kinase family protein
AT2G35710	1.93992	1.32228	PGSIP7	Nucleotide-diphospho-sugar transferases superfamily protein
AT1G21120	1.49252	1.85615	IGMT2	O-methyltransferase family protein
AT1G23840	1.20886	1.67693	F5O8.40	transmembrane protein
AT2G41010	1.65932	1.32498	CAMBP25	calmodulin (CAM)-binding protein of 25 kDa
AT1G66465	1.92727	2.83033	AT1G66465	transmembrane protein
AT3G46090	3.51933	3.53357	ZAT7	C2H2 and C2HC zinc fingers superfamily protein
AT4G25070	1.6901	2.69108	F24A6.14	caldesmon-like protein
AT4G23310	1.92993	3.07627	CRK23	cysteine-rich RLK (RECEPTOR-like protein kinase) 23
AT5G39670	1.92755	2.55949	MIJ24.17	Calcium-binding EF-hand family protein
AT3G02140	1.73836	1.61593	TMAC2	AFP2 (ABI five-binding protein 2) family protein
AT4G01250	1.84478	1.20027	WRKY22	WRKY family transcription factor
AT3G28580	2.12787	2.71403	AT3G28580	P-loop containing nucleoside triphosphate hydrolases superfamily protein
AT3G15536	1.67116	2.05396	AT3G15536	other RNA
AT4G14130	1.73691	1.9983	XTH15	xyloglucan endotransglucosylase/hydrolase 15
AT1G16130	2.81497	2.56022	WAKL2	wall associated kinase-like 2
AT4G28085	2.22008	2.54821	AT4G28085	transmembrane protein
AT5G46500	1.24593	1.34164	K11I1.9	protein VARIATION IN COMPOUND TRIGGERED ROOT growth protein
AT2G35930	2.00363	1.41142	PUB23	plant U-box 23
AT3G61190	1.84144	1.34498	BAP1	BON association protein 1
AT4G23320	1.65395	1.82596	CRK24	cysteine-rich RLK (RECEPTOR-like protein kinase) 24
AT1G21525	1.18183	2.43632	AT1G21525	pseudogene of hypothetical protein~AT1G21525.1
AT5G22520	1.61811	2.49289	MQJ16.6	hypothetical protein
AT4G14370	2.28507	2.49452	DL3225C	Disease resistance protein (TIR-NBS-LRR class) family
AT2G44080	1.19502	1.14156	ARL	ARGOS-like protein
AT4G30280	3.01861	1.89445	XTH18	xyloglucan endotransglucosylase/hydrolase 18
AT2G32140	1.93373	2.22841	F22D22.11	transmembrane receptor
AT1G58420	1.48821	2.19663	F9K23.5	Uncharacterized conserved protein UCP031279
AT4G38560	1.65676	2.44618	F20M13.120	phospholipase-like protein (PEARLI 4) family protein
AT5G64810	1.75572	2.55479	WRKY51	WRKY DNA-binding protein 51
AT1G65486	1.51148	1.38977	AT1G65486	transmembrane protein
AT5G51465	3.14328	4.21495	AT5G51465	hypothetical protein
AT5G08150	2.17911	1.5524	SOB5	suppressor of phytochrome b 5
AT1G72240	2.02915	1.41864	T9N14.5	hypothetical protein
AT2G29110	3.21041	3.96929	GLR2.8	glutamate receptor 2.8
AT3G29000	2.697	1.95374	AT3G29000	Calcium-binding EF-hand family protein
AT4G08555	1.60813	1.70303	AT4G08555	hypothetical protein
AT4G04500	1.9792	3.33952	CRK37	cysteine-rich RLK (RECEPTOR-like protein kinase) 37
AT3G48640	1.10221	1.86264	AT3G48640	transmembrane protein
AT5G44260	1.452	1.15536	AtTZF5	Zinc finger C-x8-C-x5-C-x3-H type family protein
AT3G25780	1.19162	1.41823	AOC3	allene oxide cyclase 3
AT5G11920	3.42509	4.47516	cwINV6	6-%261-fructan exohydrolase
AT1G06573	1.53744	1.34679	AT1G06573	other RNA
AT1G77640	3.35255	1.58321	T5M16.23	Integrase-type DNA-binding superfamily protein
AT3G25510	1.12851	1.58255	AT3G25510	disease resistance protein (TIR-NBS-LRR class) family protein
AT1G26200	1.33751	1.88878	F28B23.26	TRAM%2C LAG1 and CLN8 (TLC) lipid-sensing domain containing protein
AT2G27660	2.24943	2.78576	F15K20.24	Cysteine/Histidine-rich C1 domain family protein
AT5G49520	2.38805	1.75664	WRKY48	WRKY DNA-binding protein 48
AT4G08040	3.28707	2.42646	ACS11	1-aminocyclopropane-1-carboxylate synthase 11
AT5G05300	2.51726	3.38213	K18I23.10	hypothetical protein
AT4G23160	1.77028	2.39988	CRK8	cysteine-rich RECEPTOR-like kinase
AT5G44585	1.50494	2.36526	AT5G44585	hypothetical protein
AT2G13810	2.06425	3.17961	ALD1	AGD2-like defense response protein 1
AT3G04220	2.10811	2.91733	T6K12.16	Disease resistance protein (TIR-NBS-LRR class) family
AT3G24900	1.30297	2.40429	RLP39	receptor like protein 39
AT3G44350	1.66058	1.46274	NAC061	NAC domain containing protein 61
AT4G13820	1.01719	1.46566	F18A5.210	Leucine-rich repeat (LRR) family protein
AT1G33760	5.98578	3.90093	F14M2.12	Integrase-type DNA-binding superfamily protein
AT1G76650	2.75465	1.96419	CML38	calmodulin-like 38
AT4G18340	1.26636	1.51726	T9A21.190	Glycosyl hydrolase superfamily protein
AT3G26470	1.00462	1.6942	AT3G26470	Powdery mildew resistance protein%2C RPW8 domain-containing protein
AT5G46050	1.65948	2.58159	PTR3	peptide transporter 3
AT4G21840	1.4938	2.82248	MSRB8	methionine sulfoxide reductase B8
AT1G51620	1.82933	2.10866	F19C24.15	Protein kinase superfamily protein
AT4G04745	1.5489	1.85231	AT4G04745	hypothetical protein
AT1G05575	1.06651	1.05018	AT1G05575	transmembrane protein
AT3G22930	1.39228	2.06186	CML11	calmodulin-like 11
AT4G23200	1.6076	2.3738	CRK12	cysteine-rich RLK (RECEPTOR-like protein kinase) 12
AT5G23350	1.35514	1.18606	MKD15.21	GRAM domain protein/ABA-responsive-like protein
AT1G21110	1.69525	2.26587	IGMT3	O-methyltransferase family protein
AT5G67450	2.94143	1.86259	ZF1	zinc-finger protein 1
AT1G34180	1.09757	2.53317	NAC016	NAC domain containing protein 16
AT3G10930	2.22557	2.12731	AT3G10930	hypothetical protein
AT4G25000	1.45932	1.84338	AMY1	alpha-amylase-like protein
AT3G43430	1.12489	1.0129	AT3G43430	RING/U-box superfamily protein
AT5G18470	1.47718	2.2714	T28N17.6	Curculin-like (mannose-binding) lectin family protein
AT3G22910	1.23179	1.7442	ACA13	ATPase E1-E2 type family protein / haloacid dehalogenase-like hydrolase family protein
AT3G45060	1.0431	1.68465	NRT2.6	high affinity nitrate transporter 2.6
AT4G33420	1.41133	1.84477	F17M5.180	Peroxidase superfamily protein
AT5G07780	1.20411	1.87465	FH19	Actin-binding FH2 (formin homology 2) family protein
AT5G42380	1.93929	2.04072	CML37	calmodulin like 37
AT1G17060	1.36938	1.76901	CYP72C1	cytochrome p450 72c1
AT1G56060	1.4328	2.20424	T6H22.17	cysteine-rich/transmembrane domain protein B
AT5G38212	1.16312	1.00356	AT5G38212	other RNA
AT1G16420	1.97445	3.07526	MC8	metacaspase 8
AT2G27690	1.19587	1.27482	CYP94C1	cytochrome P450%2C family 94%2C subfamily C%2C polypeptide 1
AT4G30640	1.41729	1.96915	F17I23.20	RNI-like superfamily protein
AT2G32030	1.32656	1.01459	F22D22.22	Acyl-CoA N-acyltransferases (NAT) superfamily protein
AT1G28370	2.54016	1.99144	ERF11	ERF domain protein 11
AT3G49340	2.36936	2.39158	AT3G49340	Cysteine proteinases superfamily protein
AT4G27460	1.19958	1.95427	CBSX5	Cystathionine beta-synthase (CBS) family protein
AT1G05675	1.45855	1.81684	AT1G05675	UDP-Glycosyltransferase superfamily protein
AT5G52740	1.30845	1.78257	F6N7.23	Copper transport protein family
AT2G35290	1.64024	1.29515	SAUR79	hypothetical protein
AT5G57010	1.21276	1.64923	MHM17.13	calmodulin-binding family protein
AT4G09770	1.75333	3.33708	F17A8.120	TRAF-like family protein
AT3G60470	1.7874	2.72834	AT3G60470	transmembrane protein%2C putative (DUF247)
AT5G47850	2.61254	3.39266	CCR4	CRINKLY4 related 4
AT1G51860	3.24971	4.91474	T14L22.7	Leucine-rich repeat protein kinase family protein
AT1G02650	1.28384	1.46046	T14P4.7	Tetratricopeptide repeat (TPR)-like superfamily protein
AT5G36000	1.03908	1.24586	MEE13.12	F-box protein RMF
AT5G38250	1.47648	3.00041	MXA21.140	Protein kinase family protein
AT1G77390	1.00783	1.15991	CYCA1%3B2	CYCLIN A1%3B2
AT2G25460	1.32976	1.00966	F13B15.12	EEIG1/EHBP1 protein amino-terminal domain protein
AT5G03615	1.61554	1.85147	AT5G03615	other RNA
AT4G04540	2.03785	3.06748	CRK39	cysteine-rich RLK (RECEPTOR-like protein kinase) 39
AT4G04510	2.00738	2.97675	CRK38	cysteine-rich RLK (RECEPTOR-like protein kinase) 38
AT4G09375	1.31774	1.14725	AT4G09375	other RNA
AT2G09225	1.71635	1.09241	AT2G09225	other RNA
AT1G31290	1.14211	1.45616	AGO3	ARGONAUTE 3
AT5G17350	3.00839	1.77004	MKP11.31	hypothetical protein
AT4G37220	1.50488	1.95851	AP22.71	Cold acclimation protein WCOR413 family
AT2G24610	1.60207	1.57201	CNGC14	cyclic nucleotide-gated channel 14
AT2G40740	1.60661	1.5902	WRKY55	WRKY DNA-binding protein 55
AT5G47960	1.81179	1.37841	RABA4C	RAB GTPase homolog A4C
AT1G71390	1.604	2.82481	RLP11	receptor like protein 11
AT1G53340	2.07791	1.94474	F12M16.24	Cysteine/Histidine-rich C1 domain family protein
AT1G36060	1.00158	1.33438	F5J5.5	Integrase-type DNA-binding superfamily protein
AT3G60966	1.79153	2.67608	AT3G60966	RING/U-box superfamily protein
AT1G22110	1.57651	1.34192	F2E2.18	structural constituent of ribosome
AT3G45960	2.09621	1.33581	EXLA3	expansin-like A3
AT5G28145	1.89227	1.77998	AT5G28145	hypothetical protein
AT5G40010	2.68391	4.21469	AATP1	AAA-ATPase 1
AT5G22540	2.64443	3.52074	MQJ16.8	transmembrane protein%2C putative (DUF247)
AT5G05365	1.3284	1.06739	AT5G05365	Heavy metal transport/detoxification superfamily protein
AT3G02840	2.03295	1.90385	F13E7.22	ARM repeat superfamily protein
AT2G04515	2.15471	3.45071	AT2G04515	transmembrane protein
AT1G33730	2.4862	3.63294	CYP76C5	cytochrome P450%2C family 76%2C subfamily C%2C polypeptide 5
AT4G34380	1.63535	2.26211	F10M10.150	Transducin/WD40 repeat-like superfamily protein
AT4G21745	2.09504	1.3989	AT4G21745	PAK-box/P21-Rho-binding family protein
AT1G68460	1.01991	1.27508	IPT1	isopentenyltransferase 1
AT1G09950	3.63764	2.56395	RAS1	RESPONSE TO ABA AND SALT 1
AT5G36925	1.70686	1.73157	AT5G36925	hypothetical protein
AT4G23070	2.67169	2.50032	RBL7	RHOMBOID-like protein 7
AT3G00800	4.50384	2.85762	AT3G00800	novel transcribed region~AT3G00800.1
AT5G06720	1.34953	1.57526	PA2	peroxidase 2
AT1G33950	4.10672	5.61758	AT1G33950	Avirulence induced gene (AIG1) family protein
AT1G50750	2.69227	1.40026	F4M15.2	aminotransferase-like%2C mobile domain protein
AT1G30730	3.19326	3.29761	T5I8.18	FAD-binding Berberine family protein
AT1G13540	2.11212	2.17295	F13B4.29	hypothetical protein (DUF1262)
AT1G59218	2.32952	2.44526	T4M14.7	Disease resistance protein (CC-NBS-LRR class) family
AT1G57943	1.71782	2.08067	PUP17	purine permease 17
AT1G67110	1.5526	1.85311	CYP735A2	cytochrome P450%2C family 735%2C subfamily A%2C polypeptide 2
AT5G35580	2.53568	1.89189	K2K18.3	Protein kinase superfamily protein
AT1G55390	2.7851	3.22531	T18I3.3	Cysteine/Histidine-rich C1 domain family protein
AT3G46280	2.65254	3.69162	AT3G46280	kinase-like protein
AT1G13530	2.98414	3.13711	F13B4.17	hypothetical protein (DUF1262)
AT5G09876	2.17631	2.06055	AT5G09876	hypothetical protein
AT2G26390	2.8535	3.67186	T9J22.6	Serine protease inhibitor (SERPIN) family protein
AT3G11390	1.6926	1.59213	AT3G11390	Cysteine/Histidine-rich C1 domain family protein
AT5G46295	2.28811	2.22464	AT5G46295	transmembrane protein
AT4G05540	3.63348	5.03012	T1J24.4	P-loop containing nucleoside triphosphate hydrolases superfamily protein
AT3G01513	3.36316	4.29053	AT3G01513	hypothetical protein
AT1G05023	1.83141	1.66239	AT1G05023	other RNA
AT1G63570	2.1811	1.94178	F2K11.7	Receptor-like protein kinase-related family protein
AT4G33610	2.08509	2.01463	T16L1.100	glycine-rich protein
AT2G25770	2.34763	3.25171	F17H15.20	Polyketide cyclase/dehydrase and lipid transport superfamily protein
AT2G41800	5.19925	4.38283	T11A7.10	imidazolonepropionase (Protein of unknown function%2C DUF642)
AT3G09280	3.0061	3.02382	AT3G09280	transmembrane protein
AT5G08990	3.83726	3.85591	AT5G08990	other RNA
AT4G26200	4.86357	4.10076	ACS7	1-amino-cyclopropane-1-carboxylate synthase 7
AT4G02170	5.21198	4.24631	T10M13.17	cotton fiber protein
AT1G69530	-1.10493	-1.06901	EXPA1	expansin A1
AT3G44990	-1.49082	-3.24382	XTH31	xyloglucan endo-transglycosylase-related 8
AT1G48330	-1.2521	-1.00273	F11A17.11	SsrA-binding protein
AT5G60890	-1.06723	-1.66991	MYB34	myb domain protein 34
AT5G49480	-1.24813	-1.50917	CP1	Ca2+-binding protein 1
AT3G44450	-1.14828	-1.39272	F14L2.1	hypothetical protein
AT5G39860	-1.78299	-2.31035	PRE1	basic helix-loop-helix (bHLH) DNA-binding family protein
AT2G33380	-1.19718	-1.48077	RD20	Caleosin-related family protein
AT5G10930	-1.05822	-1.54882	CIPK5	CBL-interacting protein kinase 5
AT3G47420	-1.53004	-1.78491	G3Pp1	putative glycerol-3-phosphate transporter 1
AT2G31230	-1.47542	-1.12491	ERF15	ethylene-responsive element binding factor 15
AT5G18060	-1.12376	-1.46363	SAUR23	SAUR-like auxin-responsive protein family
AT2G01505	-1.02236	-1.00145	CLE16	CLAVATA3/ESR-RELATED 16
AT1G51440	-1.17026	-1.6224	DAD1-Like_Lipase_2	alpha/beta-Hydrolases superfamily protein
AT2G29490	-1.66105	-1.66788	GSTU1	glutathione S-transferase TAU 1
AT1G10585	-3.08186	-2.59155	AT1G10585	basic helix-loop-helix (bHLH) DNA-binding superfamily protein
AT5G16980	-2.0732	-2.46696	F2K13.130	Zinc-binding dehydrogenase family protein
AT1G53700	-1.66334	-1.6126	WAG1	WAG 1
AT4G33040	-1.00776	-1.06797	F4I10.5	Thioredoxin superfamily protein
AT2G46660	-1.16452	-1.33828	CYP78A6	cytochrome P450%2C family 78%2C subfamily A%2C polypeptide 6
AT5G54470	-1.29535	-2.09728	BBX29	B-box type zinc finger family protein
AT2G15020	-2.17146	-2.18257	T15J14.6	hypothetical protein
AT2G05995	-1.18499	-1.57412	AT2G05995	other RNA
AT3G14395	-1.53597	-1.75215	AT3G14395	hypothetical protein
AT3G28740	-2.40212	-3.36427	CYP81D11	Cytochrome P450 superfamily protein
AT5G02865	-1.90368	-1.67452	AT5G02865	other RNA
AT5G66740	-1.22604	-1.25685	MSN2.13	spindle assembly abnormal protein (DUF620)
AT4G20040	-1.15075	-1.08529	F18F4.140	Pectin lyase-like superfamily protein
AT1G09180	-1.06868	-1.46101	SARA1A	secretion-associated RAS super family 1
AT1G04180	-2.08874	-3.66828	YUC9	YUCCA 9
AT2G25625	-3.19308	-1.76218	AT2G25625	histone deacetylase-like protein
AT5G16960	-3.06423	-1.97066	F2K13.110	Zinc-binding dehydrogenase family protein
AT5G46830	-1.76546	-2.66774	NIG1	calcium-binding transcription factor NIG1
AT1G04580	-4.47571	-2.414	AO4	aldehyde oxidase 4
AT3G24463	-1.7405	-1.23668	AT3G24463	nuclear transport factor 2 family protein
AT3G03165	-1.15135	-2.91303	AT3G03165	other RNA
AT4G15248	-1.96572	-5.60573	BBX30	B-box type zinc finger family protein
AT1G24270	-2.12018	-2.05337	F3I6.21	hypothetical protein
AT1G71000	-3.04387	-5.21061	F15H11.19	Chaperone DnaJ-domain superfamily protein
AT1G73325	-2.23376	-2.72015	AT1G73325	Kunitz family trypsin and protease inhibitor protein
AT5G13170	-2.65448	-3.1114	SAG29	senescence-associated gene 29
AT3G02815	-3.99195	-3.9017	AT3G02815	other RNA

## Sheet: PHD6-drought and Drought-PHD
ID	Dr_PHD6vsDr_WT_log2FoldChange	Dr_PHD6vsCK_PHD6_log2FoldChange	gene_name	gene_description
AT1G14880	1.02717	1.90087	PCR1	PLANT CADMIUM RESISTANCE 1
AT1G69530	1.18351	1.21957	EXPA1	expansin A1
AT3G11010	1.10928	1.95735	RLP34	receptor like protein 34
AT4G23140	1.37105	2.38355	CRK6	cysteine-rich RLK (RECEPTOR-like protein kinase) 6
AT1G13470	1.15891	2.31985	T6J4.20	hypothetical protein (DUF1262)
AT3G57240	1.27265	2.68144	BG3	beta-1%2C3-glucanase 3
AT1G56120	1.03081	1.18358	T6H22.9	Leucine-rich repeat transmembrane protein kinase
AT3G25010	1.05866	2.17239	RLP41	receptor like protein 41
AT1G30900	1.06714	1.67997	VSR6	VACUOLAR SORTING RECEPTOR 6
AT1G65790	1.11823	1.57281	RK1	receptor kinase 1
AT4G25110	1.11531	2.36903	MC2	metacaspase 2
AT4G23150	1.11838	2.54011	CRK7	cysteine-rich RLK (RECEPTOR-like protein kinase) 7
AT1G58225	1.12761	2.08673	AT1G58225	hypothetical protein
AT4G04490	1.13383	2.20094	CRK36	cysteine-rich RLK (RECEPTOR-like protein kinase) 36
AT3G09940	1.26259	2.87764	MDHAR	monodehydroascorbate reductase
AT4G00700	1.01121	1.89573	F6N23.8	C2 calcium/lipid-binding plant phosphoribosyltransferase family protein
AT3G12220	1.08269	1.70345	scpl16	serine carboxypeptidase-like 16
AT4G18250	1.08857	2.07712	T9A21.100	receptor Serine/Threonine kinase-like protein
AT1G78410	1.16851	1.78467	F3F9.8	VQ motif-containing protein
AT5G59680	1.02361	1.84818	MTH12.14	Leucine-rich repeat protein kinase family protein
AT1G21120	1.06672	1.43525	IGMT2	O-methyltransferase family protein
AT1G66465	1.06528	1.98919	AT1G66465	transmembrane protein
AT3G28580	1.10753	1.71451	AT3G28580	P-loop containing nucleoside triphosphate hydrolases superfamily protein
AT3G15536	1.49054	1.88484	AT3G15536	other RNA
AT1G58420	1.17254	1.88187	F9K23.5	Uncharacterized conserved protein UCP031279
AT4G38560	1.1464	1.94646	F20M13.120	phospholipase-like protein (PEARLI 4) family protein
AT5G07760	1.04955	1.57731	MBK20.22	formin homology 2 domain-containing protein / FH2 domain-containing protein
AT3G48640	1.02597	1.78679	AT3G48640	transmembrane protein
AT4G14390	1.5181	1.85248	DL3235W	Ankyrin repeat family protein
AT5G11920	1.14315	2.20221	cwINV6	6-%261-fructan exohydrolase
AT3G28890	1.44837	2.3367	RLP43	receptor like protein 43
AT4G33020	1.06918	6.48029	ZIP9	ZIP metal ion transporter family
AT4G35180	1.09894	2.67424	LHT7	LYS/HIS transporter 7
AT4G23160	1.07414	1.72196	CRK8	cysteine-rich RECEPTOR-like kinase
AT3G24900	1.13771	2.25766	RLP39	receptor like protein 39
AT4G13820	1.18607	1.63888	F18A5.210	Leucine-rich repeat (LRR) family protein
AT1G29715	1.38251	2.99762	T3M22.7	pseudogene of Leucine-rich repeat transmembrane protein kinase~AT1G29715.4
AT1G21110	1.08421	1.65492	IGMT3	O-methyltransferase family protein
AT3G29250	1.39819	2.3872	SDR4	NAD(P)-binding Rossmann-fold superfamily protein
AT5G07780	1.22723	1.89856	FH19	Actin-binding FH2 (formin homology 2) family protein
AT4G23215	1.05999	2.02783	AT4G23215	pseudogene of cysteine-rich RECEPTOR-like kinase~AT4G23215.1
AT5G55420	1.05622	2.65372	MTE17.13	pseudogene of Bifunctional inhibitor/lipid-transfer protein/seed storage 2S albumin superfamily protein~AT5G55420.1
AT4G30640	1.04339	1.60323	F17I23.20	RNI-like superfamily protein
AT1G62420	1.12288	4.42808	F24O1.44	DUF506 family protein (DUF506)
AT5G52740	1.19028	1.67397	F6N7.23	Copper transport protein family
AT5G25910	1.18011	2.7148	RLP52	receptor like protein 52
AT1G51850	1.47661	2.58576	T14L22.6	Leucine-rich repeat protein kinase family protein
AT1G49000	1.05785	2.85135	F27J15.21	transmembrane protein
AT5G38250	1.07126	2.60543	MXA21.140	Protein kinase family protein
AT3G17690	1.05866	1.22455	CNGC19	cyclic nucleotide gated channel 19
AT2G43140	1.02079	1.96076	F14B2.8	basic helix-loop-helix (bHLH) DNA-binding superfamily protein
AT4G04510	1.29711	2.27843	CRK38	cysteine-rich RLK (RECEPTOR-like protein kinase) 38
AT5G24110	1.49586	2.42738	WRKY30	WRKY DNA-binding protein 30
AT1G47890	1.02999	2.85962	RLP7	receptor like protein 7
AT2G40740	1.2765	1.26925	WRKY55	WRKY DNA-binding protein 55
AT1G09155	1.50075	4.35866	PP2-B15	phloem protein 2-B15
AT2G33020	1.13707	1.96897	RLP24	receptor like protein 24
AT5G56960	1.49873	2.34191	MHM17.7	basic helix-loop-helix (bHLH) DNA-binding family protein
AT3G47220	1.08366	1.6289	PLC9	phosphatidylinositol-speciwc phospholipase C9
--	1.92979	2.29877	-	-
AT1G13550	1.40642	1.65005	F13B4.4	hypothetical protein (DUF1262)
AT2G04515	1.03568	2.34086	AT2G04515	transmembrane protein
AT4G34380	1.03982	1.67345	F10M10.150	Transducin/WD40 repeat-like superfamily protein
AT2G02930	1.04082	1.59426	GSTF3	glutathione S-transferase F3
AT4G13890	1.09785	3.13398	EDA36	Pyridoxal phosphate (PLP)-dependent transferases superfamily protein
AT5G01900	1.17576	2.35877	WRKY62	WRKY DNA-binding protein 62
AT5G52720	1.06941	2.37989	F6N7.21	Copper transport protein family
AT1G47980	3.11457	4.04893	T2J15.11	desiccation-like protein
AT2G33080	1.41864	3.14098	RLP28	receptor like protein 28
AT3G30120	1.40372	1.72025	K17E7.17	pseudogene of mediator of RNA polymerase II transcription subunit~AT3G30120.1
AT1G33840	1.43099	3.45229	F14M2.3	LURP-one-like protein (DUF567)
AT1G34047	2.17359	5.96838	AT1G34047	Defensin-like (DEFL) family protein
AT1G60830	1.37371	2.67941	F8A5.35	RNA-binding (RRM/RBD/RNP motifs) family protein
AT3G09960	1.06262	2.12782	F8A24.22	Calcineurin-like metallo-phosphoesterase superfamily protein
AT3G44326	1.15163	2.24461	AT3G44326	F-box family protein
AT2G46430	1.02004	1.14286	CNGC3	cyclic nucleotide gated channel 3
AT1G16500	1.33661	2.44752	F3O9.30	filamentous hemagglutinin transporter
AT4G01700	1.01917	1.35989	T15B16.5	Chitinase family protein
AT2G36970	1.08216	2.11	T1J8.15	UDP-Glycosyltransferase superfamily protein
AT3G45290	1.20731	1.39163	MLO3	Seven transmembrane MLO family protein
AT1G16510	1.06051	2.35261	F3O9.31	SAUR-like auxin-responsive protein family
AT4G21940	1.07512	1.36862	CPK15	calcium-dependent protein kinase 15
AT1G51800	1.13972	2.17043	IOS1	Leucine-rich repeat protein kinase family protein
AT1G57750	1.9836	1.14795	CYP96A15	cytochrome P450%2C family 96%2C subfamily A%2C polypeptide 15
AT1G25370	1.13092	1.32665	F4F7.1	hypothetical protein (DUF1639)
AT1G04540	1.03268	1.576	T1G11.21	Calcium-dependent lipid-binding (CaLB domain) family protein
AT1G26420	1.15678	2.80437	T1K7.20	FAD-binding Berberine family protein
AT1G58390	1.08926	1.14803	AT1G58390	Disease resistance protein (CC-NBS-LRR class) family
AT2G02010	1.04106	1.26197	GAD4	glutamate decarboxylase 4
--	1.50889	1.41521	AT1G58684	Ribosomal protein S5 family protein
AT5G27060	1.31216	1.81912	RLP53	receptor like protein 53
AT5G17860	1.02079	1.63109	CAX7	calcium exchanger 7
AT1G63380	1.05634	1.24027	F2K11.24	NAD(P)-binding Rossmann-fold superfamily protein
AT5G53110	1.07163	1.43277	MFH8.3	RING/U-box superfamily protein
AT2G26150	1.41583	1.58897	HSFA2	heat shock transcription factor A2
AT2G25297	1.10634	2.43756	AT2G25297	transmembrane protein
AT3G21150	1.17709	1.889	BBX32	B-box 32
AT4G31230	1.35806	1.62404	F8F16.50	kinase with adenine nucleotide alpha hydrolases-like domain-containing protein
AT2G21840	1.29644	1.64952	F7D8.16	Cysteine/Histidine-rich C1 domain family protein
AT4G04710	1.073	1.31639	CPK22	calcium-dependent kinase-like protein
AT1G72260	2.06122	2.94904	THI2.1	thionin 2.1
AT4G23280	1.17629	2.63801	CRK20	cysteine-rich RLK (RECEPTOR-like protein kinase) 20
AT2G47190	1.20567	2.45352	MYB2	myb domain protein 2
AT4G33070	2.15385	1.63673	AtPDC1	Thiamine pyrophosphate dependent pyruvate decarboxylase family protein
AT4G21230	1.26419	1.38372	CRK27	cysteine-rich RLK (RECEPTOR-like protein kinase) 27
AT5G50630	2.63391	3.15024	MFB16.2	Major facilitator superfamily protein
AT5G61260	1.04648	1.17203	MFB13.3	Plant calmodulin-binding protein-like protein
AT5G54700	1.47618	1.93593	K5F14.4	Ankyrin repeat family protein
AT2G00570	2.49007	2.28667	AT2G00570	novel transcribed region~AT2G00570.1
AT3G47050	1.94199	3.43193	AT3G47050	Glycosyl hydrolase family protein
AT2G44400	1.19055	1.83369	F4I1.21	Cysteine/Histidine-rich C1 domain family protein
AT1G02440	1.314	1.39906	ARFD1A	ADP-ribosylation factor D1A
AT2G24165	1.36117	1.26296	AT2G24165	pseudogene of receptor like protein 30~AT2G24165.1
AT2G42350	1.99756	1.45479	MHK10.7	RING/U-box superfamily protein
AT5G18840	1.57955	1.78156	F17K4.90	Major facilitator superfamily protein
AT5G59260	1.29582	1.43671	L-type_lectin_receptor_kinase_II.1	Concanavalin A-like lectin protein kinase family protein
AT5G03210	2.66444	1.53799	DIP2	E3 ubiquitin-protein ligase
AT4G14450	1.18906	2.10379	DL3265W	hypothetical protein
AT3G12910	1.68938	2.09552	MGH6.1	NAC (No Apical Meristem) domain transcriptional regulator superfamily protein
AT1G72000	1.91242	1.60571	A/N-InvF	Plant neutral invertase family protein
AT3G50200	1.21033	1.64678	AT3G50200	hypothetical protein (DUF247)
AT3G18360	1.16327	2.87609	AT3G18360	VQ motif-containing protein
AT5G25451	1.91529	1.21668	AT5G25451	pseudogene of Protein kinase superfamily protein~AT5G25451.1
AT4G01925	1.36615	2.55565	AT4G01925	Cysteine/Histidine-rich C1 domain family protein
AT5G45990	1.50676	1.46048	MCL19.3	crooked neck protein%2C putative / cell cycle protein
AT3G13435	1.49651	2.14654	AT3G13435	transmembrane protein
AT5G05145	1.74059	1.821	AT5G05145	AT5G05145.4
AT4G15270	1.53032	3.02918	DL3680C	glucosyltransferase-like protein
AT5G16900	2.66208	2.00466	F2K13.50	Leucine-rich repeat protein kinase family protein
AT4G18540	2.93339	3.83697	F28J12.200	transmembrane protein
AT1G21245	1.78101	1.84258	AT1G21245	Protein kinase superfamily protein
AT3G00970	2.27564	2.82625	AT3G00970	other RNA
AT3G60420	2.49415	1.99334	AT3G60420	phosphoglycerate mutase family protein
AT5G18661	2.60636	2.38442	AT5G18661	transmembrane protein
AT2G02330	3.82526	4.8773	T16F16.12	pseudogene of phloem protein 2-B7~AT2G02330.1
AT1G02813	4.81623	3.94279	AT1G02813	pectinesterase (Protein of unknown function%2C DUF538)
AT4G29370	4.09991	4.19104	F17A13.190	Galactose oxidase/kelch repeat superfamily protein
AT4G13340	-1.15236	-1.6135	LRX3	Leucine-rich repeat (LRR) family protein
AT5G57560	-2.39236	-3.76486	TCH4	Xyloglucan endotransglucosylase/hydrolase family protein
AT2G34510	-1.09224	-1.19764	T31E10.15	choice-of-anchor C domain protein%2C putative (Protein of unknown function%2C DUF642)
AT5G67480	-1.29981	-1.45896	BT4	BTB and TAZ domain protein 4
AT4G08950	-2.17934	-3.41589	EXO	Phosphate-responsive 1 family protein
AT1G57990	-1.06868	-1.38303	PUP18	purine permease 18
AT3G45970	-1.77121	-1.94865	EXLA1	expansin-like A1
AT2G20670	-1.58134	-1.66347	F23N11.1	sugar phosphate exchanger%2C putative (DUF506)
AT5G65470	-1.06873	-1.03506	MNA5.21	O-fucosyltransferase family protein
AT5G50915	-1.27218	-1.07905	AT5G50915	basic helix-loop-helix (bHLH) DNA-binding superfamily protein
AT1G35140	-3.93901	-5.22289	PHI-1	Phosphate-responsive 1 family protein
AT5G01810	-1.0155	-1.34715	CIPK15	CBL-interacting protein kinase 15
AT3G05490	-1.10833	-1.34196	RALFL22	ralf-like 22
AT5G24030	-2.25863	-2.04609	SLAH3	SLAC1 homologue 3
AT4G16563	-2.23405	-2.36493	AT4G16563	Eukaryotic aspartyl protease family protein
AT5G24150	-1.15314	-2.85691	SQP1	FAD/NAD(P)-binding oxidoreductase family protein
AT1G02660	-1.11795	-1.33708	T14P4.6	alpha/beta-Hydrolases superfamily protein
AT1G21910	-2.45625	-4.26502	DREB26	Integrase-type DNA-binding superfamily protein
AT1G50040	-2.37898	-3.32937	F2J10.8	formin-like protein%2C putative (DUF1005)
AT1G54740	-1.028	-1.04816	T22H22.16	FANTASTIC four-like protein (DUF3049)
AT1G11380	-1.19789	-1.04634	T23J18.4	PLAC8 family protein
AT5G25240	-2.16981	-2.98987	F21J6.107	stress induced protein
AT1G76600	-1.07767	-2.22086	F14G6.20	poly polymerase
AT2G41640	-1.19806	-2.81619	T32G6.16	Glycosyltransferase family 61 protein
AT4G25810	-1.40769	-1.50375	XTR6	xyloglucan endotransglycosylase 6
AT2G23100	-1.0892	-1.32351	F21P24.16	Cysteine/Histidine-rich C1 domain family protein
AT4G28900	-1.013	-1.1432	F25O24.20	hypothetical protein
AT1G66160	-1.09028	-1.65783	CMPG1	CYS%2C MET%2C PRO%2C and GLY protein 1
AT2G27080	-1.88916	-3.17836	T20P8.13	Late embryogenesis abundant (LEA) hydroxyproline-rich glycoprotein family
AT5G52050	-1.17946	-2.86472	AtDTX50	MATE efflux family protein
AT1G10550	-1.99871	-1.87303	XTH33	xyloglucan:xyloglucosyl transferase 33
AT1G65310	-1.55156	-3.06313	XTH17	xyloglucan endotransglucosylase/hydrolase 17
AT1G69140	-2.26365	-3.95109	F4N2.10	pseudogene of hypothetical protein~AT1G69140.1
AT5G08150	-1.65547	-2.2718	SOB5	suppressor of phytochrome b 5
AT1G77640	-1.91434	-3.67419	T5M16.23	Integrase-type DNA-binding superfamily protein
AT1G33760	-1.84372	-3.93128	F14M2.12	Integrase-type DNA-binding superfamily protein
AT2G29490	-1.13667	-1.14157	GSTU1	glutathione S-transferase TAU 1
AT3G61920	-1.0933	-2.07154	AT3G61920	UvrABC system protein C
AT1G32780	-1.54565	-1.91426	F6N18.16	GroES-like zinc-binding dehydrogenase family protein
AT5G03615	-1.57691	-1.33904	AT5G03615	other RNA
AT5G17350	-1.03204	-2.27095	MKP11.31	hypothetical protein
AT4G37220	-1.76693	-1.31875	AP22.71	Cold acclimation protein WCOR413 family
AT5G05365	-1.12236	-1.37974	AT5G05365	Heavy metal transport/detoxification superfamily protein
AT4G21745	-1.51073	-2.21183	AT4G21745	PAK-box/P21-Rho-binding family protein
AT1G09950	-2.0119	-3.08865	RAS1	RESPONSE TO ABA AND SALT 1
AT4G23070	-2.5212	-2.68738	RBL7	RHOMBOID-like protein 7
AT3G00800	-1.57617	-3.23002	AT3G00800	novel transcribed region~AT3G00800.1
AT1G59218	-1.94466	-1.83255	T4M14.7	Disease resistance protein (CC-NBS-LRR class) family
AT1G05023	-1.81134	-1.97927	AT1G05023	other RNA
AT1G63570	-2.95299	-3.19076	F2K11.7	Receptor-like protein kinase-related family protein
AT2G01850	-1.06003	-1.2224	EXGT-A3	endoxyloglucan transferase A3
AT4G19530	-1.04622	-1.19125	F24J7.90	disease resistance protein (TIR-NBS-LRR class) family
AT4G29905	-1.28396	-1.66985	AT4G29905	hypothetical protein
AT3G19680	-1.71474	-3.35292	AT3G19680	hypothetical protein (DUF1005)
AT2G47440	-1.11706	-2.2236	T30B22.26	Tetratricopeptide repeat (TPR)-like superfamily protein
AT2G17230	-1.34356	-2.1887	EXL5	EXORDIUM like 5
AT5G67300	-1.1731	-2.56615	MYBR1	myb domain protein r1
AT1G10020	-1.07798	-1.39059	T27I1.4	formin-like protein (DUF1005)
AT2G23130	-1.62182	-2.05037	AGP17	arabinogalactan protein 17
AT4G01950	-1.21866	-2.99624	GPAT3	glycerol-3-phosphate acyltransferase 3
AT3G28200	-1.02427	-1.22929	AT3G28200	Peroxidase superfamily protein
AT1G22190	-1.03564	-2.51688	F16L1.8	Integrase-type DNA-binding superfamily protein
AT5G63160	-1.06476	-1.13655	BT1	BTB and TAZ domain protein 1
AT2G23290	-1.13483	-2.42177	MYB70	myb domain protein 70
AT4G35320	-1.13403	-1.49457	F23E12.120	hypothetical protein
AT3G03265	-1.175	-1.77762	AT3G03265	other RNA
AT5G62100	-1.11707	-1.39556	BAG2	BCL-2-associated athanogene 2
AT2G29300	-1.32436	-1.77608	F16P2.32	NAD(P)-binding Rossmann-fold superfamily protein
AT1G51090	-1.15006	-2.63509	F23H24.15	Heavy metal transport/detoxification superfamily protein
AT5G62430	-1.31752	-2.09127	CDF1	cycling DOF factor 1
AT1G31173	-1.35601	-1.57809	MIR167d	microRNA ath-MIR167d precursor
AT4G25780	-1.72026	-2.52438	F14M19.60	CAP (Cysteine-rich secretory proteins%2C Antigen 5%2C and Pathogenesis-related 1 protein) superfamily protein
AT3G15115	-1.30532	-1.52868	AT3G15115	serine/arginine repetitive matrix protein
AT1G52830	-1.24004	-3.26951	IAA6	indole-3-acetic acid 6
AT2G41330	-1.30356	-1.77138	F13H10.12	Glutaredoxin family protein
AT2G01300	-1.16552	-2.34195	F10A8.18	mediator of RNA polymerase II transcription subunit
AT1G02380	-1.42177	-2.01784	T6A9.7	transmembrane protein
AT1G02390	-1.23745	-1.85649	GPAT2	glycerol-3-phosphate acyltransferase 2
AT2G23690	-1.63877	-1.91106	F27L4.13	HTH-type transcriptional regulator
AT2G37770	-1.82783	-1.2077	ChlAKR	NAD(P)-linked oxidoreductase superfamily protein
AT5G44050	-1.26538	-1.06953	MRH10.16	MATE efflux family protein
AT5G24215	-1.06573	-1.4834	AT5G24215	hypothetical protein
AT5G59320	-1.35291	-1.61592	LTP3	lipid transfer protein 3
AT3G06990	-1.18346	-1.67823	AT3G06990	Cysteine/Histidine-rich C1 domain family protein
AT3G61680	-1.07795	-1.01535	AT3G61680	alpha/beta-Hydrolases superfamily protein
AT1G22470	-1.32721	-3.06836	F12K8.18	hypothetical protein
AT4G35783	-1.35735	-2.07725	RTFL6	ROTUNDIFOLIA like 6
AT5G45830	-1.88306	-1.87793	DOG1	delay of germination 1
AT2G37530	-1.13217	-1.06312	F13M22.3	forkhead box protein G1
AT5G18340	-1.17437	-1.10249	F20L16.60	ARM repeat superfamily protein
AT1G69790	-1.33747	-1.42479	T6C23.1	Protein kinase superfamily protein
AT4G06534	-2.11991	-1.73969	AT4G06534	transmembrane protein
AT1G70985	-1.25476	-1.49603	AT1G70985	hydroxyproline-rich glycoprotein family protein
AT2G34760	-1.78982	-2.35526	T29F13.3	pseudogene of tubulin beta-9 chain~AT2G34760.1
AT4G06536	-2.21538	-2.07692	AT4G06536	SPla/RYanodine receptor (SPRY) domain-containing protein
AT5G59340	-1.62817	-1.68366	WOX2	WUSCHEL related homeobox 2
AT4G08874	-2.46853	-2.45845	AT4G08874	transmembrane protein
AT1G70760	-3.34097	-3.12943	NdhL	inorganic carbon transport protein-like protein
AT4G16980	-3.535	-3.75419	DL4520C	arabinogalactan-protein family
