# Supplementary material for: Ectopic expression of Medicago truncatula homeodomain finger protein, MtPHD6, enhances drought tolerance in Arabidopsis
Source: BMC Genomics. 2019 Dec 16;20:982. doi: 10.1186/s12864-019-6350-5 (PMC6916436; doi:10.1186/s12864-019-6350-5)
Supplement: Supplementary file 5 — Additional file 5: Table S5. Spreadsheet of genes for MapMAN pathway analysis. [file 12864_2019_6350_MOESM5_ESM.xlsx]

## Sheet: CK_PHD6vsCK_WT
--	gene_id	CK_WT_2_count	CK_WT_3_count	CK_WT_1_count	Dr_P_1_count	Dr_P_2_count	Dr_P_3_count	Dr_WT_2_count	Dr_WT_3_count	Dr_WT_1_count	CK_P_1_count	CK_P_2_count	CK_P_3_count	CK_WT_2_fpkm	CK_WT_3_fpkm	CK_WT_1_fpkm	Dr_P_1_fpkm	Dr_P_2_fpkm	Dr_P_3_fpkm	Dr_WT_2_fpkm	Dr_WT_3_fpkm	Dr_WT_1_fpkm	CK_P_1_fpkm	CK_P_2_fpkm	CK_P_3_fpkm	CK_PHD6vsCK_WT_CK_PHD6	CK_PHD6vsCK_WT_CK_WT	CK_PHD6vsCK_WT_log2FoldChange	CK_PHD6vsCK_WT_pvalue	CK_PHD6vsCK_WT_padj	Dr_PHD6vsDr_WT_Dr_PHD6	Dr_PHD6vsDr_WT_Dr_WT	Dr_PHD6vsDr_WT_log2FoldChange	Dr_PHD6vsDr_WT_pvalue	Dr_PHD6vsDr_WT_padj	Dr_WTvsCK_WT_Dr_WT	Dr_WTvsCK_WT_CK_WT	Dr_WTvsCK_WT_log2FoldChange	Dr_WTvsCK_WT_pvalue	Dr_WTvsCK_WT_padj	Dr_PHD6vsCK_PHD6_Dr_PHD6	Dr_PHD6vsCK_PHD6_CK_PHD6	Dr_PHD6vsCK_PHD6_log2FoldChange	Dr_PHD6vsCK_PHD6_pvalue	Dr_PHD6vsCK_PHD6_padj	gene_name	gene_chr	gene_start	gene_end
AT5G20250	832147	2628	2998	3056	13604	14943	9402	22455	19593	24266	10901	14724	21379	37.5708	54.9574	52.4731	184.153	210.842	165.295	297.832	329.696	377.051	164.319	211.703	281.658	14319.3	3148.55	2.18551	4.08134e-28	2.28952e-25	12379.7	22255.1	-0.846003	5.62405e-14	3.69741e-11	21167.9	3053.1	2.794	1.00456e-78	2.5934e-75	12774	15040	-0.235593	0.161705	0.363576	DIN10	NC_003076.8	6833564	6836862
AT2G14560	815943	7296	3532	4880	19027	19690	20685	14512	11640	13973	9567	10462	17880	145.804	90.5056	117.129	360.033	388.353	508.34	269.058	273.795	303.496	201.585	210.27	329.277	11546.3	5490.72	1.07223	3.3678e-07	1.41399e-05	19840.9	13412.9	0.564753	1.75392e-06	8.67905e-05	12757.1	5324.12	1.26036	2.14392e-16	1.34177e-14	20486.5	12126.5	0.756458	0.00820888	0.0403653	LURP1	NC_003071.7	6213617	6215932
AT3G15450	820784	2946	3266	2737	12813	11420	6513	16990	14689	15101	8679	10430	13306	125.029	177.731	139.511	514.89	478.342	339.916	668.966	733.765	696.562	388.369	445.182	520.396	9923.61	3236.4	1.6169	5.53755e-25	2.19276e-22	9933.36	15665.2	-0.656964	9.14005e-07	5.11279e-05	14899.5	3137.65	2.24802	2.49538e-67	4.68519e-64	10244.4	10429.4	-0.0257127	0.86977	0.941923	AT3G15450	NC_003074.8	5212984	5214124
AT1G11260	837667	2577	2686	2819	10185	11780	8171	15802	13730	15576	7892	8176	14160	46.2933	61.8698	60.8213	173.241	208.854	180.506	263.359	290.309	304.114	149.481	147.713	234.41	9212.87	2920.16	1.65792	2.79544e-18	5.37656e-16	9888.4	15122.7	-0.612773	5.88281e-11	1.35363e-08	14383.8	2831.64	2.34528	5.68125e-79	1.67621e-75	10205.7	9676.58	0.076742	0.642272	0.821094	STP1	NC_003070.9	3777236	3780823
AT1G21250	838721	4252	2164	3060	13572	14183	16716	9395	8046	6931	5945	6271	10092	68.4689	44.6814	59.1806	206.933	225.405	331.013	140.356	152.499	121.303	100.937	101.558	149.757	6808.63	3322.16	1.03501	5.40445e-08	2.62995e-06	14950.8	8144.77	0.876161	4.14189e-09	5.40737e-07	7746.48	3221.51	1.26532	1.0956e-16	7.02712e-15	15440.5	7152.65	1.1101	0.000160438	0.00153058	WAK1	NC_003070.9	7439171	7442113
AT1G35710	840475	3800	1410	2188	15098	16416	16736	10641	8150	6996	4566	4717	8837	41.0704	19.5404	28.4021	154.508	175.109	222.439	106.699	103.679	82.1811	52.033	51.2728	88.0155	5512.53	2557.01	1.10813	0.00758307	0.0891386	16114	8571.85	0.910479	6.62853e-12	2.17889e-09	8152.18	2479.36	1.71698	1.19286e-07	2.42004e-06	16638.9	5788.63	1.5232	1.39089e-06	2.5996e-05	F14D7.1	NC_003070.9	13220471	13224681
AT1G14880	838053	2444	1004	1490	13336	16185	21839	11960	6652	7497	3408	3581	8234	116.219	61.2181	85.0983	600.467	759.6	1277.09	527.645	372.32	387.473	170.873	171.261	360.825	4607.13	1714.06	1.42634	0.00275353	0.0392042	17474.3	8573.81	1.02717	0.00519207	0.0505958	8152.97	1662.03	2.29408	1.31197e-13	5.89047e-12	18055.1	4834.66	1.90087	0.000208777	0.00191382	PCR1	NC_003070.9	5132506	5133860
AT4G13340	826964	2090	2850	3403	3838	5368	3652	8886	5993	13269	12954	12044	16440	30.189	52.7857	59.0367	52.4921	76.5262	64.8704	119.081	101.891	208.314	197.289	174.964	218.833	12726.2	3050.56	2.06105	1.79008e-23	6.23288e-21	4235.44	9414.39	-1.15236	0.00159931	0.0204729	8954.28	2958.75	1.59768	0.000179101	0.00178178	4372.66	13379.4	-1.6135	1.49866e-31	5.09218e-29	LRX3	NC_003075.7	7758275	7761362
AT3G01290	821309	1580	943	1416	8193	10807	10182	9544	7753	8416	5307	4347	9225	42.3784	32.4316	45.6151	208.074	286.08	335.841	237.493	244.762	245.341	150.084	117.261	228.015	5751.27	1393.36	2.04513	1.06553e-20	2.6566e-18	9757.81	8591.07	0.183542	0.172945	0.503492	8170.97	1351.32	2.59533	2.69192e-97	1.38991e-93	10077.8	6040.1	0.738467	0.0324734	0.116269	HIR2	NC_003074.8	87684	89593
AT5G49360	834996	2582	2278	2278	6514	6454	4089	11441	9767	11937	4844	5604	9592	39.8509	45.0822	42.2273	95.1955	98.3119	77.609	163.825	177.431	200.242	78.8285	86.9874	136.427	6097.51	2558.17	1.25333	3.04223e-11	2.51795e-09	5550.94	11111.7	-1.00088	3.33168e-19	8.76136e-16	10568.8	2480.37	2.09149	6.19559e-91	2.55915e-87	5726.71	6403.18	-0.16108	0.373267	0.611764	BXL1	NC_003076.8	20011812	20016857
AT3G57520	824919	1932	1907	1801	7839	7011	5403	10917	8767	9771	4308	5925	8403	30.8102	38.9949	34.4952	118.368	110.347	105.958	161.519	164.561	169.357	72.437	95.0281	123.49	5678.64	2030.84	1.48388	4.59871e-16	6.98279e-14	6631.01	9838.94	-0.568989	1.47641e-13	7.76507e-11	9357.8	1969.03	2.2496	8.1227e-107	5.59194e-103	6841.59	5964.68	0.197793	0.218228	0.44388	SIP2	NC_003074.8	21288742	21293171
AT3G50480	824212	1641	747	1296	8914	11660	11960	8734	6192	6835	3403	2926	7064	66.002	38.5246	62.6053	339.475	462.852	591.551	325.908	293.134	298.788	144.314	118.358	261.823	4063.28	1289.54	1.65566	0.000131744	0.00304066	10925.7	7226.9	0.596047	6.74978e-05	0.00176994	6873.05	1250.65	2.45728	7.89983e-47	5.26307e-44	11285.3	4265.14	1.40372	0.00103227	0.00737638	HR4	NC_003074.8	18733021	18734420
AT2G41100	818709	1875	1003	1408	7078	8860	8044	7276	6713	6885	6397	4743	8424	32.8233	22.5139	29.6034	117.322	153.077	173.167	118.17	138.32	130.997	118.074	83.5045	135.896	5998.15	1506.18	1.9931	8.07419e-26	3.46932e-23	7992.18	7010.02	0.189065	0.129904	0.430655	6667.61	1460.57	2.1895	2.16886e-56	2.35756e-53	8253.06	6304.33	0.388419	0.0269406	0.100704	TCH3	NC_003071.7	17137037	17139700
AT1G78830	844220	2088	2301	2769	5355	6027	4799	7091	5815	7433	5738	5367	8030	47.6148	67.2817	75.8389	115.626	135.646	134.578	150.021	156.08	184.226	137.965	123.089	168.747	5863.42	2595.58	1.17614	3.54959e-11	2.90218e-09	5340.99	6809.99	-0.35059	0.000524401	0.00876765	6477.16	2517.31	1.36394	1.7223e-17	1.18569e-15	5513.22	6162.62	-0.160854	0.202494	0.423156	F9K20.12	NC_003070.9	29636818	29638773
AT1G22530	838859	2516	2760	3070	3737	3774	3081	6687	5296	7442	6241	6535	8663	42.8668	60.296	62.8212	60.2865	63.461	64.5528	105.7	106.205	137.809	112.114	111.978	136.015	6573.88	3023.77	1.12089	6.2115e-13	6.46604e-11	3489.84	6501.1	-0.897547	2.56157e-16	2.94708e-13	6183.35	2932.34	1.07673	1.24496e-11	4.34328e-10	3601.8	6910.12	-0.940245	2.20599e-20	3.71682e-18	PATL2	NC_003070.9	7955445	7958564
AT1G08930	837414	1677	1372	1767	5440	6827	6348	5752	5307	5680	4690	4193	7406	35.8935	37.6535	45.4231	110.247	144.214	167.083	114.218	133.696	132.132	105.841	90.2575	146.075	4975.99	1725.07	1.52858	5.98232e-18	1.08841e-15	6211.78	5623.46	0.1434	0.271615	0.632486	5348.8	1672.99	1.67697	1.42736e-46	9.21229e-44	6414.81	5227.81	0.294935	0.100007	0.262298	ERD6	NC_003070.9	2873300	2877270
AT3G04210	819576	2357	1756	2305	5478	5484	4809	5464	4865	5574	5110	4582	7570	43.3718	41.4325	50.942	95.4456	99.5955	108.822	93.2807	105.37	111.479	99.1438	84.7966	128.367	5281.39	2289.54	1.20595	4.07672e-14	5.05088e-12	5213.4	5337.7	-0.0339866	0.70965	0.914438	5076.95	2220.38	1.193	3.27803e-26	4.90589e-24	5381.17	5549.75	-0.0447423	0.751732	0.883368	T6K12.17	NC_003074.8	1105650	1108252
AT1G69530	843288	5812	4637	6328	5961	7600	6406	3367	3007	2353	3734	2610	2640	167.469	171.323	218.994	162.635	216.131	226.991	90.0089	101.983	73.6899	113.444	75.6355	70.1006	2793.12	6007.08	-1.10493	9.79946e-10	6.16511e-08	6631.9	2919.81	1.18351	4.73114e-18	9.67676e-15	2777.06	5826.03	-1.06901	1.20452e-13	5.45547e-12	6847.82	2940.77	1.21957	5.66437e-12	3.71316e-10	EXPA1	NC_003070.9	26141726	26143538
AT5G51550	835229	2267	1777	1644	3769	3484	2214	6624	5456	7468	5159	6581	7711	65.9613	66.2971	57.451	103.837	100.049	79.2188	178.81	186.853	236.167	158.271	192.578	206.756	5960.01	2024.96	1.55745	3.12333e-34	2.42599e-31	3075.53	6551.16	-1.09034	6.91964e-17	1.15797e-13	6231.05	1963.15	1.66615	1.57857e-39	6.65351e-37	3172.51	6264.57	-0.981202	2.31355e-13	1.87168e-11	EXL3	NC_003076.8	20939363	20940895
AT1G75040	843842	1217	407	536	6582	8839	11364	6696	3777	4640	1842	1805	5300	49.5743	21.2583	26.2234	253.869	355.356	569.259	253.055	181.092	205.428	79.1139	73.9467	198.953	2695.29	740.052	1.86446	0.00174781	0.0271516	9114.19	4972.38	0.874075	0.0161353	0.114106	4728.43	717.439	2.71981	5.32537e-11	1.7212e-09	9417.85	2826.69	1.73622	0.00418421	0.0236036	PR5	NC_003070.9	28177670	28179022
AT5G10760	830943	1595	554	968	7429	8881	9917	6123	4161	3669	2081	1801	4397	36.1506	16.1003	26.3504	159.431	198.661	276.406	128.752	111.004	90.3815	49.7306	41.053	91.8375	2510.75	1076.54	1.22151	0.0136912	0.137081	8826.28	4612.57	0.936109	0.000499951	0.00845874	4386.47	1043.93	2.07055	3.10474e-09	7.99529e-08	9116.64	2635.35	1.79041	4.45884e-05	0.000514153	AED1	NC_003076.8	3400322	3402389
AT3G30775	822833	601	702	546	6567	7265	4617	8178	7049	6374	1969	2772	4326	12.3309	18.4683	13.4546	127.577	147.113	116.491	155.669	170.23	142.138	42.5955	57.1992	81.7929	2755.76	669.937	2.0415	3.15946e-19	6.86079e-17	6022.24	7224.02	-0.262184	0.0128816	0.0978637	6870.82	649.457	3.40533	1.49952e-116	3.09696e-112	6214.23	2893.62	1.1025	5.83084e-09	2.11143e-07	ERD5	NC_003074.8	12448636	12451556
AT5G57560	835860	482	557	422	903	900	610	3106	2064	7125	11325	8903	14017	13.5217	20.0358	14.2185	23.986	24.9184	21.0439	80.8384	68.1522	217.242	334.979	251.186	362.365	10517	529	4.31519	9.35461e-128	9.44582e-124	787.772	4136.17	-2.39236	7.2445e-06	0.000284343	3934.31	512.814	2.93979	1.29085e-07	2.59844e-06	812.803	11056.4	-3.76486	3.90497e-159	3.98053e-155	TCH4	NC_003076.8	23307006	23308680
AT3G57260	824893	1227	245	341	6453	7970	10721	6122	4042	3573	1704	1822	6060	37.0548	9.48713	12.3683	184.522	237.549	398.151	171.525	143.676	117.276	54.2583	55.3381	168.648	2875.43	606.158	2.24569	0.0049619	0.0635633	8557.58	4534.86	0.916048	0.0124315	0.0957002	4312.51	587.519	2.87524	3.35225e-06	5.15645e-05	8842.2	3013.98	1.55267	0.0224201	0.0878322	BGL2	NC_003074.8	21188397	21189967
AT3G45860	823729	1247	589	859	6594	7370	8006	6262	3819	4186	2258	2055	4149	21.6934	13.1385	17.9479	108.617	126.539	171.274	101.067	78.1986	79.1476	41.4174	35.9542	66.5142	2575.74	941.825	1.45079	6.27195e-10	4.1124e-08	7368.24	4704.13	0.646923	1.41706e-05	0.00049781	4473.44	913.284	2.29093	2.2596e-40	1.03705e-37	7609.43	2704.86	1.4921	1.48837e-05	0.000204747	CRK4	NC_003074.8	16863088	16866261
AT2G34510	818014	1684	1749	1820	2387	3046	1879	4988	4255	5954	4995	5543	7035	25.0882	33.4108	32.5655	33.6719	44.7871	34.4245	68.9427	74.6131	96.4082	78.4623	83.0518	96.5831	5388.07	1897.55	1.50644	1.43914e-27	7.45217e-25	2392.21	5101.6	-1.09224	5.2534e-15	4.39566e-12	4852.42	1840.01	1.39949	4.02364e-20	3.69334e-18	2469	5663.69	-1.19764	5.12121e-20	8.35248e-18	T31E10.15	NC_003071.7	14543894	14546986
AT5G44130	834436	1684	2208	2228	2283	3050	2017	4585	3817	5667	4678	5597	6011	61.3177	103.089	97.4354	78.7112	109.607	90.3156	154.888	163.589	224.271	179.598	204.963	201.697	5005.29	2232.19	1.16568	3.87557e-11	3.13068e-09	2415.13	4721.18	-0.966902	5.8204e-11	1.35363e-08	4490.57	2164.59	1.0533	5.74309e-08	1.22281e-06	2493.09	5263.01	-1.07796	6.44025e-18	8.75316e-16	FLA13	NC_003076.8	17760865	17762089
AT1G61100	842403	1919	1699	1885	2711	2600	1920	4519	3538	5707	4534	5009	6934	29.065	32.9957	34.2897	38.8786	38.8654	35.7609	63.4995	63.0725	93.9462	72.4058	76.2995	96.7804	5042.43	1974.8	1.3529	2.23342e-23	7.51733e-21	2367.52	4611.65	-0.961629	9.44885e-12	2.96054e-09	4386.32	1914.94	1.19592	3.43943e-14	1.64432e-12	2442.87	5299.07	-1.11706	3.39872e-20	5.67949e-18	F11P17.17	NC_003070.9	22508524	22512333
AT3G59350	825104	1081	955	1044	2628	3967	2817	4744	4402	5309	3486	3714	5134	17.9181	20.2973	20.7838	41.2457	64.8968	57.4204	72.9532	85.8823	95.6436	60.9243	61.9133	78.4207	3777.16	1104.99	1.77407	3.49953e-41	3.92628e-38	3112.48	4862.45	-0.64363	1.2242e-05	0.000437574	4625.04	1071.48	2.11038	1.27526e-66	2.02599e-63	3213.91	3969.72	-0.304981	0.0571096	0.176931	AT3G59350	NC_003074.8	21932337	21935231
AT2G31880	817746	1001	652	882	4775	5417	6058	4206	3367	3175	2403	2135	3883	21.4248	17.8937	22.673	96.7703	114.429	159.45	83.519	84.8228	73.8589	54.2292	45.9575	76.5876	2570.95	898.964	1.51576	4.11884e-16	6.31057e-14	5460.86	3583.56	0.607337	3.35841e-05	0.0010168	3408.24	871.787	1.96604	5.1651e-66	7.11165e-63	5640.03	2700.86	1.06212	0.000633173	0.00490258	SOBIR1	NC_003071.7	13554870	13556977
AT5G24530	832524	1201	419	614	5875	6415	6627	4114	3047	2801	1572	1434	3351	36.245	16.2139	22.2552	167.88	191.072	245.944	115.187	108.234	91.8746	50.0213	43.5242	93.1942	1928.03	768.775	1.32614	0.00584937	0.0729636	6322.91	3308.47	0.933975	1.53965e-12	6.0302e-10	3146.46	745.369	2.07696	5.44809e-09	1.35893e-07	6529.09	2023.76	1.6897	2.07256e-05	0.000270162	DMR6	NC_003076.8	8378759	8383401
AT2G30930	817644	1488	1161	1521	2164	2472	1662	4326	3234	5259	3504	3991	5317	54.403	54.4279	66.7893	74.9142	89.1997	74.7247	146.737	139.171	208.978	135.077	146.75	179.141	3922.14	1490.76	1.39589	1.72887e-23	6.12537e-21	2062.85	4287.35	-1.05519	2.29742e-13	1.143e-10	4077.78	1445.75	1.49606	1.26831e-20	1.20712e-18	2128.91	4121.97	-0.953155	5.54898e-14	4.83449e-12	F7F1.14	NC_003071.7	13162074	13163497
AT5G67480	836884	1705	1412	1743	1839	1684	1336	3803	3097	4803	3923	4472	5642	30.5303	32.4198	37.4853	31.1799	29.7607	29.4188	63.178	65.2732	93.475	74.0665	80.5349	93.0997	4302.4	1740.87	1.30578	2.63802e-25	1.08724e-22	1594.17	3925.59	-1.29981	3.73114e-21	2.28943e-17	3733.82	1688.25	1.14524	3.10879e-13	1.33484e-11	1644.95	4522.31	-1.45896	6.72441e-43	3.70515e-40	BT4	NC_003076.8	26930539	26933352
AT5G06530	830541	1387	1496	1478	2894	2719	1957	4381	3330	4653	3061	3542	4500	18.6121	25.7407	23.8205	36.7709	36.01	32.2941	54.5413	52.5957	67.8623	43.3091	47.8017	55.6468	3401.68	1577.27	1.10979	8.49143e-14	1.00283e-11	2474.12	4130.45	-0.738926	4.63338e-11	1.12799e-08	3928.49	1529.38	1.36189	6.49715e-21	6.35951e-19	2552.67	3575.37	-0.485913	2.21426e-05	0.000284628	ABCG22	NC_003076.8	1989650	1994961
AT4G08950	826473	549	560	324	828	775	453	2325	1419	5237	6789	6249	9768	17.8354	23.3274	12.6419	25.4698	24.8488	18.0976	70.0755	54.2599	184.914	232.548	204.172	292.431	6983.25	514.733	3.76284	1.13842e-74	4.59806e-71	665.781	3015.97	-2.17934	0.000111709	0.00261289	2868.73	498.852	2.52381	2.18173e-05	0.00027374	686.713	7338.89	-3.41589	1.22726e-102	4.17003e-99	EXO	NC_003075.7	5740219	5741591
AT5G22920	832356	1521	1339	1314	3413	2952	1686	4430	3547	3743	3073	4090	4163	45.0489	50.8516	46.7421	95.7145	86.2912	61.4081	121.728	123.653	120.49	95.9654	121.83	113.624	3478.58	1495.45	1.21852	6.4799e-25	2.51657e-22	2599.19	3912.12	-0.589076	2.24109e-05	0.000727584	3720.78	1449.94	1.36047	8.91332e-58	1.08286e-54	2680.42	3657.47	-0.447823	0.00455259	0.0252348	AtRZPF34	NC_003076.8	7664871	7667288
AT3G45640	823706	1452	1191	1398	3309	3848	3738	3559	2618	3134	3641	2561	4316	34.8579	36.6619	40.3087	75.2173	91.1726	110.354	79.2676	73.9761	81.773	92.162	61.8329	95.4826	3232.39	1445.96	1.16079	1.94624e-12	1.85398e-10	3636.32	3100.4	0.229367	0.0605195	0.273923	2948.68	1402.17	1.07309	8.20765e-30	1.61441e-27	3754.94	3398.36	0.143611	0.406975	0.64246	MPK3	NC_003074.8	16756571	16758874
AT1G09070	837428	1310	1199	1596	2418	3542	2825	3571	2953	3704	3775	2886	4300	36.3836	42.6995	53.2384	63.5883	97.0908	96.4863	92.0148	96.5351	111.81	110.547	80.6133	110.055	3372.56	1478.34	1.19033	1.57952e-12	1.52624e-10	2920	3425.13	-0.230456	0.109636	0.392871	3257.73	1433.82	1.18454	2.59071e-16	1.61162e-14	3015.5	3546.32	-0.234219	0.168656	0.374226	SRC2	NC_003070.9	2927502	2929107
AT5G24210	832488	1315	958	1376	2861	3642	3871	3320	2467	3209	3041	2452	4317	31.4505	29.3789	39.5255	64.7896	85.9678	113.851	73.667	69.4477	83.4157	76.6857	58.979	95.1463	3003.14	1302.05	1.2058	2.65265e-11	2.21365e-09	3487.98	2999.8	0.216966	0.168931	0.497628	2853.06	1262.83	1.17592	2.80203e-19	2.36205e-17	3602.81	3155.89	0.190612	0.334113	0.573788	MOP9.2	NC_003076.8	8217191	8219720
AT1G70290	843365	1360	1058	1283	1879	1968	1467	3489	2536	4316	3377	3692	5339	18.1136	18.0684	20.5234	23.6962	25.8693	24.0275	43.1121	39.7559	62.4774	47.4234	49.4541	65.529	3794.08	1321.56	1.52177	3.47709e-26	1.58617e-23	1744.95	3456.58	-0.98604	1.5595e-11	4.48551e-09	3287.6	1281.55	1.3592	6.45675e-17	4.21998e-15	1800.81	3986.76	-1.1467	1.4817e-18	2.20492e-16	TPS8	NC_003070.9	26470795	26474833
AT2G42580	818858	1507	1193	1383	2532	2237	1629	3746	3049	3958	2715	3227	4061	23.7776	24.1359	26.208	37.8272	34.8349	31.6074	54.8347	56.6238	67.8745	45.167	51.207	59.0467	3063.88	1458.32	1.07142	3.52255e-18	6.71113e-16	2088.52	3599.8	-0.78468	1.23201e-12	5.27415e-10	3423.86	1414.12	1.27577	7.19198e-31	1.6504e-28	2154.61	3220.23	-0.57947	2.04106e-06	3.65009e-05	TTL3	NC_003071.7	17728479	17731836
AT1G27770	839670	1280	838	1052	3148	3531	3361	3300	2606	2743	3186	2313	3564	15.3644	12.8979	15.1662	35.7788	41.8309	49.6119	36.7495	36.8185	35.7855	40.3225	27.9226	39.4231	2789.35	1123.13	1.31193	3.93098e-17	6.72763e-15	3343.94	2885.14	0.21225	0.0539746	0.255087	2744	1089.1	1.33195	1.68771e-42	8.71408e-40	3452.69	2933.13	0.234925	0.134681	0.323028	ACA1	NC_003070.9	9671632	9676307
AT1G69840	843320	1073	730	852	2580	3597	3181	3415	3028	3151	2919	2096	3450	24.2088	21.1186	23.0872	55.1162	80.0956	88.2571	71.4821	80.4112	77.2678	69.4392	47.5599	71.7301	2601.81	941.426	1.46618	1.56541e-19	3.474e-17	3123.22	3216.7	-0.0428892	0.761039	0.933264	3059.52	912.847	1.7433	3.77967e-71	7.80615e-68	3225.6	2735.46	0.237436	0.195954	0.413852	T17F3.13	NC_003070.9	26293588	26295922
AT1G57990	842166	660	643	680	1541	1959	1243	3100	2660	3942	4468	3157	5322	15.8445	19.7931	19.6065	35.0287	46.4156	36.696	69.0446	75.1629	102.856	113.095	76.2228	117.738	3978.46	714.38	2.47843	4.42956e-46	6.38964e-43	1553.59	3259.66	-1.06868	1.06672e-12	4.78933e-10	3100.48	692.715	2.16312	3.27357e-41	1.53657e-38	1603.51	4182.69	-1.38303	9.50975e-17	1.16093e-14	PUP18	NC_003070.9	21441179	21443036
AT4G33050	829442	1022	515	858	3644	3946	4733	2968	2300	2235	1986	1493	3439	18.9389	12.2371	19.0963	63.9394	72.1699	107.858	51.0272	50.1671	45.0151	38.8043	27.8253	58.7279	2106.83	841.855	1.32323	0.000377759	0.00752352	4151.36	2498.59	0.731901	2.19696e-06	0.000103963	2376.32	816.479	1.5399	6.69784e-22	7.20471e-20	4287.7	2212.51	0.954367	0.014948	0.0644009	EDA39	NC_003075.7	15944199	15947072
AT1G13260	837886	809	852	940	2326	2487	1927	2519	2036	2874	3879	3294	4843	20.0139	27.0267	27.9299	54.4855	60.7232	58.6245	57.8157	59.2856	77.2766	101.182	81.9566	110.41	3690.47	940.631	1.97333	2.54146e-35	2.13853e-32	2218.6	2488.56	-0.165522	0.15913	0.482582	2366.96	912.169	1.37675	3.10446e-18	2.29808e-16	2289.84	3879.82	-0.760915	2.80088e-10	1.40992e-08	RAV1	NC_003070.9	4542168	4543970
AT5G54380	835526	1140	1127	1178	1685	1906	1410	2998	2424	3656	3087	3390	4550	15.3995	19.5207	19.112	21.5521	25.4109	23.4226	37.5723	38.541	53.6767	43.968	46.0552	56.64	3377.33	1241.75	1.44455	1.16946e-24	4.29404e-22	1645.03	3043.24	-0.887352	4.65707e-11	1.12799e-08	2894.55	1204.08	1.26602	6.36285e-16	3.7122e-14	1697.9	3549.59	-1.06416	8.3495e-19	1.25163e-16	THE1	NC_003076.8	22077040	22080341
AT4G14365	827080	639	278	437	3390	4390	4951	3045	2378	2437	1748	1363	3123	16.3901	9.14312	13.4623	82.3316	111.132	156.166	72.4605	71.7926	67.938	47.2736	35.1603	73.8178	1897.38	471.922	2.00681	4.58918e-07	1.87229e-05	4296.36	2619.87	0.713143	1.85368e-05	0.000627367	2491.69	457.636	2.44162	3.45883e-45	1.98431e-42	4438.34	1992.41	1.15535	0.00501638	0.0273013	XBAT34	NC_003075.7	8271270	8273903
AT5G03350	831863	1501	842	853	3264	3185	3207	2569	1970	2740	2091	2083	3660	63.1023	45.3885	43.0696	129.928	132.151	165.797	100.199	97.4806	125.196	92.6863	88.0704	141.793	2388.54	1119.76	1.09238	1.22528e-07	5.47443e-06	3212.26	2432.49	0.400711	0.00119862	0.016429	2313.56	1085.54	1.09046	1.64507e-11	5.66261e-10	3316.2	2508.86	0.40195	0.0204582	0.082054	F12E4.80	NC_003076.8	815610	816670
AT2G26190	817159	1200	820	977	3201	3649	3298	2733	2224	2120	2371	1683	2896	20.8677	18.2842	20.4054	52.7066	62.627	70.5271	44.0926	45.5213	40.0687	43.4732	29.4342	46.4088	2134.39	1063.24	1.00509	2.942e-09	1.74746e-07	3372.37	2361.64	0.513465	2.59525e-06	0.000119733	2246.12	1030.99	1.1224	2.51876e-29	4.86168e-27	3481.87	2243.79	0.633579	0.000132026	0.00129591	T1D16.17	NC_003071.7	11147581	11150754
AT2G18700	816385	1181	903	1166	2236	2484	1844	3398	2871	3372	2181	2396	3086	17.8873	17.5368	21.2105	32.0666	37.1314	34.3454	47.7476	51.1818	55.5084	34.8295	36.497	43.0724	2349.2	1160.54	1.01772	1.28722e-15	1.89747e-13	2158.47	3229.37	-0.580935	3.20024e-10	5.891e-08	3071.55	1125.48	1.44841	2.25903e-39	9.14817e-37	2227.79	2469.32	-0.148827	0.179013	0.389616	TPS11	NC_003071.7	8108898	8112010
AT2G23810	816913	1008	682	974	2016	2214	2065	2462	2004	2390	4426	2478	3705	34.0875	29.5725	39.5596	64.5524	73.8937	85.8753	77.2426	79.7664	87.8436	157.813	84.2777	115.46	3285.77	947.226	1.79419	1.11158e-18	2.29064e-16	2093.13	2293.13	-0.132398	0.22953	0.583671	2181.03	918.657	1.24684	4.5517e-24	5.66303e-22	2161.06	3457.65	-0.678273	0.000355899	0.00302196	TET8	NC_003071.7	10135605	10137595
AT4G34150	829563	770	548	807	2029	2836	2706	2318	2007	2328	3904	2228	3591	24.0684	21.9637	30.2961	60.0516	87.4897	104.015	67.2207	73.8398	79.089	128.666	70.0402	103.438	3004.82	757.714	1.98745	3.10824e-22	8.96726e-20	2537.14	2230.59	0.185308	0.234646	0.590722	2121.6	734.9	1.52924	3.91524e-30	8.16782e-28	2620.63	3161.16	-0.270679	0.39827	0.635579	F28A23.90	NC_003075.7	16354857	16357460
AT3G45970	823740	383	366	435	809	1243	659	2757	2442	3776	3535	3270	4093	16.0409	19.6553	21.8815	32.0823	51.3803	33.9413	107.127	120.383	171.885	156.105	137.738	157.972	3353.88	426.675	2.97728	1.37815e-112	9.27726e-109	884.738	3020.51	-1.77121	1.00682e-08	1.15835e-06	2873.07	413.783	2.79694	2.02629e-53	1.7437e-50	913.243	3526.93	-1.94865	3.79874e-33	1.35868e-30	EXLA1	NC_003074.8	16896166	16897308
AT4G30270	829150	1163	676	750	2249	2870	1912	2640	2223	2447	1797	1827	3064	42.8721	31.9529	33.2058	78.5002	104.417	86.6753	90.2884	96.4543	98.0405	69.8457	67.7344	104.086	2040.63	910.056	1.16434	7.28458e-10	4.76091e-08	2308.49	2446.63	-0.0834788	0.443515	0.776931	2327.04	882.329	1.39701	5.00191e-28	8.6087e-26	2382.84	2143.63	0.152352	0.366879	0.605791	XTH24	NC_003075.7	14819192	14820595
AT4G12720	826884	1015	543	701	2359	3124	3228	2346	2033	2020	1936	1571	2703	21.3053	14.6147	17.6724	46.8852	64.7183	83.3235	45.6859	50.228	46.0839	42.8473	33.1645	52.2848	1901.88	792.683	1.26159	2.27627e-11	1.91538e-09	2927.51	2142.37	0.449966	0.00409417	0.0424852	2037.66	768.616	1.40425	2.92844e-24	3.73339e-22	3023.95	1998.73	0.596779	0.0025005	0.0154665	NUDT7	NC_003075.7	7487225	7490127
AT5G19120	832032	852	1034	1013	1948	1987	1311	2581	1978	2711	2300	2798	2823	26.7628	41.6468	38.2172	57.9385	61.6005	50.6416	75.2165	73.1316	92.5546	76.1757	88.3925	81.7168	2436.98	1053.8	1.21096	4.46283e-14	5.46224e-12	1711.65	2429	-0.504186	1.68789e-05	0.000580424	2310.24	1021.83	1.1782	1.10932e-12	4.36396e-11	1766.05	2562.81	-0.536419	6.16548e-07	1.262e-05	T24G5.20	NC_003076.8	6414488	6415907
AT3G10985	2745879	802	680	862	1819	2553	2171	2649	2113	3017	2150	1623	2567	24.7735	26.9334	31.9799	53.2025	77.8321	82.468	75.9151	76.8245	101.29	70.0242	50.4205	73.0714	1948.49	840.808	1.21308	1.39064e-13	1.61402e-11	2179.64	2604.7	-0.257442	0.0983448	0.369199	2477.41	815.423	1.60375	4.47072e-28	7.75915e-26	2250.98	2048.58	0.135444	0.442291	0.672458	SAG20	NC_003074.8	3442237	3443680
AT5G06320	830520	745	742	1069	1837	2081	2058	2215	1693	2005	3054	2032	2939	34.0476	43.4814	58.6767	79.4925	93.8636	115.661	93.9155	91.0698	99.5913	147.162	93.3963	123.777	2478.09	924.559	1.42303	6.7624e-12	6.04277e-10	1994.95	1972.07	0.0155754	0.899638	0.97564	1875.61	896.823	1.06552	4.07722e-10	1.16792e-08	2059.99	2606.86	-0.340153	0.0479977	0.155569	NHL3	NC_003076.8	1930793	1931782
AT3G55980	824764	354	386	395	1114	1246	1283	1413	1142	1539	6205	2722	4368	6.75365	9.44261	9.05087	20.1237	23.4611	30.1006	25.0099	25.6442	31.9118	124.817	52.2275	76.7939	4133.53	410.819	3.33126	7.25551e-18	1.30826e-15	1218.3	1370.7	-0.171199	0.241394	0.598768	1303.71	398.361	1.71321	8.5098e-28	1.41736e-25	1258.07	4351.56	-1.79048	8.07418e-06	0.000119628	SZF1	NC_003074.8	20776220	20778952
AT2G32680	817828	387	108	157	3245	4198	4451	2642	1894	1784	669	552	1643	6.06535	2.17039	2.95531	48.1556	64.9355	85.7858	38.4159	34.9392	30.389	11.0552	8.70082	23.7297	865.138	221.788	1.96269	0.0015146	0.0242372	4000.27	2096.2	0.931685	1.13796e-08	1.23221e-06	1993.53	215.01	3.21065	5.25364e-13	2.17878e-11	4132.06	907.606	2.18651	2.66073e-05	0.000332787	RLP23	NC_003071.7	13859769	13862614
AT2G26560	817197	501	215	446	2715	2851	3281	2591	2053	2494	1046	766	2663	13.593	7.47973	14.5335	69.7485	76.3432	109.471	65.2197	65.5623	73.5447	29.9231	20.9018	66.5822	1349.7	407.131	1.72888	0.00315245	0.0437853	2970.86	2385.11	0.316154	0.0273435	0.165355	2268.48	394.914	2.51979	2.21481e-37	7.75297e-35	3068.07	1415.65	1.11571	0.0444132	0.147132	PLA2A	NC_003071.7	11293702	11295918
AT5G02290	831880	876	612	784	2051	2546	2222	2363	1850	2223	1764	1635	2666	20.7287	18.569	22.2814	45.9537	59.4596	64.6585	51.8759	51.5262	57.1722	44.0113	38.9101	58.135	1855.01	807.757	1.19939	1.44144e-13	1.66342e-11	2267.32	2149.14	0.076564	0.522207	0.827805	2044.04	783.317	1.38302	2.15359e-39	8.89562e-37	2341.15	1949.2	0.263654	0.107308	0.275424	NAK	NC_003076.8	470182	472907
AT4G23140	828413	371	106	201	3541	4162	5245	2237	1540	1347	624	595	1516	6.36964	2.33354	4.14471	57.5643	70.5241	110.739	35.632	31.1207	25.1354	11.2959	10.2739	23.9855	827.103	232.316	1.83096	0.00112292	0.0188194	4384.47	1694.81	1.37105	1.45682e-05	0.000509833	1611.74	225.271	2.83688	9.67974e-12	3.43498e-10	4529.46	867.852	2.38355	6.21832e-07	1.269e-05	CRK6	NC_003075.7	12121369	12124564
AT5G10380	830902	574	279	435	2355	3962	3521	2780	1891	1768	900	671	1566	21.7159	13.5344	19.7657	84.3614	147.937	163.812	97.5763	84.2064	72.6985	35.9009	25.5308	54.5967	955.201	451.351	1.08068	3.16981e-05	0.000855808	3299.44	2130.1	0.631058	0.026845	0.162837	2025.71	437.708	2.20806	4.93052e-37	1.69717e-34	3408.61	1003.09	1.76451	1.83406e-05	0.000244066	RING1	NC_003076.8	3267635	3268813
AT2G20670	816595	563	685	699	915	1028	618	2334	2019	3079	2563	2875	2993	17.165	26.7791	25.5959	26.4146	30.9331	23.1706	66.0192	72.4535	102.029	82.3913	88.1555	84.0913	2595.86	708.017	1.87655	4.30216e-32	3.10293e-29	834.244	2498.54	-1.58134	1.99521e-23	1.83639e-19	2376.54	686.568	1.79272	3.15502e-20	2.922e-18	860.799	2730.1	-1.66347	4.46183e-46	3.03211e-43	F23N11.1	NC_003071.7	8911860	8913747
AT5G25250	832596	371	174	364	2512	2934	3255	2194	1765	2003	994	695	1920	9.66043	5.80953	11.3837	61.934	75.4011	104.229	53.0021	54.0947	56.6866	27.2902	18.2005	46.0715	1095.72	319.898	1.77589	0.00017334	0.00389822	2925.2	1992.04	0.553629	0.000201193	0.00416598	1894.63	310.317	2.60772	8.56128e-43	4.65306e-40	3021.28	1150.22	1.39303	0.00181664	0.0118629	FLOT1	NC_003076.8	8749680	8751636
AT2G40000	818588	523	547	616	1189	1671	1393	1592	1348	1751	3372	1691	2826	12.6303	16.9383	17.867	27.1883	39.8276	41.3692	35.6689	38.3169	45.9596	85.8614	41.0708	62.8918	2443.01	609.659	2.00335	5.81204e-18	1.06704e-15	1415.37	1573.06	-0.152901	0.309846	0.669668	1496.21	591.223	1.34119	3.96656e-18	2.89475e-16	1461.67	2570.69	-0.814661	0.0177561	0.0734118	HSPRO2	NC_003071.7	16700490	16702336
AT4G19520	827694	789	670	740	1538	1500	1436	1945	1583	2111	1777	1569	2776	5.69467	6.20062	6.41477	10.5108	10.6851	12.7456	13.024	13.4481	16.5599	13.5231	11.3891	18.4637	1870.53	787.554	1.24863	8.72964e-13	8.94899e-11	1484.44	1888.32	-0.347841	0.00331896	0.0361725	1796.04	763.667	1.23431	1.30095e-23	1.56213e-21	1532.35	1965.24	-0.359765	0.0296092	0.108257	F24J7.80	NC_003075.7	10639269	10647280
AT2G34770	818042	750	796	932	1280	1297	972	2143	1654	2221	1797	1958	2466	29.2938	39.8654	43.7207	47.3381	49.9976	46.6867	77.655	76.0391	94.2843	74.0047	76.9135	88.7597	1908.39	896.924	1.09078	4.32772e-12	3.97265e-10	1164.6	2010.83	-0.787481	1.05032e-13	6.04195e-11	1912.51	869.842	1.13796	3.38167e-13	1.44301e-11	1201.82	2006.13	-0.73924	1.2388e-12	9.11749e-11	FAH1	NC_003071.7	14665667	14668250
AT1G17620	838339	765	659	703	1254	1613	1257	1996	1643	2235	1751	1763	2554	23.2442	25.6749	25.6547	36.0776	48.3708	46.968	56.2663	58.7596	73.8088	56.0967	53.8744	71.5128	1858.19	761.976	1.28703	1.17689e-20	2.89845e-18	1364.65	1968.38	-0.528766	8.26765e-05	0.00207911	1872.2	738.844	1.3419	1.64279e-25	2.37263e-23	1408.94	1952.88	-0.471757	0.00125718	0.00868583	F11A6.25	NC_003070.9	6061895	6063362
AT3G19930	821531	594	589	617	2081	2332	1902	2161	1625	1818	1136	1186	1976	11.1277	14.1483	13.8824	36.913	43.1166	43.8171	37.5586	35.8312	37.0162	22.4386	22.345	34.1127	1310.96	648.911	1.0159	6.2654e-08	2.99125e-06	2086.68	1866.45	0.160125	0.0758981	0.316882	1775.12	629.23	1.49888	1.5962e-38	5.99388e-36	2154.03	1377.09	0.64466	7.43114e-05	0.000795269	STP4	NC_003074.8	6934568	6937197
AT1G73805	843716	516	230	339	2279	2383	2805	1818	1411	1344	1259	1032	2013	9.602	5.48793	7.57651	40.1553	43.7654	64.1886	31.3862	30.9048	27.1824	24.7022	19.3138	34.5195	1313.86	378.14	1.79483	3.677e-14	4.58377e-12	2510.22	1522.66	0.720297	1.62651e-06	8.13608e-05	1448.15	366.675	1.97781	3.36598e-29	6.26284e-27	2592.43	1380.21	0.909111	0.00543137	0.0291163	SARD1	NC_003070.9	27744790	27749248
AT1G56510	842104	649	528	596	1350	1644	1475	1933	1359	2056	1382	1462	2579	7.86428	8.20384	8.67397	15.4894	19.6612	21.9796	21.731	19.383	27.0778	17.6571	17.8171	28.7988	1651.47	633.868	1.38207	5.60681e-13	5.89737e-11	1487.29	1782.4	-0.26202	0.0699842	0.299528	1695.21	614.647	1.46417	2.43625e-26	3.69969e-24	1535.74	1734.42	-0.176391	0.353957	0.59309	WRR4	NC_003070.9	21167565	21173632
AT1G25560	839143	555	542	588	1531	1800	1491	1599	1325	1492	1841	1634	2360	14.0737	17.6231	17.9081	36.76	45.0486	46.4948	37.618	39.5473	41.1206	49.2227	41.6718	55.1487	1791.28	607.243	1.56238	3.53441e-26	1.58617e-23	1596.69	1477.31	0.111626	0.286819	0.646786	1405.09	588.844	1.25681	2.09648e-25	2.9861e-23	1648.4	1883.1	-0.192783	0.147657	0.342584	TEM1	NC_003070.9	8981556	8983314
AT1G07135	837224	311	449	473	649	881	827	930	685	1324	4448	2469	3144	15.2776	28.282	27.907	30.1874	42.7135	49.9589	42.3848	39.607	70.6902	230.386	121.981	142.326	3127.86	451.519	2.79307	4.14468e-13	4.50009e-11	788.574	984.524	-0.320525	0.349217	0.704641	936.421	437.877	1.09741	0.00400785	0.025516	814.464	3293	-2.01581	1.13145e-08	3.81902e-07	AT1G07135	NC_003070.9	2189877	2190784
AT1G13470	837907	375	132	206	2568	3143	3646	1731	1198	1331	448	511	1097	11.9136	5.3772	7.86028	77.2493	98.549	142.443	51.0204	44.7978	45.9587	15.0068	16.3271	32.1165	622.378	245.804	1.33927	0.00559059	0.0702563	3157.65	1413.29	1.15891	4.93355e-12	1.71352e-09	1344.07	238.335	2.49002	6.79506e-30	1.38949e-27	3261.85	653.145	2.31985	3.46198e-07	7.67166e-06	T6J4.20	NC_003070.9	4620101	4621585
AT3G52400	824405	298	208	463	1489	2270	2287	1737	1370	1509	1755	910	2055	9.31477	8.33659	17.3818	44.0694	70.0288	87.9094	50.372	50.4039	51.2651	57.8403	28.6071	59.1938	1449.79	347.454	2.06106	7.00094e-06	0.000224776	2036.54	1540.46	0.40199	0.0237078	0.149099	1465.11	337.142	2.12011	8.27326e-22	8.80761e-20	2104	1524.03	0.46508	0.276242	0.511078	SYP122	NC_003074.8	19425632	19427230
AT3G60415	28719419	659	336	492	1767	1921	2432	1690	1354	1317	1030	959	1855	29.9028	19.5495	26.8132	75.9188	86.0298	135.707	71.1454	72.3157	64.9515	49.2789	43.7644	77.5674	1170.78	521.708	1.16524	2.94715e-07	1.253e-05	2068.11	1454.53	0.506778	0.00271414	0.0309241	1383.38	505.919	1.44848	1.14944e-21	1.21119e-19	2136.24	1229.58	0.796566	0.0340634	0.120585	AT3G60415	NC_003074.8	22334424	22335858
AT5G44568	5008297	533	221	329	2045	2440	2198	1555	1343	1380	1113	816	1712	33.1118	17.6042	24.5476	120.292	149.603	167.918	89.623	98.2017	93.1776	72.9034	50.9826	98.0095	1111.99	376.128	1.56188	1.28073e-09	7.95828e-08	2223.33	1432.5	0.633761	6.9314e-08	5.99029e-06	1362.48	364.714	1.89725	5.9544e-24	7.32001e-22	2295.69	1168.18	0.973997	1.12226e-06	2.13827e-05	AT5G44568	NC_003076.8	17961019	17962276
AT2G17040	816209	496	235	305	1766	2302	2328	1717	1337	1187	1167	860	1876	16.8115	10.2132	12.416	56.6763	77.006	97.0331	53.9918	53.3388	43.7272	41.7054	29.3156	58.5957	1190.73	361.314	1.71874	5.17201e-12	4.7049e-10	2146.1	1411.34	0.603771	0.000155861	0.00340342	1342.26	350.326	1.93402	2.42822e-28	4.36088e-26	2216.66	1250.73	0.82533	0.0204966	0.0821599	NAC036	NC_003071.7	7406911	7408393
AT5G19240	832044	538	362	496	1224	1596	1655	1319	1067	1366	2301	1367	2268	17.2394	14.8737	19.0889	37.1372	50.4741	65.2156	39.212	40.2432	47.5738	77.7418	44.054	66.9719	1831.59	495.923	1.88442	1.27384e-21	3.52399e-19	1503.57	1255.55	0.25912	0.114975	0.402675	1194.18	480.943	1.31095	5.57212e-23	6.61385e-21	1553.08	1926.53	-0.31116	0.332708	0.57216	T24G5.140	NC_003076.8	6470072	6471636
AT5G65470	836672	851	714	664	965	905	570	1641	1440	1877	1411	1616	2188	17.5247	18.8534	16.4228	18.8164	18.3935	14.4348	31.3519	34.9037	42.011	30.637	33.4687	41.5219	1595.72	796.269	1.00355	1.51633e-12	1.48652e-10	792.683	1665.14	-1.06873	9.94537e-15	7.6281e-12	1583.82	771.984	1.03664	3.51691e-15	1.89153e-13	817.692	1676.92	-1.03506	2.60819e-12	1.79639e-10	MNA5.21	NC_003076.8	26172009	26175132
AT3G57240	824891	262	100	175	2618	3004	3341	1529	1157	1062	318	278	941	8.35341	4.08819	6.70128	79.0348	94.5273	130.994	45.2276	43.4193	36.8013	10.6902	8.91421	27.6478	462.38	186.359	1.31038	0.0268625	0.22224	3012.14	1246	1.27265	2.27356e-16	2.79011e-13	1185	180.724	2.70649	2.7939e-39	1.10966e-36	3111	484.826	2.68144	1.06476e-06	2.03823e-05	BG3	NC_003074.8	21181642	21183144
AT5G40780	834078	376	241	435	1876	2100	2537	1558	1262	1306	921	703	1393	7.33334	6.02698	10.1897	34.6444	40.423	60.8481	28.1913	28.9708	27.6843	18.9396	13.7894	25.0365	921.957	374.542	1.29959	4.54151e-08	2.24244e-06	2197.13	1377.71	0.672467	3.23146e-05	0.000984846	1310.33	363.326	1.85014	2.30849e-28	4.18222e-26	2269.45	968.625	1.22799	0.000436747	0.00360047	LHT1	NC_003076.8	16323567	16327382
AT1G07000	837210	558	315	478	1628	2022	2010	1414	1332	1313	1046	830	1699	10.9356	7.91567	11.2511	30.2099	39.1096	48.4414	25.7093	30.7255	27.9672	21.6141	16.3592	30.6838	1090.74	476.693	1.19356	1.14657e-07	5.14553e-06	1894.89	1363.9	0.473922	0.00117222	0.0161755	1297.29	462.306	1.48602	8.34396e-24	1.01369e-21	1956.99	1145.73	0.772004	0.0176586	0.0731424	EXO70B2	NC_003070.9	2150158	2152541
AT5G04720	830350	640	460	475	1490	1661	1678	1448	1256	1100	1490	1120	1605	10.0624	9.27358	8.96958	22.1816	25.7742	32.4433	21.1214	23.2433	18.7971	24.7004	17.7098	23.2544	1298.53	559.05	1.21511	2.37002e-16	3.73926e-14	1613.12	1272.18	0.341678	0.0118279	0.0924927	1209.98	542.025	1.15712	2.44162e-22	2.72577e-20	1665.73	1365.65	0.285771	0.07663	0.217888	ADR1-L2	NC_003076.8	1360589	1363907
AT1G76960	844031	537	187	303	1637	2428	2580	1737	1195	1235	609	539	1275	43.7093	19.5169	29.621	126.164	195.049	258.245	131.169	114.487	109.255	52.2653	44.1229	95.6353	735.075	354.15	1.05282	0.0272048	0.224245	2243.25	1380.85	0.699626	0.0152001	0.109598	1313.21	343.399	1.93151	8.56381e-18	6.07795e-16	2317.65	771.593	1.58643	0.000527021	0.00423005	F22K20.6	NC_003070.9	28920317	28920976
AT4G11890	826796	324	141	205	1918	2498	2901	1702	1212	1179	422	449	1090	8.58699	4.79164	6.5254	48.1317	65.3406	94.5489	41.8494	37.8082	33.9615	11.7925	11.9679	26.6214	592.588	233.158	1.345	0.00406464	0.054146	2473.66	1357.61	0.865199	0.00257098	0.0295791	1291.11	226.082	2.50798	3.91065e-42	1.92302e-39	2555.55	621.735	2.03886	2.05821e-05	0.000268807	ARCK1	NC_003075.7	7147865	7149942
AT5G54710	835560	350	198	309	1559	2093	2176	1429	1167	1258	1024	769	1539	7.28834	5.28682	7.72817	30.7392	43.0155	55.7227	27.6074	28.6035	28.472	22.4832	16.1051	29.533	1018.31	302.571	1.74973	7.06592e-15	9.77372e-13	1959.99	1287.89	0.605013	0.000187276	0.00393087	1224.91	293.447	2.05818	6.97013e-48	5.14121e-45	2024.62	1069.86	0.919885	0.00724977	0.0365663	K5F14.6	NC_003076.8	22227483	22230663
AT3G23730	821955	670	649	468	1061	837	550	1685	1293	1919	1266	1417	2024	24.5766	30.5253	20.6182	36.8509	30.3017	24.8097	57.3429	55.8255	76.5065	48.964	52.2748	68.4173	1439.1	641.324	1.16705	9.63969e-11	7.23693e-09	792.912	1637.77	-1.04483	5.35103e-11	1.26284e-08	1557.72	621.646	1.32596	7.91906e-15	4.06847e-13	817.699	1512.16	-0.885878	1.60216e-07	3.93534e-06	XTH16	NC_003074.8	8550037	8551403
AT5G41750	834178	330	145	247	1387	1607	1710	1229	971	1103	1736	1022	2345	2.98995	1.68456	2.68785	11.8991	14.3701	19.0528	10.3308	10.3552	10.8618	16.5843	9.31273	19.5795	1562.32	252.188	2.63006	3.59234e-11	2.92529e-09	1577.5	1102.73	0.515346	0.000342726	0.00635978	1048.8	244.575	2.09534	1.80491e-31	4.54595e-29	1629.19	1641.71	-0.0113025	0.975358	0.988842	MUF8.3	NC_003076.8	16693832	16699028
AT1G66180	842933	485	499	533	754	882	635	1384	1219	1769	1856	1505	2041	12.5848	16.6025	16.6107	18.5252	22.5875	20.2624	33.3176	37.2302	49.8895	50.7784	39.275	48.804	1663.76	547.89	1.60446	7.68822e-26	3.3753e-23	746.716	1470.12	-0.9768	3.08953e-11	7.8989e-09	1398.34	531.29	1.39739	4.95815e-16	2.93412e-14	770.734	1749.73	-1.18279	1.22152e-19	1.91563e-17	F15E12.7	NC_003070.9	24647121	24648839
AT2G40140	818605	521	406	520	1276	1472	1722	1253	1024	945	1968	934	1456	9.43525	9.42781	11.3104	21.8803	26.3098	38.3497	21.0523	21.8274	18.6005	37.5784	17.0113	24.2988	1353.42	517.11	1.38799	5.08006e-09	2.88991e-07	1506.6	1075.08	0.485632	0.00343156	0.0370591	1022.49	501.486	1.02826	6.08799e-17	3.99159e-15	1556.18	1424.64	0.127271	0.751647	0.88332	CZF1	NC_003071.7	16771997	16774734
AT5G64260	836547	680	361	304	1246	1334	985	1646	1308	1390	1129	1136	1862	17.9368	12.2099	9.63092	31.1201	34.7286	31.9511	40.281	40.6099	39.85	31.3998	30.1364	45.2611	1260.15	468.563	1.4257	7.43787e-10	4.82983e-08	1170.81	1449.63	-0.307739	0.000383102	0.00692745	1378.72	454.164	1.5993	3.32987e-17	2.22563e-15	1208.32	1323.88	-0.132243	0.39469	0.632541	EXL2	NC_003076.8	25703649	25705339
AT2G24600	816996	260	159	237	1322	1682	1409	1236	1203	1348	1559	1008	1946	4.87073	3.81933	5.33245	23.4498	31.0986	32.4597	21.4819	26.5261	27.4465	30.7938	18.9914	33.5948	1384.83	232.292	2.57445	1.19639e-32	8.94853e-30	1465.2	1275.63	0.199931	0.141091	0.449967	1213.36	225.285	2.4261	3.44779e-55	3.39082e-52	1512.89	1455.64	0.0551366	0.776348	0.896676	F25P17.10	NC_003071.7	10452034	10454593
AT5G66210	836753	591	443	514	1101	1255	1100	1349	1132	1258	1703	1131	1787	10.4154	10.0106	10.8795	18.3722	21.8286	23.8393	22.0563	23.4813	24.096	31.6446	20.0459	29.0216	1424.05	551.459	1.36851	8.97597e-16	1.34274e-13	1146.68	1251.36	-0.126963	0.245009	0.603356	1190.19	534.735	1.15345	1.67794e-30	3.64783e-28	1183.86	1497.67	-0.339794	0.0425598	0.142287	CPK28	NC_003076.8	26456142	26459654
AT2G38470	818429	424	263	440	1208	1332	1559	1193	907	848	2164	944	1873	9.32562	7.41715	11.6231	25.1574	28.9142	42.1668	24.3437	23.4805	20.2714	50.1841	20.8814	37.9628	1541.07	400.125	1.9452	1.24378e-06	4.79353e-05	1379.76	980.448	0.491335	0.00246753	0.028768	932.454	388.106	1.2639	1.01381e-14	5.10687e-13	1425.06	1621.39	-0.186382	0.656193	0.828829	WRKY33	NC_003071.7	16108235	16110766
AT2G37540	818330	442	438	542	986	1249	997	1431	1155	1561	1216	1224	1666	14.2451	18.1004	20.9798	30.089	39.7284	39.5141	42.7875	43.814	54.6794	41.3214	39.6736	49.4798	1259.19	513.465	1.2962	1.37144e-15	2.00698e-13	1070.34	1388.41	-0.375861	0.00496071	0.0490763	1320.56	497.978	1.40868	1.44818e-18	1.1202e-16	1105.09	1323.6	-0.26141	0.0600791	0.183358	F13M22.4	NC_003071.7	15751568	15754061
AT1G22882	838894	667	557	592	899	943	778	1363	1054	1560	1240	1370	1858	10.6065	11.3572	11.3065	13.5361	14.7997	15.2139	20.1084	19.7276	26.9618	20.7905	21.9101	27.2271	1367.98	649.577	1.07548	1.54283e-15	2.24155e-13	864.62	1330.47	-0.62209	1.9013e-06	9.28359e-05	1265.44	629.848	1.00691	1.03083e-12	4.09416e-11	892.436	1437.69	-0.689045	5.37493e-08	1.48079e-06	AtSUN3	NC_003070.9	8098392	8101464
AT1G35140	840399	31	48	35	80	105	47	770	475	2168	3031	2252	3724	1.10355	2.19098	1.49642	2.69653	3.68904	2.0575	25.4304	19.9026	83.8813	113.766	80.6257	122.165	2766.12	41.8014	6.0682	4.53956e-150	9.16764e-146	74.9275	1150.12	-3.93901	1.08412e-08	1.20948e-06	1094.02	40.5237	4.75737	2.16511e-11	7.28274e-10	77.3052	2907.93	-5.22289	8.20832e-149	4.18358e-145	PHI-1	NC_003070.9	12851983	12853235
AT1G24147	5007719	576	306	367	1478	1887	1873	1227	984	980	857	751	1461	27.5373	18.7581	21.0728	66.9051	89.0359	110.116	54.4222	55.3708	50.9215	43.1993	36.1089	64.3661	935.693	437.563	1.09532	1.04912e-06	4.09014e-05	1754.79	1064.6	0.71998	1.08937e-06	5.86348e-05	1012.52	424.247	1.25133	3.64993e-17	2.42386e-15	1812.38	982.797	0.881904	2.84609e-05	0.000351017	AT1G24147	NC_003070.9	8542212	8543545
AT4G31800	829308	203	108	130	1239	1301	1151	1528	1289	1681	904	771	2225	4.46707	3.04733	3.4358	25.8157	28.2552	31.1469	31.1949	33.3862	40.2041	20.9745	17.063	45.1196	1178.25	154.517	2.92991	6.05134e-10	3.99369e-08	1222.37	1508.17	-0.30354	0.00981489	0.0808389	1434.48	149.815	3.25147	4.26447e-87	1.4679e-83	1261.84	1236.12	0.0294695	0.946429	0.976208	WRKY18	NC_003075.7	15382777	15385100
AT5G01810	830556	511	433	457	768	716	484	1300	967	1612	1319	1780	2139	9.32991	10.1371	10.0214	13.2771	12.9022	10.8671	22.0208	20.7812	31.9888	25.3921	32.6853	35.9895	1602.57	501.441	1.67729	1.64359e-29	1.03726e-26	641.235	1297.48	-1.0155	2.55286e-10	4.84464e-08	1234.06	486.21	1.34422	9.86513e-16	5.59738e-14	661.523	1684.16	-1.34715	4.26077e-20	7.06214e-18	CIPK15	NC_003076.8	309374	312097
AT4G34390	829589	536	389	481	1247	1453	1592	1198	986	1119	975	914	1522	7.34278	6.83305	7.91404	16.1752	19.6452	26.8196	15.226	15.8986	16.6611	14.0831	12.5927	19.2141	1042.52	500.532	1.05876	7.75035e-10	4.98466e-08	1441.85	1104.73	0.383059	0.0115738	0.0912421	1050.72	485.377	1.11324	5.51711e-25	7.39902e-23	1489.18	1095.36	0.441835	0.0220379	0.0867682	XLG2	NC_003075.7	16441086	16445017
AT2G44500	819057	452	321	421	605	573	509	863	712	1523	1852	1822	2708	8.2291	7.49356	9.20563	10.4293	10.2959	11.3958	14.5767	15.2574	30.1363	35.551	33.3609	45.433	1954.02	424.978	2.20081	7.33881e-48	1.23506e-44	557.114	1043.48	-0.905362	0.00973105	0.080413	992.554	412.132	1.26763	1.84798e-07	3.61766e-06	574.995	2053.55	-1.83774	3.03159e-42	1.62645e-39	F4I1.31	NC_003071.7	18374162	18376799
AT2G24850	817022	318	145	83	2016	1353	2628	1069	1270	925	269	376	1654	5.91504	3.45834	1.85424	35.5065	24.8384	60.1131	18.4477	27.8049	18.7003	5.2757	7.03388	28.3514	683.147	187.677	1.86355	0.0307301	0.24318	2042.52	1105.79	0.885222	0.035927	0.197298	1051.87	181.852	2.53041	3.81704e-07	7.09571e-06	2109.55	715.202	1.56029	0.0547238	0.171114	TAT3	NC_003071.7	10582074	10585216
AT3G05490	28718845	557	441	470	624	710	462	1192	1038	1540	1486	1440	1832	12.853	13.0484	13.0258	13.6339	16.1697	13.11	25.5187	28.1925	38.623	36.1546	33.4185	38.9567	1462.44	523.772	1.48182	8.64226e-42	1.02665e-38	587.318	1267.4	-1.10833	8.46807e-13	3.897e-10	1205.52	507.855	1.24684	3.86071e-15	2.06568e-13	606.093	1537.68	-1.34196	3.99897e-29	1.18155e-26	RALFL22	NC_003074.8	1591115	1593047
AT5G24030	832468	283	229	327	356	477	252	1351	1120	2541	1167	1225	2323	4.84945	5.03165	6.72994	5.7762	8.06713	5.3103	21.478	22.5897	47.3246	21.085	21.1114	36.6829	1433.58	300.778	2.25377	6.36938e-23	2.07467e-20	352.959	1689.56	-2.25863	7.42886e-08	6.33104e-06	1607.13	291.728	2.46193	1.50684e-09	4.09483e-08	364.246	1505.28	-2.04609	2.03553e-20	3.48726e-18	SLAH3	NC_003076.8	8118317	8122914
AT5G41740	834177	323	176	330	1082	1333	1365	952	798	868	1544	945	1703	3.74118	2.6139	4.59069	11.8664	15.2381	19.4425	10.23	10.8792	10.9271	18.8561	11.0081	18.1773	1290.05	293.158	2.13653	1.02504e-19	2.30008e-17	1267.22	875.956	0.531578	0.000378203	0.00687261	833.135	284.368	1.5487	3.14185e-18	2.31745e-16	1308.79	1356.48	-0.0524209	0.801283	0.90762	MUF8.2	NC_003076.8	16688626	16693119
AT4G16563	827356	189	166	184	312	403	251	1161	953	2299	1220	1606	2434	4.15899	4.68386	4.86297	6.50081	8.75238	6.79224	23.7024	24.6835	54.9847	28.3063	35.5425	49.3578	1601.5	193.351	3.05192	1.59367e-51	2.92583e-48	316.272	1488.16	-2.23405	1.63632e-07	1.23957e-05	1415.56	187.489	2.91679	2.48e-12	9.39807e-11	326.435	1681.97	-2.36493	4.13248e-34	1.56016e-31	AT4G16563	NC_003075.7	9329620	9331646
AT2G23320	816864	393	306	407	1217	1550	1400	1119	1047	1036	815	738	1107	13.6524	13.6303	16.9811	40.0306	53.1424	59.8075	36.0644	42.8104	39.1157	29.8517	25.7838	35.4382	815.549	395.432	1.04518	9.32538e-11	7.05341e-09	1388.96	1075.65	0.368387	0.00744356	0.0661298	1023.11	383.5	1.41557	6.11321e-27	9.56487e-25	1434.33	857.22	0.74142	5.88182e-06	9.10498e-05	WRKY15	NC_003071.7	9924886	9926372
AT5G25440	832618	365	182	281	1143	1597	1383	1104	976	1015	884	749	1213	10.4766	6.69838	9.68708	31.0643	45.2406	48.8162	29.3989	32.9736	31.6644	26.7534	21.6215	32.0847	872.132	290.468	1.58358	2.96405e-15	4.21542e-13	1374.62	1037.56	0.405284	0.00549986	0.0529812	986.858	281.689	1.80407	3.04812e-29	5.7925e-27	1419.64	916.622	0.630115	0.000535064	0.00427778	F18G18.180	NC_003076.8	8854507	8856809
AT1G35350	840424	357	212	355	927	994	828	1365	1099	1522	856	812	1496	5.20728	3.96504	6.21911	12.8029	14.3095	14.852	18.4718	18.8681	24.1287	13.1648	11.9117	20.1086	964.468	327.391	1.55824	3.62278e-12	3.35605e-10	908.192	1334.73	-0.55584	6.21802e-06	0.000249915	1269.5	317.551	1.99768	6.55685e-31	1.53885e-28	937.462	1013.01	-0.112839	0.531252	0.742714	T9I1.12	NC_003070.9	12980689	12984740
AT2G30250	817575	348	178	300	1157	1546	1369	1325	987	1135	707	575	1183	8.7401	5.73226	9.04932	27.5142	38.3214	42.2818	30.8735	29.1771	30.982	18.7221	14.5238	27.3798	751.614	290.62	1.36964	2.34319e-08	1.21025e-06	1357.62	1147.91	0.240799	0.0813526	0.330582	1091.74	281.865	1.95016	7.93236e-34	2.27538e-31	1402.03	789.449	0.827522	0.000104735	0.00106074	WRKY25	NC_003071.7	12903208	12905338
AT3G56710	824838	439	228	357	1409	1626	1495	914	728	776	979	690	1114	13.6837	9.11264	13.3649	41.5851	50.0214	57.3053	26.4314	26.7091	26.2893	32.1751	21.6304	31.9988	856.115	360.047	1.2477	8.16911e-10	5.20426e-08	1507.26	807.018	0.900136	2.78575e-14	2.03308e-11	767.546	349.178	1.13304	4.89951e-13	2.04011e-11	1556.27	900.185	0.789113	2.86007e-06	4.87936e-05	SIB1	NC_003074.8	21006638	21008068
AT5G26920	832750	284	194	241	974	1244	1386	1127	742	729	1261	545	1305	5.49337	4.81162	5.59881	17.8388	23.7485	32.9683	20.2245	16.8932	15.3259	25.7177	10.6021	23.2616	958.209	255.231	1.90802	1.55592e-12	1.51066e-10	1214.98	858.594	0.498947	0.00595359	0.0563464	816.507	247.498	1.72155	3.65587e-32	9.68008e-30	1255.07	1007.59	0.316648	0.482868	0.705629	CBP60G	NC_003076.8	9475679	9478777
AT1G02640	837940	480	293	250	1104	1048	620	1309	1232	1106	600	805	1072	7.72096	6.0432	4.82979	16.8146	16.6374	12.2641	19.5345	23.3254	19.3358	10.176	13.0227	15.8904	756.165	359.131	1.07283	3.92431e-07	1.62401e-05	898.425	1224.49	-0.444314	0.00130107	0.0174564	1164.67	348.114	1.73898	1.12018e-24	1.46424e-22	926.712	794.436	0.22257	0.210621	0.434565	BXL2	NC_003070.9	564018	567771
AT3G13790	820591	362	263	345	1339	1192	1200	1059	926	841	611	659	1076	6.32963	5.8965	7.24513	22.1685	20.5703	25.8026	17.179	19.0576	15.9824	11.2644	11.5886	17.3377	715.49	345.623	1.05027	4.6271e-08	2.27913e-06	1237.65	945.76	0.387454	0.000734375	0.0113791	899.526	335.179	1.42346	2.57126e-28	4.57795e-26	1277.48	751.574	0.763824	7.65376e-06	0.000114481	ATBFRUCT1	NC_003074.8	4532762	4535914
AT4G18010	827526	314	187	349	581	649	627	1096	696	1393	1149	829	1939	5.23583	3.99822	6.98939	9.17316	10.6806	12.8569	16.9551	13.6601	25.2455	20.201	13.9023	29.795	1193.44	301.794	1.98321	8.10109e-14	9.62362e-12	618.904	1061.15	-0.779176	5.34282e-05	0.00148342	1009.24	292.757	1.78501	4.72484e-14	2.233e-12	639.043	1253.37	-0.973104	1.74084e-05	0.000234725	IP5PII	NC_003075.7	9990988	9994524
AT1G68440	843173	376	321	464	844	758	525	1130	874	1113	1006	1073	1306	9.70564	10.6245	14.3851	20.6284	19.3108	16.6651	27.0613	26.5543	31.2254	27.3799	27.8556	31.0662	1039.61	417.26	1.31857	1.11398e-16	1.79975e-14	693.072	1040.96	-0.584802	1.0802e-06	5.83118e-05	990.06	404.72	1.29197	2.732e-16	1.68469e-14	714.974	1093	-0.610771	3.93742e-07	8.58526e-06	T2E12.1	NC_003070.9	25657757	25659484
AT4G37610	829915	228	385	313	739	742	473	1074	869	981	1218	1272	1192	7.07222	15.3127	11.6607	21.7046	22.7154	18.0424	30.9071	31.7269	33.0725	39.8351	39.6811	34.0727	1137.66	340.816	1.74254	1.52191e-14	1.9634e-12	636.298	977.172	-0.616172	7.9694e-08	6.7604e-06	929.391	330.441	1.49571	8.27174e-12	2.97107e-10	656.469	1197	-0.864184	7.31173e-12	4.7322e-10	BT5	NC_003075.7	17670481	17672353
AT3G25010	822092	235	83	133	1206	1617	2120	1099	745	603	268	325	619	3.63961	1.64829	2.47398	17.6857	24.7168	40.3772	15.7913	13.581	10.1504	4.37642	5.06229	8.8346	367.55	155.597	1.23661	9.59556e-05	0.00226646	1683.74	808.072	1.05866	0.00617272	0.0580027	768.452	150.873	2.34224	4.34444e-21	4.35561e-19	1739.88	385.815	2.17239	2.27953e-06	4.00974e-05	RLP41	NC_003074.8	9110057	9112936
AT3G59310	825100	371	333	395	702	940	576	1007	811	1056	831	762	1015	9.27596	10.6758	11.8615	16.6192	23.1957	17.7101	23.3587	23.8668	28.6963	21.907	19.1609	23.3862	801.618	394.929	1.02342	6.37853e-13	6.60587e-11	726.272	961.731	-0.404168	0.00429327	0.0438919	914.722	382.986	1.2577	2.24464e-19	1.91564e-17	749.64	842.847	-0.168709	0.257431	0.489712	AT3G59310	NC_003074.8	21921746	21924435
AT2G33570	817922	420	359	379	554	715	438	1033	871	1051	757	976	1244	8.18076	8.96619	8.86628	10.2174	13.745	10.4914	18.6672	19.9687	22.2497	15.5467	19.1192	22.3292	910.307	414.64	1.13596	3.79126e-13	4.20684e-11	558.444	989.996	-0.824414	8.66425e-10	1.42229e-07	941.616	402.047	1.22858	4.26552e-25	5.83415e-23	576.375	956.575	-0.73074	9.18608e-06	0.000134345	GALS1	NC_003071.7	14216771	14219252
AT2G04450	814985	254	83	140	1135	1215	1584	1103	775	891	301	319	958	8.18611	3.42998	5.41913	34.6359	38.6469	62.7786	32.9802	29.399	31.2103	10.2284	10.3398	28.4524	474.509	164.104	1.53084	0.0121369	0.126866	1330.95	919.659	0.531543	0.00274605	0.0311648	874.631	159.123	2.45087	1.03493e-25	1.50524e-23	1374.82	497.531	1.4659	0.00865767	0.0420448	NUDT6	NC_003071.7	1543320	1545535
AT3G16720	820924	343	266	340	708	996	960	889	711	710	1231	659	873	9.7139	9.6594	11.5647	18.9854	27.839	33.4336	23.3579	23.7004	21.8542	36.7582	18.7699	22.7836	858.921	339.056	1.34078	3.17217e-09	1.87316e-07	893.373	770.601	0.211619	0.200769	0.544451	732.905	328.81	1.15705	4.49308e-21	4.48288e-19	922.793	904.252	0.0290963	0.937292	0.972199	ATL2	NC_003074.8	5692607	5694181
AT2G24160	3768109	344	179	209	1211	1236	1171	870	802	651	475	489	751	5.89021	3.93002	4.2981	19.6337	20.8875	24.6571	13.8205	16.1634	12.1152	8.57557	8.42087	11.8501	524.246	256.051	1.03095	5.51666e-07	2.22373e-05	1201.41	778.591	0.625521	1.17509e-06	6.23372e-05	740.54	248.25	1.57173	1.17632e-18	9.2704e-17	1240.27	550.84	1.16901	5.117e-14	4.47726e-12	F27D4.7	NC_003071.7	10268008	10270612
AT1G68840	843216	164	246	293	683	778	653	852	728	841	1174	742	1141	3.5545	6.83658	7.62711	14.0166	16.6421	17.4045	17.132	18.5718	19.811	26.8287	16.1739	22.7892	943.683	257.936	1.87434	9.27328e-13	9.41075e-11	699.856	811.207	-0.213689	0.0652826	0.286739	771.565	250.179	1.6288	8.09354e-13	3.27115e-11	722.498	992.667	-0.458815	0.00905177	0.0435849	RAV2	NC_003070.9	25880155	25882222
AT1G29690	839846	354	251	342	578	728	652	837	634	914	1017	796	1178	6.9621	6.32965	8.07831	10.7634	14.1307	15.7688	15.272	14.6762	19.5371	21.089	15.7444	21.3497	919.994	337.226	1.44762	5.51039e-19	1.15919e-16	652.163	796.938	-0.290809	0.0607879	0.274584	757.973	327.045	1.21219	6.30798e-15	3.2982e-13	673.444	967.361	-0.524112	0.00171355	0.0112946	CAD1	NC_003070.9	10379020	10382153
AT4G36670	829820	186	183	162	1051	1112	961	1145	1017	927	408	348	746	4.34142	5.47696	4.54142	23.2278	25.6165	27.5839	24.7947	27.9401	23.5167	10.041	8.16911	16.046	457.091	191.058	1.26087	3.90934e-07	1.62113e-05	1033.6	1034.55	-0.00169019	0.987395	0.998704	983.984	185.232	2.41326	3.23691e-67	5.57099e-64	1066.94	479.987	1.15088	2.57804e-08	7.84456e-07	PMT6	NC_003075.7	17287496	17289728
AT4G00970	827936	290	237	328	648	755	644	729	663	866	1059	901	1062	5.3496	5.60585	7.267	11.3184	13.7457	14.6091	12.4763	14.3954	17.3627	20.5976	16.7157	18.0533	932.796	306.524	1.60667	8.93572e-26	3.75952e-23	678.654	759.483	-0.162579	0.256743	0.615999	722.401	297.293	1.28134	4.77051e-14	2.24944e-12	700.654	981.273	-0.487116	0.000270354	0.00240266	CRK41	NC_003075.7	418327	421885
AT4G23220	828421	199	115	149	1091	1339	1261	864	750	696	475	421	806	4.48979	3.3269	4.03754	23.3069	29.816	34.9866	18.0851	19.9169	17.0671	11.2996	9.55282	16.7578	519.003	163.111	1.66782	4.10519e-13	4.48131e-11	1231.75	772.963	0.671356	1.44149e-06	7.43277e-05	735.176	158.164	2.21014	2.51866e-50	2.08072e-47	1271.99	545.144	1.2208	1.75939e-09	7.48823e-08	CRK14	NC_003075.7	12154091	12156881
AT1G33720	840263	234	121	165	745	834	895	1020	676	917	629	546	1319	3.45956	2.29382	2.92986	10.4291	12.1693	16.272	13.9907	11.7636	14.735	9.80511	8.11845	17.9704	756.502	182.331	2.05088	1.95551e-13	2.23116e-11	829.217	867.362	-0.067409	0.662822	0.897941	824.892	176.802	2.21639	3.59948e-40	1.5817e-37	856.346	794.066	0.108348	0.784109	0.899761	CYP76C6	NC_003070.9	12220858	12224108
AT2G31865	817744	190	78	166	1129	1300	1299	954	704	766	321	316	795	4.21008	2.21615	4.41776	23.6874	28.4298	35.3963	19.6118	18.361	18.4477	7.4996	7.04205	16.2335	432.944	151.823	1.51014	7.83865e-06	0.000247346	1245.77	806.379	0.625632	3.45895e-06	0.00015271	766.91	147.268	2.37502	1.12689e-30	2.52976e-28	1286.45	454.262	1.50115	0.000418147	0.00347382	PARG2	NC_003071.7	13546544	13549571
AT2G01180	814646	327	292	386	552	688	579	729	653	859	1034	723	1175	6.72463	7.69968	9.53379	10.7485	13.9638	14.6424	13.9085	15.806	19.1995	22.4201	14.9532	22.2673	901.96	361.514	1.32028	8.17629e-12	7.17914e-10	603.755	753.346	-0.319912	0.0335975	0.188959	716.56	350.622	1.03213	1.39721e-09	3.82149e-08	623.387	948.389	-0.60649	0.000612928	0.0047785	PAP1	NC_003071.7	106621	108829
AT3G50930	824257	223	104	154	875	1075	1341	797	541	537	537	358	895	3.74504	2.23952	3.10621	13.9138	17.8178	27.6945	12.4178	10.6939	9.80174	9.50875	6.0466	13.8511	545.366	168.037	1.69589	3.51403e-09	2.06897e-07	1115.19	620.641	0.843365	1.73841e-05	0.000593702	590.229	162.946	1.85103	9.14422e-23	1.06099e-20	1152.13	572.74	1.00785	0.0233919	0.0904914	BCS1	NC_003074.8	18929526	18932181
AT1G30900	839974	284	89	144	1101	1158	1439	779	542	475	284	309	671	4.93483	1.98296	3.00521	18.1146	19.859	30.7488	12.5581	11.0851	8.97066	5.20319	5.39994	10.7445	382.832	177.321	1.10722	0.00127983	0.0209214	1247.11	594.364	1.06714	4.92443e-09	6.20883e-07	565.237	171.928	1.71117	1.24334e-10	3.83266e-09	1288.08	401.781	1.67997	5.61166e-05	0.000625847	VSR6	NC_003070.9	10996870	11000809
AT1G02660	839544	226	206	232	365	428	321	722	656	988	859	881	1230	3.54703	4.14565	4.37322	5.4242	6.62971	6.19546	10.513	12.1185	16.8535	14.215	13.9062	17.7897	909.962	238.64	1.934	1.82416e-35	1.60169e-32	367.036	796.857	-1.11795	4.22665e-11	1.05141e-08	757.965	231.413	1.71284	9.19255e-20	8.07888e-18	378.866	956.401	-1.33708	5.06604e-21	9.05976e-19	T14P4.6	NC_003070.9	571826	575085
AT5G52750	835352	234	98	156	856	1118	1123	786	627	562	508	289	737	11.0684	5.94379	8.86238	38.3379	52.1921	65.3222	34.4925	34.9079	28.8923	25.3355	13.7481	32.1251	468.739	169.804	1.46204	1.4468e-06	5.46135e-05	1038.84	658.062	0.657107	7.07907e-05	0.00184577	625.862	164.662	1.91948	1.37273e-21	1.41755e-19	1072.99	492.434	1.12318	0.00584663	0.0308476	F6N7.24	NC_003076.8	21383979	21385015
AT1G19380	838521	119	59	91	683	1060	849	833	825	769	551	416	789	5.93067	3.77032	5.44698	32.2303	52.1384	52.0328	38.5155	48.3948	41.6543	28.9538	20.851	36.2362	537.31	94.3385	2.50454	7.27782e-25	2.72177e-22	862.938	816.952	0.0787418	0.638933	0.887462	777.065	91.4869	3.07599	1.81131e-66	2.67207e-63	891.248	564.599	0.65742	0.00242717	0.0150816	F18O14.10	NC_003070.9	6697874	6698858
AT1G18570	838438	247	140	213	732	894	1020	721	511	541	660	429	848	6.17218	4.48579	6.39262	17.3197	22.0483	31.344	16.7152	15.0297	14.6932	17.3893	10.7814	19.5275	593.962	211.758	1.48634	1.93206e-10	1.39849e-08	892.061	588.523	0.597604	0.000675272	0.0107159	559.704	205.368	1.4434	7.10454e-20	6.32457e-18	921.471	624.276	0.56035	0.0157076	0.0668958	MYB51	NC_003070.9	6389399	6391386
AT5G05440	830427	137	118	146	453	807	502	878	765	1084	434	544	1058	3.96807	4.38238	5.0789	12.4235	23.0689	17.8803	23.5932	26.08	34.1244	13.254	15.8465	28.2393	616.797	143.902	2.10159	4.21702e-15	5.91407e-13	581.103	916.357	-0.65696	0.000740768	0.0114589	871.608	139.554	2.64488	3.2545e-50	2.5852e-47	600.084	647.365	-0.109796	0.791555	0.903222	PYL5	NC_003076.8	1608988	1610527
AT3G05200	819684	264	239	303	570	754	674	795	644	715	653	541	756	6.22719	7.22862	8.58398	12.7306	17.5531	19.5507	17.3976	17.8798	18.3304	16.2405	12.834	16.4331	599.907	289.967	1.05102	4.04034e-10	2.7848e-08	666.291	719.758	-0.11322	0.434137	0.770187	684.563	281.219	1.2862	5.05117e-20	4.57552e-18	688.087	630.817	0.123675	0.46934	0.694555	ATL6	NC_003074.8	1476960	1478850
AT4G18253	28720145	173	73	110	935	1168	1225	694	583	573	320	288	642	7.40557	4.00686	5.65539	37.8975	49.3458	64.4854	27.5617	29.3743	26.659	14.4431	12.3988	25.3254	379.648	123.781	1.6131	7.24168e-08	3.40899e-06	1117.56	618.442	0.85235	1.06482e-07	8.4854e-06	588.203	120.027	2.28263	3.64372e-32	9.68008e-30	1154.29	398.568	1.53332	6.11557e-05	0.000670673	AT4G18253	NC_003075.7	10091101	10092224
AT1G63860	3767624	264	116	204	610	634	607	720	545	838	666	528	1003	2.98722	1.68302	2.77237	6.53551	7.08023	8.44627	7.55839	7.25851	10.3059	7.94575	6.0086	10.4586	671.554	204.123	1.71512	4.35429e-12	3.97895e-10	615.318	703.234	-0.194047	0.205263	0.549554	668.857	197.966	1.75215	5.04087e-16	2.97454e-14	635.251	705.576	-0.153173	0.420344	0.654033	T12P18.12	NC_003070.9	23701408	23706058
AT2G39210	818506	252	119	185	936	982	965	715	583	551	345	360	723	4.82419	2.92106	4.25357	16.9663	18.5537	22.7177	12.6988	13.1365	11.4644	6.9637	6.93111	12.7547	433.629	194.546	1.15449	2.31032e-05	0.000648914	959.952	617.029	0.635972	4.31737e-07	2.77882e-05	586.847	188.662	1.6312	6.75026e-20	6.0352e-18	991.106	455.242	1.12043	3.01832e-07	6.7844e-06	T16B24.15	NC_003071.7	16366102	16368570
AT5G52760	835353	151	55	84	794	1179	1249	752	494	521	382	282	737	7.48367	3.49518	5.00005	37.2601	57.6695	76.1225	34.5771	28.8172	28.0642	19.9617	14.056	33.66	425.479	100.105	2.08234	4.51842e-10	3.05182e-08	1087.55	584.403	0.894003	5.4264e-06	0.000225484	555.762	97.063	2.50647	5.52934e-28	9.43781e-26	1123.61	446.662	1.33034	0.00424742	0.0238941	F6N7.25	NC_003076.8	21386727	21387714
AT1G72790	843610	248	219	272	398	557	389	782	659	949	535	605	880	5.02359	5.68821	6.61743	7.63365	11.1356	9.69003	14.6961	15.7121	20.8932	11.4265	12.3252	16.4268	617.212	265.506	1.21936	2.94016e-11	2.44348e-09	443.282	802.158	-0.855604	2.46077e-07	1.76247e-05	762.976	257.488	1.5685	7.7058e-20	6.83038e-18	457.661	648.501	-0.504103	0.0050661	0.0274907	F28P22.2	NC_003070.9	27394598	27396799
AT1G65490	842861	321	190	256	526	779	484	580	476	661	745	647	816	19.6677	14.927	18.8385	30.5155	47.1065	36.4676	32.9693	34.3276	44.0177	48.1285	39.8684	46.0731	680.236	270.707	1.32602	2.11113e-18	4.22122e-16	587.566	575.424	0.0308233	0.85445	0.962295	547.307	262.51	1.05679	2.8421e-10	8.42151e-09	606.583	715.42	-0.23786	0.14754	0.342468	F5I14.26	NC_003070.9	24354646	24355490
AT1G21910	838793	33	43	45	53	114	71	334	148	810	1735	1182	1913	1.04765	1.75042	1.71583	1.59318	3.57193	2.77188	9.83748	5.53035	27.949	58.0765	37.7396	55.9664	1486.8	44.1316	5.08942	2.13952e-105	1.08019e-101	78.795	432.329	-2.45625	0.000840666	0.0125303	411.209	42.7967	3.26629	5.01391e-06	7.32853e-05	81.3905	1563.45	-4.26502	1.1379e-30	3.56897e-28	DREB26	NC_003070.9	7696427	7697831
AT1G24150	839028	219	142	204	823	869	888	712	557	590	418	363	605	3.49621	2.90677	3.91148	12.4406	13.692	17.4333	10.5455	10.4664	10.2372	7.03602	5.82822	8.90057	424.23	200.508	1.08061	6.46181e-08	3.0705e-06	860.998	619.901	0.471747	0.000291729	0.00564905	589.574	194.458	1.59801	5.50639e-30	1.13724e-27	889.007	445.807	0.99365	2.25808e-08	6.954e-07	FH4	NC_003070.9	8549191	8552086
AT1G50040	841428	127	151	174	116	131	105	491	344	964	1033	1285	1410	3.20225	4.88201	5.26937	2.76947	3.26001	3.25577	11.486	10.2093	26.4184	27.4631	32.586	32.7627	1144.44	164.354	2.80654	6.89481e-54	1.39241e-50	116.236	604.518	-2.37898	1.6043e-07	1.22033e-05	575.006	159.395	1.85189	0.000161168	0.00162054	119.986	1203.21	-3.32937	1.13856e-119	4.64237e-116	F2J10.8	NC_003070.9	18542061	18544034
AT1G09932	837526	172	78	110	789	1029	1229	743	519	519	233	242	590	5.3167	3.09156	4.0838	23.0928	31.3924	46.7174	21.3077	18.8829	17.4364	7.59393	7.52324	16.8064	321.929	125.468	1.35703	3.55674e-05	0.00095137	1031.74	590.384	0.80326	4.0918e-05	0.00119749	561.464	121.659	2.19776	1.5227e-30	3.34556e-28	1065.94	337.775	1.65722	0.000602161	0.00471619	AT1G09932	NC_003070.9	3230450	3233259
AT1G74330	843774	276	240	280	431	410	360	639	491	745	602	602	946	3.61659	4.03247	4.40663	5.34754	5.30236	5.80104	7.76828	7.57285	10.6102	8.31733	7.93347	11.4233	657.217	285.578	1.20448	1.34998e-11	1.16013e-09	396.439	627.283	-0.662575	8.24137e-06	0.000311514	596.623	276.934	1.10853	4.02564e-11	1.3173e-09	409.159	690.552	-0.756833	2.19039e-06	3.87971e-05	F1M20.1	NC_003070.9	27943243	27947886
AT4G25110	828614	109	49	95	899	1195	1299	674	515	399	197	151	368	2.65678	1.53142	2.78106	20.7479	28.7469	38.936	15.2413	14.7749	10.5701	5.06282	3.70153	8.26581	217.662	88.7122	1.29227	7.8427e-05	0.00192231	1143.55	527.281	1.11531	1.2496e-08	1.34518e-06	501.459	86.0464	2.53644	8.94474e-29	1.63483e-26	1181.32	228.529	2.36903	2.7728e-08	8.3397e-07	MC2	NC_003075.7	12887474	12890262
AT3G51330	824296	158	112	131	733	861	1116	646	470	492	236	282	487	3.09374	2.81199	3.08074	13.5899	16.6389	26.8722	11.7352	10.8321	10.4705	4.87232	5.5533	8.78747	305.554	142.481	1.10123	4.83765e-06	0.000161482	919.086	534.339	0.780206	6.39109e-05	0.00169033	508.179	138.158	1.87774	4.19266e-40	1.80398e-37	949.522	320.843	1.56428	5.94831e-05	0.000655859	AT3G51330	NC_003074.8	19053272	19056447
AT4G23150	828414	87	24	73	889	1052	1343	713	421	424	112	112	405	1.73551	0.613887	1.749	16.7918	20.7118	32.9456	13.1957	9.88502	9.19286	2.35572	2.247	7.44512	188.518	63.7212	1.56348	0.0308769	0.243779	1113.05	512.332	1.11838	0.000803089	0.0121473	487.191	61.8167	2.96876	1.03586e-24	1.37138e-22	1149.9	197.578	2.54011	5.74116e-05	0.0006375	CRK7	NC_003075.7	12125664	12128490
AT4G32350	829369	286	262	261	277	398	289	590	478	759	569	624	794	4.28228	5.03014	4.69362	3.92713	5.88149	5.32133	8.19587	8.42412	12.3517	8.98295	9.39659	10.9557	609.331	290.441	1.07195	7.53817e-14	9.06151e-12	318.761	612.874	-0.943616	4.85623e-07	3.0932e-05	582.936	281.61	1.05062	6.85583e-09	1.68564e-07	329.133	640.51	-0.962422	7.08573e-09	2.49925e-07	F8B4.50	NC_003075.7	15617361	15621062
AT5G45380	834574	157	58	127	790	931	976	627	501	433	254	230	501	2.55395	1.20979	2.48127	12.1682	14.9471	19.5243	9.46267	9.59263	7.65557	4.35656	3.76285	7.51033	299.297	119.107	1.32617	3.93095e-05	0.00103908	904.162	519.978	0.796262	9.79616e-07	5.39903e-05	494.532	115.529	2.09097	1.04679e-18	8.31511e-17	933.789	314.231	1.56888	5.96513e-11	3.36592e-09	DUR3	NC_003076.8	18390942	18395928
AT1G54740	841915	252	230	245	353	344	227	584	488	760	544	685	766	9.22855	10.8001	10.776	12.2404	12.4333	10.2228	19.8417	21.0349	30.2498	21.0053	25.229	25.8506	612.056	261.141	1.23196	5.25839e-17	8.92379e-15	301.11	615.182	-1.028	2.89632e-09	3.97876e-07	585.137	253.218	1.2095	4.1845e-11	1.36313e-09	310.653	643.433	-1.04816	2.78261e-13	2.24226e-11	T22H22.16	NC_003070.9	20430769	20431986
AT5G25930	832662	172	95	223	576	604	784	573	488	560	442	267	691	2.25448	1.59665	3.51059	7.1487	7.81358	12.6371	6.96797	7.52879	7.9778	6.10854	3.5197	8.34651	427.069	174.139	1.29407	6.76249e-05	0.00168959	663.879	543.036	0.287682	0.11726	0.406411	516.498	168.96	1.61092	3.41466e-12	1.27298e-10	685.735	448.566	0.611593	0.154197	0.352384	F18A17.4	NC_003076.8	9050660	9054143
AT5G22690	832332	221	168	202	439	477	347	605	449	660	595	498	768	2.58866	2.52326	2.84179	4.86894	5.51438	4.99834	6.57464	6.19037	8.40241	7.34847	5.86663	8.28997	571.09	210.78	1.43844	1.87933e-17	3.27182e-15	414.665	572.363	-0.464462	0.00106998	0.0150123	544.375	204.396	1.41326	1.19045e-18	9.31298e-17	427.953	600.328	-0.488497	0.00135591	0.00927619	MDJ22.11	NC_003076.8	7541072	7545256
AT3G04640	819622	144	101	144	333	417	375	478	348	524	1009	440	1043	8.25587	7.4249	9.91564	18.0772	23.5956	26.439	25.425	23.4837	32.6519	60.9942	25.3705	55.1053	767.587	138.545	2.46965	2.46444e-18	4.87935e-16	374.732	450.578	-0.268365	0.115536	0.403257	428.543	134.369	1.67276	2.17531e-19	1.86418e-17	386.959	807.151	-1.0611	0.00905871	0.043608	F7O18.12	NC_003074.8	1260906	1261683
AT4G02330	828064	132	87	92	519	392	330	522	470	544	549	582	1100	2.97665	2.5156	2.49172	11.0817	8.72438	9.15125	10.9209	12.475	13.333	13.0534	13.1994	22.8589	678.264	109.945	2.62325	1.56596e-27	7.90614e-25	405.926	515.84	-0.343115	0.015497	0.110999	490.644	106.596	2.19631	2.81409e-41	1.35161e-38	418.734	712.178	-0.766458	0.00032891	0.00282812	ATPMEPCRB	NC_003075.7	1032350	1035055
AT1G14370	837999	171	153	219	485	648	672	540	485	485	510	328	597	4.17253	4.78701	6.41809	11.2055	15.6054	20.1644	12.2245	13.9294	12.8624	13.1211	8.04922	13.4242	441.025	195.524	1.17531	6.44088e-07	2.57062e-05	606.871	506.384	0.259353	0.142704	0.453226	481.641	189.649	1.34698	7.99236e-15	4.09593e-13	626.875	463.663	0.433401	0.0583916	0.179878	APK2A	NC_003070.9	4915491	4918138
AT2G39360	818521	209	201	244	458	536	476	566	454	564	435	434	670	2.90688	3.58465	4.07595	6.03161	7.35768	8.14143	7.3035	7.43232	8.52584	6.37922	6.07081	8.58746	470.663	235.798	1.0003	2.51286e-07	1.07867e-05	488.424	529.693	-0.118935	0.384122	0.731945	503.798	228.679	1.14278	5.62279e-13	2.31968e-11	504.292	494.564	0.0254899	0.881884	0.946957	F12L6.2	NC_003071.7	16437338	16440544
AT2G15390	816031	161	63	134	617	785	903	515	387	424	324	281	627	3.56218	1.78731	3.56084	12.9259	17.1417	24.5691	10.5713	10.0783	10.1961	7.55843	6.25276	12.784	374.436	124.944	1.58045	4.26165e-07	1.74927e-05	778.34	441.516	0.815575	1.09209e-05	0.000396512	419.91	121.192	1.78624	1.27944e-15	7.18053e-14	804.064	393.127	1.03143	0.0111385	0.051121	FUT4	NC_003071.7	6709116	6711156
AT1G16110	838180	264	132	198	567	586	480	492	403	468	547	443	621	4.61789	2.96062	4.15971	9.39095	10.1165	10.3251	7.98433	8.29721	8.89739	10.0884	7.79327	10.0101	495.806	208.293	1.24695	1.29982e-10	9.61535e-09	538.483	455.882	0.240236	0.0340749	0.190513	433.596	201.992	1.09648	3.3112e-10	9.67273e-09	555.786	521.375	0.0914877	0.507998	0.724945	WAKL6	NC_003070.9	5518219	5520929
AT5G58120	835924	186	170	205	474	509	487	500	391	496	520	460	796	2.35896	2.76456	3.12262	5.6921	6.37119	7.59538	5.88317	5.83676	6.83701	6.95357	5.86734	9.30314	542.915	201.798	1.43044	2.01891e-12	1.91417e-10	489.116	463.41	0.075509	0.584474	0.860347	440.75	195.701	1.17445	6.35338e-14	2.95532e-12	504.989	570.44	-0.178227	0.329953	0.569677	K21L19.1	NC_003076.8	23517256	23521067
AT1G25400	839126	101	93	116	388	391	359	498	396	595	726	486	998	2.60861	3.07992	3.59835	9.48868	9.96688	11.4024	11.933	12.0384	16.7025	19.7707	12.6241	23.7535	676.605	111.589	2.60308	2.88184e-27	1.38568e-24	377.139	498.798	-0.404511	0.0101368	0.0823469	474.424	108.221	2.13576	2.93156e-27	4.69344e-25	389.308	711.001	-0.870421	2.19013e-05	0.000282238	F2J7.13	NC_003070.9	8911096	8912822
AT2G20142	2745551	94	41	83	579	725	708	621	486	524	345	236	637	4.06283	2.27224	4.3086	23.6955	30.9267	37.6311	24.9015	24.7243	24.6155	15.7223	10.2586	25.3716	370.177	76.3996	2.27302	8.94349e-12	7.81878e-10	673.101	543.984	0.304884	0.0442203	0.226168	517.373	74.1059	2.79341	1.08534e-45	6.59278e-43	695.151	388.637	0.838156	0.0436049	0.144979	AT2G20142	NC_003071.7	8695374	8696643
AT1G11380	837680	188	186	220	333	303	191	620	416	812	454	511	823	5.83148	7.39781	8.19599	9.78029	9.27595	7.28563	17.8421	15.188	27.375	14.8482	15.9411	23.525	545.071	214.374	1.34945	3.28016e-10	2.28423e-08	268.457	616.85	-1.19789	5.06665e-09	6.34469e-07	586.688	207.898	1.49896	2.2728e-11	7.62017e-10	276.911	572.533	-1.04634	1.35211e-07	3.39477e-06	T23J18.4	NC_003070.9	3832563	3834462
AT5G47220	834768	175	126	185	647	635	694	463	366	376	330	242	788	5.9405	5.48434	7.54248	20.7958	21.2742	28.9706	14.5814	14.6236	13.8723	11.8112	8.26183	24.6502	410.834	173.379	1.24539	0.000211311	0.00460349	660.333	401.881	0.713795	6.27369e-07	3.74955e-05	382.221	168.159	1.18475	9.15416e-14	4.19826e-12	681.799	430.995	0.661015	0.165134	0.369264	ERF2	NC_003076.8	19171643	19172956
AT3G44990	823634	696	1132	1262	89	87	41	143	110	114	577	449	265	22.2863	46.4777	48.534	2.69839	2.74943	1.61445	4.24814	4.14581	3.96744	19.4806	14.4594	7.81958	404.47	1136.69	-1.49082	0.00254364	0.0367445	69.7492	122.256	-0.799487	0.0013009	0.0174564	116.274	1102.45	-3.24382	1.07339e-38	4.10532e-36	71.9285	426.267	-2.5591	7.2726e-17	9.0961e-15	XTH31	NC_003074.8	16446935	16448844
AT3G57460	824913	150	34	85	846	823	904	475	435	374	169	182	403	4.43092	1.28781	3.01564	23.6625	23.9937	32.8386	13.0176	15.1245	12.0075	5.26365	5.40693	10.9703	228.301	91.772	1.30956	0.00116708	0.0193508	859.833	430.421	0.997491	2.3065e-11	6.33702e-09	409.386	88.9997	2.19137	1.50109e-12	5.83841e-11	887.776	239.592	1.88657	4.51161e-14	4.01652e-12	AT3G57460	NC_003074.8	21262986	21265827
AT3G59080	825077	143	130	219	288	297	285	397	299	531	822	632	836	2.87967	3.35675	5.29673	5.49143	5.90279	7.05771	7.41703	7.08704	11.6219	17.4532	12.7997	15.5139	706.461	177.618	1.99424	1.78185e-19	3.91135e-17	289.177	410.947	-0.508655	0.00893252	0.0753482	390.867	172.313	1.18344	3.9162e-06	5.92972e-05	298.541	743.107	-1.3185	6.26617e-17	7.98427e-15	AT3G59080	NC_003074.8	21836406	21838620
AT2G17880	816298	229	223	189	409	392	271	533	474	570	465	490	633	8.00506	9.99547	7.93503	13.5375	13.5242	11.6496	17.2858	19.5027	21.6561	17.1388	17.2267	20.3912	487.162	230.432	1.08355	1.11286e-11	9.60436e-10	349.913	529.519	-0.594006	1.26984e-05	0.000451448	503.655	223.395	1.17471	5.34627e-14	2.50377e-12	361.015	512.11	-0.502951	0.00029486	0.00257554	DJC24	NC_003071.7	7766765	7768040
AT5G03355	28720553	143	86	121	351	322	251	461	338	576	677	564	849	2.93398	2.2625	2.9817	6.8189	6.52035	6.33296	8.77516	8.16252	12.8446	14.6456	11.6379	16.0523	641.79	123.716	2.37144	5.31081e-38	5.10723e-35	302.914	459.778	-0.601125	0.000604668	0.00986766	437.303	119.976	1.86274	1.79646e-18	1.36406e-16	312.554	674.703	-1.10965	1.71581e-13	1.41049e-11	AT5G03355	NC_003076.8	817835	820008
AT1G65845	842895	133	86	182	490	751	607	550	442	471	286	276	449	7.63503	6.33033	12.5484	26.6343	42.5494	42.851	29.2924	29.8654	29.3871	17.311	15.9347	23.7528	308.998	143.21	1.11016	2.91232e-05	0.000791579	615.344	488.478	0.331696	0.0453032	0.229168	464.588	138.946	1.74159	1.2383e-15	6.96857e-14	635.528	324.662	0.966846	3.61421e-06	5.94216e-05	AT1G65845	NC_003070.9	24493011	24493923
AT4G23810	828481	106	35	68	486	633	738	475	294	288	518	300	614	3.12291	1.32218	2.40614	13.5574	18.4057	26.7377	12.9832	10.195	9.22196	16.0909	8.88897	16.6698	439.84	72.1776	2.59852	5.97449e-17	9.97148e-15	627.933	348.261	0.846803	5.8375e-05	0.00157331	331.179	69.9965	2.2315	4.28158e-17	2.83421e-15	648.724	462.374	0.487843	0.215001	0.440038	WRKY53	NC_003075.7	12392370	12393982
AT1G33610	840255	192	135	212	468	482	395	428	414	457	463	418	488	4.8005	4.32801	6.36618	11.0794	11.894	12.1449	9.92802	12.1835	12.4188	12.2057	10.5108	11.2438	422.166	192.272	1.13438	6.77194e-11	5.28028e-09	443.481	437.394	0.0216226	0.868596	0.965743	416.042	186.495	1.15626	1.37997e-10	4.24115e-09	457.729	444.06	0.043304	0.729054	0.871385	T1E4.10	NC_003070.9	12188678	12190461
AT4G10500	826642	90	20	28	593	689	1000	501	344	472	161	125	505	2.95612	0.842324	1.10458	18.4426	22.3354	40.3918	15.2669	13.2992	16.85	5.57575	4.1292	15.2855	237.467	46.3797	2.35224	0.00275468	0.0392042	778.615	437.925	0.829285	0.01864	0.12601	416.49	44.956	3.20297	2.95055e-09	7.6363e-08	804.533	248.924	1.69169	0.00995748	0.0469155	DLO1	NC_003075.7	6491017	6492578
AT3G25882	822184	179	74	90	724	634	621	450	349	380	208	220	431	11.6899	6.1967	7.05926	44.7697	40.8642	49.8728	27.265	26.827	26.9724	14.3225	14.4497	25.9385	260.938	118.636	1.13283	0.000233276	0.00500638	655.211	393.109	0.735227	6.80537e-10	1.15463e-07	373.877	115.014	1.69075	1.86133e-14	9.17471e-13	676.245	273.956	1.30083	1.61705e-09	6.95502e-08	NIMIN-2	NC_003074.8	9470357	9471039
AT1G19020	838483	98	58	187	347	556	686	437	407	421	390	233	481	6.20917	4.71199	14.2301	20.8173	34.7678	53.4496	25.6875	30.3521	28.9912	26.0537	14.847	28.0841	338.788	122.98	1.46245	6.05487e-05	0.00153423	541.922	425.025	0.349759	0.348589	0.704544	404.266	119.368	1.7602	1.60652e-08	3.75759e-07	560.084	356.107	0.652567	0.162038	0.36406	F14D16.17	NC_003070.9	6568002	6568705
AT2G33580	817923	180	100	162	389	436	408	379	312	373	547	371	591	2.89432	2.06178	3.12857	5.92256	6.91918	8.06764	5.65388	5.90494	6.51867	9.2738	5.99962	8.75729	464.73	156.021	1.57187	7.57859e-13	7.80866e-11	410.291	356.061	0.202363	0.161532	0.486739	338.657	151.321	1.1578	1.54662e-10	4.70431e-09	423.623	488.717	-0.208006	0.264521	0.49749	LYK5	NC_003071.7	14219481	14222254
AT1G13700	837931	179	168	180	327	299	183	541	380	617	392	425	549	5.99417	7.21364	7.23946	10.3684	9.88193	7.53598	16.8076	14.9778	22.4563	13.8407	14.3133	16.9417	418.839	189.555	1.14794	1.54553e-12	1.50782e-10	262.318	513.046	-0.964482	9.6172e-08	7.84831e-06	487.954	183.807	1.41128	2.21519e-14	1.07648e-12	270.57	440.263	-0.699077	2.56564e-05	0.000322875	PGL1	NC_003070.9	4694372	4696023
AT5G57550	835859	56	35	40	478	505	429	563	361	484	284	343	597	2.10968	1.6907	1.80986	17.0507	18.7765	19.8746	19.6775	16.0075	19.8176	11.2809	12.9957	20.7258	372.002	46.2397	3.00412	9.8644e-28	5.38409e-25	466.746	466.601	-0.00258693	0.984202	0.997992	443.746	44.8335	3.29978	8.2231e-62	1.06145e-58	481.79	390.598	0.300468	0.148983	0.344623	XTH25	NC_003076.8	23304782	23306440
AT4G11300	826732	216	121	168	405	428	366	432	299	434	384	384	492	6.2603	4.49672	5.84801	11.1143	12.2428	13.0447	11.6161	10.2	13.6712	11.7346	11.1931	13.1406	386.988	177.841	1.11756	7.86854e-11	6.06508e-09	396.473	387.803	0.0298405	0.83512	0.956788	368.826	172.457	1.09301	1.78549e-09	4.79571e-08	409.256	406.86	0.00599358	0.964558	0.98409	F8L21.90	NC_003075.7	6872151	6873689
AT1G27730	839666	69	61	101	254	326	362	366	272	255	980	280	776	2.36203	2.67753	4.15255	8.23296	11.0141	15.239	11.6239	10.9595	9.48752	35.3719	9.63984	24.4797	631.12	83.2824	2.92248	3.5747e-07	1.49155e-05	317.55	296.683	0.0933771	0.641381	0.888764	282.156	80.7926	1.80948	6.92463e-16	3.97262e-14	328.032	664.119	-1.01806	0.0736521	0.212096	STZ	NC_003070.9	9648021	9649323
AT1G61260	842420	202	130	133	255	282	315	371	233	413	615	407	731	5.36957	4.43099	4.24617	6.41822	7.3983	10.297	9.14946	7.29006	11.932	17.2369	10.8807	17.9066	538.6	164.109	1.7122	2.44569e-15	3.50289e-13	286.085	338.065	-0.244955	0.240461	0.597445	321.519	159.104	1.01281	1.26226e-06	2.12986e-05	295.457	566.23	-0.941838	1.86062e-05	0.000246796	F11P17.2	NC_003070.9	22593465	22595338
AT3G49780	824140	160	79	191	373	467	410	453	352	518	361	206	492	4.34637	2.75171	6.23158	9.59406	12.5204	13.6963	11.4166	11.2548	15.2937	10.3398	5.62795	12.3163	324.116	152.151	1.09016	0.000763074	0.0136254	415.848	442.658	-0.0918266	0.583948	0.860347	421.022	147.621	1.51011	2.43638e-09	6.40185e-08	429.401	340.568	0.332768	0.179588	0.390249	PSK4	NC_003074.8	18465318	18467224
AT1G10340	837573	79	44	57	436	713	731	493	346	349	211	142	439	1.72564	1.23238	1.4954	9.01773	15.3712	19.6361	9.9909	8.89586	8.28565	4.85964	3.11953	8.83685	239.966	63.2947	1.92028	5.33343e-08	2.60796e-06	634.955	393.938	0.686128	0.0013474	0.0179602	374.642	61.3743	2.60092	1.64687e-42	8.71408e-40	656.073	251.834	1.38056	0.00893368	0.0431397	F14N23.22	NC_003070.9	3390322	3392633
AT3G48650	3769688	114	40	79	510	577	692	428	334	311	337	162	447	3.22648	1.45162	2.6854	13.6672	16.1174	24.0848	11.2383	11.1265	9.56667	10.0566	4.61121	11.6584	289.585	80.7421	1.83728	2.74153e-07	1.16804e-05	600.085	357.284	0.745199	5.78387e-05	0.00156343	339.799	78.3063	2.10623	2.4311e-18	1.8258e-16	619.841	304.282	1.02584	0.0237537	0.0916302	AT3G48650	NC_003074.8	18024660	18026235
AT1G66090	842923	99	65	132	303	330	451	338	222	249	895	329	608	2.6474	2.22878	4.23951	7.67208	8.70949	14.8311	8.3856	6.98754	7.23703	25.235	8.84822	14.9829	570.049	105.706	2.43088	1.38641e-06	5.2728e-05	367.899	267.766	0.453259	0.0368677	0.200609	254.645	102.555	1.31354	2.27089e-08	5.15393e-07	380.068	600.158	-0.659634	0.205137	0.426791	F15E12.17	NC_003070.9	24602033	24604763
AT1G48330	841253	721	447	379	394	276	221	357	276	200	206	282	254	35.773	28.4379	22.5848	18.5099	13.5153	13.4842	16.4332	16.1182	10.7852	10.7767	14.0717	11.6135	228.37	543.487	-1.2521	2.00596e-10	1.43654e-08	290.085	276.578	0.069953	0.724709	0.920601	263.033	526.815	-1.00273	1.69838e-06	2.76728e-05	299.169	240.181	0.318816	0.0899514	0.244228	F11A17.11	NC_003070.9	17863660	17864558
AT1G63750	842679	134	106	145	261	310	260	440	339	515	508	339	549	1.34678	1.36605	1.75032	2.48382	3.07503	3.2135	4.10279	4.01033	5.6257	5.38336	3.42664	5.0848	429.909	137.802	1.64244	1.52638e-14	1.9634e-12	275.415	432.964	-0.654238	0.000109044	0.00256686	411.802	133.648	1.62454	4.39036e-17	2.89694e-15	284.346	452.095	-0.670602	0.000497555	0.00402113	F24D7.6	NC_003070.9	23650840	23655453
AT3G07195	819907	130	61	81	541	662	591	328	340	325	192	218	435	4.80813	2.89289	3.59812	18.946	24.1649	26.8802	11.2549	14.8013	13.0645	7.4874	8.10896	14.8262	256.256	94.8553	1.43004	2.50365e-06	9.04495e-05	596.972	334.975	0.834434	9.30821e-08	7.64936e-06	318.628	91.9723	1.78138	6.89037e-17	4.48918e-15	616.418	268.987	1.19348	5.99552e-07	1.2344e-05	AT3G07195	NC_003074.8	2288732	2290515
AT5G25240	832595	150	146	119	98	89	68	289	239	587	694	701	719	9.59928	11.9803	9.14643	5.93827	5.62124	5.35142	17.1585	18.0025	40.8284	46.8278	45.1171	42.4019	652.345	149.132	2.13318	1.5593e-46	2.42232e-43	83.4928	376.174	-2.16981	7.74168e-14	4.75029e-11	357.824	144.572	1.30813	1.70277e-05	0.000221178	86.1456	686.255	-2.98987	4.21476e-87	8.59263e-84	F21J6.107	NC_003076.8	8746594	8747290
AT3G50470	824211	133	86	98	546	500	463	470	376	323	206	235	443	4.99362	4.14029	4.41924	19.4108	18.528	21.3775	16.3717	16.6165	13.1808	8.15507	8.87375	15.3277	268.423	112.08	1.25937	2.16407e-06	7.94606e-05	498.867	389.4	0.355854	0.00786859	0.0688099	370.344	108.673	1.7646	3.56715e-24	4.51978e-22	514.879	281.805	0.866808	7.3144e-05	0.000784422	HR3	NC_003074.8	18728935	18730497
AT2G19800	816499	74	81	49	389	447	368	648	572	371	222	257	302	2.0375	2.85969	1.62039	10.1415	12.147	12.4602	16.5529	18.5374	11.1024	6.44488	7.11663	7.66268	239.696	73.5605	1.71047	1.47252e-13	1.68963e-11	398.303	531.231	-0.416186	0.0191671	0.128816	505.245	71.2946	2.82982	4.933e-31	1.17105e-28	411.182	251.99	0.703598	2.65555e-06	4.58026e-05	MIOX2	NC_003071.7	8530865	8533779
AT1G58225	842190	90	32	38	615	739	727	458	290	218	138	140	249	5.06871	2.31086	2.57037	32.7957	41.0766	50.3503	23.9306	19.2238	13.3441	8.19466	7.92974	12.923	160.578	54.8813	1.53841	6.64219e-06	0.000213938	695.663	317.658	1.12761	1.67299e-08	1.72047e-06	302.069	53.2012	2.49236	4.37902e-16	2.62145e-14	718.41	168.654	2.08673	1.5987e-22	3.29218e-20	AT1G58225	NC_003070.9	21564111	21565261
AT4G39830	830142	62	32	40	466	626	564	388	353	365	207	157	448	1.26509	0.837238	0.980274	9.00331	12.6066	14.1521	7.34506	8.47797	8.09468	4.45346	3.22185	8.42397	245.931	46.9081	2.38557	1.91117e-11	1.62168e-09	552.693	371.222	0.573226	0.000419097	0.00735437	353.087	45.4818	2.94066	3.98515e-47	2.74351e-44	570.793	258.087	1.14412	0.0102689	0.0480388	T5J17.9	NC_003075.7	18478890	18481343
AT1G43910	840990	106	49	65	541	495	649	474	378	319	151	130	349	2.86204	1.69643	2.10786	13.831	13.1908	21.549	11.8736	12.0129	9.36133	4.29877	3.53012	8.68369	190.634	76.6608	1.31089	0.000208384	0.00455938	567.436	389.942	0.53839	0.0036489	0.0388709	370.858	74.3302	2.30723	2.54186e-27	4.10133e-25	585.986	200.038	1.54924	0.000669985	0.00511381	F9C16.7	NC_003070.9	16655884	16657686
AT4G17500	827464	132	101	143	356	322	362	328	246	381	343	254	691	4.9519	4.85835	6.44306	12.6455	11.922	16.7001	11.4158	10.8623	15.5346	13.5672	9.58314	23.8883	390.745	134.44	1.54041	3.55408e-07	1.48602e-05	347.177	319.253	0.118389	0.512411	0.821442	303.646	130.391	1.22023	1.91329e-09	5.12518e-08	358.426	410.144	-0.196774	0.472505	0.697093	ERF-1	NC_003075.7	9759203	9760391
AT5G27420	832801	118	62	153	423	387	530	305	254	257	343	209	516	2.99906	2.02052	4.67038	10.1796	9.70753	16.565	7.19178	7.59843	7.09926	9.19166	5.34226	12.0854	326.123	118.203	1.46363	1.10417e-05	0.000338722	452.346	272.752	0.726822	0.000157274	0.00342211	259.415	114.691	1.17591	4.07861e-06	6.15306e-05	467.169	342.583	0.445079	0.102753	0.267471	CNI1	NC_003076.8	9683988	9685742
AT4G11000	826701	104	49	83	409	420	422	331	297	334	369	273	444	3.01031	1.81862	2.88545	11.2095	11.9984	15.0211	8.88871	10.1186	10.5075	11.2616	7.94723	11.8432	333.681	82.709	2.00574	1.07061e-16	1.75781e-14	416.766	322.938	0.366579	0.0134793	0.100701	307.163	80.2145	1.92714	1.16107e-20	1.11016e-18	430.29	350.809	0.292197	0.113052	0.285777	T22B4.2	NC_003075.7	6730928	6732599
AT2G25735	817115	79	127	178	326	357	307	331	264	334	459	294	466	2.79221	5.75564	7.55611	10.91	12.4533	13.3436	10.8538	10.9828	12.8305	17.1053	10.4507	15.178	375.923	141.306	1.41591	5.56512e-06	0.00018334	327.787	310.645	0.0760155	0.595129	0.865578	295.458	137.085	1.11303	9.76843e-05	0.00104155	338.381	395.388	-0.225646	0.235556	0.465292	AT2G25735	NC_003071.7	10974655	10975916
AT5G66640	836796	63	22	50	429	624	696	427	340	327	136	91	313	1.28256	0.574288	1.22255	8.26954	12.5377	17.4245	8.0649	8.14712	7.23539	2.91927	1.86318	5.87206	163.197	46.9289	1.79328	2.83473e-05	0.000773613	591.711	364.739	0.695622	0.000809984	0.0122174	346.894	45.5195	2.91362	6.6308e-35	1.95637e-32	611.364	171.213	1.83514	0.000966836	0.00697731	DAR3	NC_003076.8	26599351	26602034
AT4G01010	826427	165	77	106	334	424	470	379	331	403	232	188	405	2.62287	1.56947	2.02375	5.02719	6.65201	9.18762	5.5894	6.19309	6.96264	3.88846	3.00557	5.93275	251.287	121.407	1.0461	0.000257237	0.00545111	413.797	373.477	0.145328	0.450493	0.781462	355.232	117.721	1.58424	4.34997e-15	2.30951e-13	427.446	263.901	0.692513	0.00778705	0.0387301	CNGC13	NC_003075.7	434217	437605
AT5G60890	836210	602	446	499	229	246	119	210	174	145	332	309	203	15.1109	14.3548	15.0436	5.4427	6.09428	3.67327	4.89041	5.14078	3.95583	8.78674	7.80058	4.69567	263.099	550.523	-1.06723	2.69318e-07	1.1523e-05	191.548	176.457	0.123402	0.562371	0.850557	167.824	533.805	-1.66991	2.35439e-31	5.85847e-29	197.573	277.12	-0.483266	0.058874	0.180796	MYB34	NC_003076.8	24494291	24496371
AT1G24145	839027	122	57	67	383	585	682	354	308	293	173	141	328	5.30387	3.17743	3.49836	15.7659	25.1006	36.4611	14.2781	15.7605	13.8445	7.93005	6.16492	13.1406	195.155	85.5787	1.18502	0.000213394	0.00463387	560.284	319.663	0.807632	0.000343801	0.00637329	304.037	82.9681	1.86124	1.11479e-18	8.82139e-17	578.973	204.898	1.4974	0.00138558	0.00943795	AT1G24145	NC_003070.9	8540838	8542053
AT3G28160	3768969	182	147	169	242	252	135	434	315	436	335	406	438	3.80058	3.93609	4.23861	4.78499	5.19367	3.46677	8.40818	7.74242	9.8956	7.376	8.5267	8.42872	362.234	178.02	1.02668	1.06532e-11	9.23357e-10	203.508	395.04	-0.951857	7.04787e-08	6.03429e-06	375.715	172.625	1.12335	1.09718e-12	4.32444e-11	209.925	380.87	-0.854587	1.3922e-06	2.5996e-05	AT3G28160	NC_003074.8	10494656	10496791
AT1G76600	843993	102	84	133	133	145	117	268	179	376	801	447	676	4.47802	4.72862	7.01287	5.52872	6.28274	6.31662	10.9158	9.24968	17.9412	37.078	19.7365	27.349	595.779	114.603	2.37956	4.10881e-21	1.09181e-18	130.351	274.95	-1.07767	4.98351e-06	0.000208967	261.508	111.169	1.23572	7.22449e-06	0.000102478	134.55	626.928	-2.22086	3.62672e-24	8.12505e-22	F14G6.20	NC_003070.9	28746833	28747848
AT5G45340	834570	66	82	66	149	176	123	159	159	158	1209	501	605	1.44168	2.29672	1.73151	3.08175	3.7943	3.30402	3.22222	4.08798	3.7511	27.845	11.0062	12.1783	725.069	77.7704	3.22279	2.0374e-11	1.72156e-09	147.134	160.37	-0.120168	0.521894	0.827549	152.542	75.3966	1.02271	1.43585e-05	0.00018985	151.862	763.99	-2.33045	1.93165e-07	4.63847e-06	CYP707A3	NC_003076.8	18368532	18371021
AT2G46400	819248	91	32	69	370	491	564	331	258	213	267	131	457	2.9978	1.3517	2.73003	11.5412	15.9639	22.8483	10.1163	10.0039	7.62637	9.27406	4.34019	13.8735	260.01	66.6809	1.95867	8.00124e-07	3.15596e-05	481.706	266.716	0.849773	7.30669e-05	0.00188642	253.659	64.675	1.96131	1.46532e-13	6.53635e-12	497.658	272.982	0.865566	0.105633	0.272323	WRKY46	NC_003071.7	19043411	19044955
AT4G03450	827913	72	31	104	439	462	639	363	235	259	138	156	345	1.42798	0.788354	2.47732	8.24407	9.04331	15.5849	6.6793	5.48587	5.58299	2.8858	3.11165	6.30548	193.327	73.3387	1.39803	0.000536979	0.0101193	522.465	283.397	0.878312	3.25761e-05	0.000991176	269.507	71.1749	1.91951	4.55993e-10	1.29719e-08	539.726	202.869	1.41018	0.00229202	0.0143672	F9H3.7	NC_003075.7	1529372	1531819
AT5G54720	835561	72	74	73	369	400	476	339	277	299	260	188	393	2.13817	2.8178	2.6037	10.3758	11.7237	17.3832	9.33992	9.68227	9.65068	8.14105	5.61492	10.755	256.946	79.0348	1.70582	2.03386e-10	1.45137e-08	419.245	305.777	0.451916	0.0122657	0.0947884	290.825	76.6339	1.93181	8.77932e-27	1.3633e-24	433.01	269.942	0.678664	0.00586585	0.0309091	K5F14.7	NC_003076.8	22231448	22232949
AT1G01560	839523	82	45	72	373	450	580	308	289	264	223	157	368	1.97921	1.39271	2.08722	8.52459	10.7198	17.2155	6.89703	8.21038	6.92562	5.67518	3.81113	8.1853	228.006	70.1869	1.69735	2.12795e-08	1.10473e-06	476.04	289.083	0.717495	0.000821682	0.0123072	274.961	68.0714	2.00613	8.07102e-23	9.41756e-21	491.821	239.467	1.03536	0.000251315	0.00226006	MPK11	NC_003070.9	202103	204440
AT3G45730	823715	123	62	121	270	465	274	405	297	339	290	185	356	6.02236	3.89244	7.11549	12.5173	22.4703	16.4978	18.3971	17.1161	18.0401	14.9712	9.10981	16.0628	255.091	107.9	1.23877	8.95455e-06	0.000280368	331.677	346.394	-0.0628632	0.739178	0.924813	329.441	104.665	1.6499	8.91727e-16	5.07351e-14	342.47	268.145	0.352624	0.156824	0.356907	AT3G45730	NC_003074.8	16789780	16790690
AT5G13320	831173	89	61	115	376	313	582	328	323	310	171	139	354	1.51577	1.33212	2.35234	6.06344	5.26119	12.1893	5.18265	6.47492	5.7383	3.0707	2.38087	5.55593	201.402	94.6952	1.09014	0.00123969	0.0204038	435.163	323.473	0.426963	0.26988	0.630248	307.68	91.867	1.74322	2.9487e-15	1.60262e-13	449.588	211.398	1.08732	0.0367737	0.127718	PBS3	NC_003076.8	4267456	4271064
AT1G03850	839392	67	41	100	376	431	430	373	285	345	173	138	396	2.07391	1.62731	3.71769	11.0202	13.167	16.3681	10.7117	10.3836	11.6068	5.64624	4.29607	11.2959	213.892	74.2966	1.52656	8.52974e-05	0.0020605	413.277	334.593	0.301308	0.0538472	0.254706	318.227	72.0939	2.14255	3.08309e-17	2.08328e-15	426.765	224.435	0.924184	0.00157438	0.0105029	GRXS13	NC_003070.9	975871	977911
AT1G24530	839068	104	77	133	365	387	281	356	296	298	264	219	349	3.1365	2.97764	4.81749	10.423	11.5191	10.4215	9.96083	10.5073	9.76798	8.39485	6.64251	9.69942	255.165	112.428	1.18393	8.22945e-07	3.23334e-05	338.895	317.503	0.0957437	0.460254	0.788379	301.978	109.064	1.47049	2.59398e-13	1.12313e-11	349.739	268.207	0.382343	0.0243053	0.0932642	F21J9.19	NC_003070.9	8692630	8694705
AT5G48657	2746202	75	19	90	441	493	559	300	224	277	161	118	310	1.92704	0.625969	2.77735	10.7289	12.5018	17.6626	7.1513	6.77432	7.73547	4.36167	3.04922	7.34008	178.88	64.2884	1.47356	0.00100254	0.0171579	501.889	266.999	0.907251	3.30139e-07	2.25081e-05	253.937	62.3923	2.0199	1.13243e-08	2.71324e-07	518.353	187.786	1.46156	1.41536e-07	3.51033e-06	AT5G48657	NC_003076.8	19733882	19735726
AT1G80840	844423	58	28	30	315	299	542	275	247	201	514	127	428	1.9525	1.20862	1.21295	10.0406	9.93414	22.4376	8.58876	9.78697	7.35423	18.2442	4.29976	13.2775	330.913	40.3588	3.03238	1.46617e-06	5.5036e-05	396.949	242.037	0.712541	0.081883	0.331932	230.205	39.125	2.5397	2.40213e-24	3.08144e-22	410.18	348.149	0.236114	0.728609	0.871118	WRKY40	NC_003070.9	30383561	30385499
AT5G24200	832487	94	34	57	281	352	514	382	337	335	117	123	396	2.52277	1.17003	1.83731	7.14072	9.32366	16.9639	9.51143	10.6455	9.77171	3.31079	3.31994	9.79384	190.967	63.9667	1.5741	0.000278754	0.00582757	392.338	353.162	0.14854	0.536237	0.835901	335.902	62.0281	2.42064	2.31496e-25	3.27471e-23	405.449	200.194	1.0169	0.109362	0.279053	K12G2.9	NC_003076.8	8202919	8205824
AT5G49480	835008	332	221	729	185	211	200	178	108	212	216	180	235	12.4026	10.5861	32.7085	6.54386	7.77952	9.18795	6.1692	4.74883	8.60772	8.50798	6.76276	8.09007	194.404	461.809	-1.24813	0.0167763	0.159135	198.556	165.559	0.258456	0.254107	0.612973	157.456	448.285	-1.50917	0.0077994	0.043677	205.018	204.458	9.32127e-05	0.999607	0.99988	CP1	NC_003076.8	20070489	20071682
AT1G66960	843014	76	9	5	389	539	623	364	212	232	97	78	283	1.07209	0.162791	0.0847122	5.19582	7.50415	10.8073	4.76379	3.51999	3.55699	1.44274	1.1066	3.67886	137.758	29.1029	2.23754	0.0448794	0.310497	525.088	265.819	0.977739	1.17608e-05	0.000424497	252.776	28.1922	3.15766	0.00169553	0.0124486	542.519	144.441	1.90788	0.00143326	0.0097108	LUP5	NC_003070.9	24984878	24992043
AT3G09940	820155	25	5	29	775	456	557	301	309	124	39	102	119	0.70001	0.179516	0.975259	20.5472	12.6015	19.1793	7.81923	10.1838	3.77366	1.1514	2.87237	3.07058	78.8711	20.526	1.93473	0.000284047	0.00590867	590.706	246.238	1.26259	0.00518479	0.0505517	234.203	19.9214	3.55039	6.86133e-07	1.22478e-05	609.41	82.8069	2.87764	3.1162e-10	1.5533e-08	MDHAR	NC_003074.8	3056375	3059244
AT5G01100	831831	49	38	47	313	508	533	313	308	238	164	88	239	0.883796	0.878838	1.01815	5.34548	9.04304	11.8221	5.23762	6.53874	4.66562	3.11887	1.5963	3.97249	149.987	47.8542	1.64948	1.4552e-06	5.47257e-05	457.797	288.671	0.663877	0.00424263	0.0435331	274.57	46.4066	2.56437	9.65579e-31	2.19144e-28	473.034	157.56	1.58502	0.00112875	0.00798458	FRB1	NC_003076.8	34538	37999
AT5G42830	834294	83	25	51	438	448	445	320	242	272	115	117	282	2.21954	0.857222	1.63799	11.0903	11.8238	14.6338	7.93903	7.61705	7.90551	3.24249	3.14663	6.94931	155.47	54.7229	1.49968	0.000169892	0.00382493	443.098	277.855	0.669825	2.51599e-06	0.000116661	264.26	53.0689	2.29942	3.85184e-18	2.821e-16	457.465	163.136	1.48356	3.93608e-08	1.12231e-06	MBD2.2	NC_003076.8	17176293	17178130
AT5G64660	836587	127	90	120	244	303	265	277	237	219	366	251	313	3.44783	3.13295	3.91274	6.27218	8.11858	8.84711	6.97679	7.57318	6.46195	10.4766	6.85318	7.83061	287.963	119.964	1.26172	2.1232e-09	1.27994e-07	270.022	245.102	0.137317	0.406947	0.750654	233.118	116.34	1.00107	1.35886e-08	3.21841e-07	278.816	303.031	-0.121411	0.544115	0.752315	CMPG2	NC_003076.8	25841913	25843555
AT1G51790	841605	76	24	50	444	416	538	289	253	230	127	119	243	0.838475	0.339513	0.662528	4.63816	4.52965	7.29914	2.95806	3.28537	2.75792	1.47733	1.32038	2.47054	148.723	51.7741	1.51401	2.52504e-05	0.000703354	470.791	258.377	0.863175	3.77455e-06	0.000163487	245.746	50.2117	2.27455	1.2117e-17	8.45446e-16	486.191	156.164	1.63414	1.41193e-10	7.55513e-09	F19C24.24	NC_003070.9	19206615	19211971
AT3G13437	5007997	93	61	54	346	368	308	356	275	302	198	151	297	7.61143	6.40151	5.30805	26.813	29.7253	30.999	27.0313	26.4913	26.8638	17.0862	12.429	22.4	197.449	73.334	1.4262	1.72053e-07	7.5371e-06	337.642	311.058	0.116419	0.370373	0.720896	295.841	71.0884	2.04986	7.09573e-28	1.20121e-25	348.521	207.449	0.74602	0.000325941	0.00280615	AtEWR1	NC_003074.8	4376345	4376976
AT1G30040	839883	148	95	115	215	222	194	322	256	296	293	288	353	2.7714	2.28103	2.58639	3.81209	4.10285	4.46738	5.59407	5.64242	6.0243	5.78499	5.42384	6.09146	287.243	126.645	1.17776	2.39469e-12	2.24934e-10	208.741	291.928	-0.486155	0.000817622	0.0122726	277.652	122.802	1.1723	7.59635e-13	3.07622e-11	215.469	302.042	-0.490349	0.00115925	0.00814048	GA2OX2	NC_003070.9	10537457	10540044
AT1G09080	837429	88	24	24	240	333	377	322	289	285	123	165	518	1.84716	0.645954	0.605048	4.77001	6.89859	9.7314	6.27062	7.14013	6.50194	2.72222	3.48322	10.0198	241.281	45.8734	2.39128	0.00211171	0.0315196	321.265	300.431	0.0934273	0.65966	0.896219	285.75	44.4586	2.66408	2.97154e-15	1.6108e-13	331.919	252.848	0.391498	0.540959	0.750394	BIP3	NC_003070.9	2929217	2931850
AT2G41640	818762	57	45	50	80	78	86	165	110	282	734	391	693	0.839651	0.849974	0.88461	1.11584	1.134	1.55789	2.25497	1.90723	4.51492	11.4003	5.79264	9.40732	561.43	54.2532	3.37163	1.49933e-38	1.51395e-35	81.5609	186.606	-1.19806	8.82601e-05	0.00218666	177.49	52.6067	1.75453	8.21785e-08	1.71092e-06	84.2124	590.579	-2.81619	6.3143e-30	1.95045e-27	T32G6.16	NC_003071.7	17360374	17363788
AT4G32480	829383	85	87	104	200	195	103	266	245	333	341	415	393	2.88758	3.78969	4.24332	6.43327	6.538	4.30294	8.3836	9.79645	12.2952	12.2142	14.1788	12.3032	353.972	99.7644	1.83388	1.6968e-22	5.19196e-20	160.767	284.133	-0.814689	8.76647e-05	0.00217778	270.263	96.753	1.48597	1.10456e-11	3.8929e-10	165.813	372.312	-1.16018	5.03287e-10	2.40293e-08	F8B4.180	NC_003075.7	15676240	15677977
AT5G41080	834110	70	39	39	263	227	105	436	329	362	224	291	362	1.95267	1.39497	1.30663	6.94662	6.2496	3.60192	11.2837	10.8023	10.9753	6.58835	8.16395	9.3057	268.281	51.8248	2.36281	1.27035e-22	3.94689e-20	190.544	375.344	-0.971579	2.58983e-06	0.000119733	356.977	50.2403	2.81496	2.38761e-46	1.49428e-43	196.446	281.933	-0.516929	0.032066	0.115167	GDPD2	NC_003076.8	16441655	16444023
AT5G22380	832299	31	10	18	277	400	481	280	237	290	160	108	448	1.47571	0.610393	1.02913	12.4855	18.793	28.1578	12.3661	13.2793	15.0043	8.03078	5.17059	19.6529	215.364	20.3151	3.39338	1.4615e-12	1.43976e-10	393.328	270.447	0.53767	0.0199654	0.132346	257.232	19.6995	3.67346	2.46133e-40	1.10508e-37	406.434	225.805	0.846975	0.190258	0.406412	NAC090	NC_003076.8	7408759	7410102
AT4G00700	828031	43	16	35	342	436	680	292	217	237	85	85	271	0.531155	0.25342	0.519252	4.00005	5.31537	10.3294	3.34633	3.155	3.18184	1.10705	1.05596	3.08483	132.552	32.7477	2.01211	1.17307e-05	0.000357317	500.823	248.259	1.01121	0.0123245	0.0951535	236.108	31.7641	2.87619	6.66544e-31	1.54676e-28	517.628	138.974	1.89573	0.00317905	0.018835	F6N23.8	NC_003075.7	285876	289575
AT5G67340	836869	73	37	79	353	404	502	320	190	230	142	107	216	1.12203	0.729211	1.45837	5.13741	6.12857	9.48854	4.56316	3.43735	3.84226	2.30127	1.65403	3.05946	142.071	66.7829	1.08718	0.000635849	0.0116208	425.659	244.012	0.797463	0.000142412	0.00318102	232.046	64.787	1.83815	1.08281e-13	4.91501e-12	439.705	149.258	1.55492	2.16099e-09	8.97272e-08	K8K14.6	NC_003076.8	26864395	26867847
AT3G44450	823570	397	247	328	223	264	265	168	127	107	167	175	161	15.2	12.1261	15.0829	8.08436	9.97592	12.4771	5.96756	5.72328	4.45261	6.74167	6.73858	5.68053	155.465	343.822	-1.14828	7.25703e-12	6.39981e-10	251.552	133.52	0.90881	7.30321e-06	0.000285922	126.981	333.414	-1.39272	9.79751e-15	4.94738e-13	259.779	163.581	0.664529	0.000832205	0.00616055	F14L2.1	NC_003074.8	16073765	16074929
AT3G12220	820402	98	22	44	442	462	447	270	177	192	101	127	217	2.41639	0.695558	1.30302	10.3193	11.2429	13.5538	6.17645	5.13691	5.1454	2.62579	3.14935	4.93071	135.213	55.5983	1.27239	0.00187012	0.0285898	449.427	211.391	1.08269	2.0303e-12	7.7862e-10	201.031	53.9074	1.88429	2.66828e-08	5.977e-07	463.998	141.969	1.70345	2.20525e-14	2.01608e-12	scpl16	NC_003074.8	3896207	3899019
AT3G09020	820054	118	61	74	326	327	331	298	226	237	165	134	285	4.00255	2.6531	3.0147	10.4703	10.947	13.8069	9.37787	9.02298	8.73734	5.90113	4.57125	8.90857	177.929	88.5265	1.00358	0.000585275	0.0108836	327.712	253.374	0.366913	0.0153327	0.110165	240.974	85.8323	1.47983	8.84707e-14	4.06945e-12	338.336	186.867	0.852689	0.000286216	0.0025162	AT3G09020	NC_003074.8	2753307	2754621
AT4G18250	827551	50	16	34	391	435	552	278	217	163	73	49	241	0.991214	0.406712	0.809532	7.3394	8.51102	13.457	5.113	5.06343	3.51206	1.52587	0.976944	4.40274	108.762	34.5557	1.64934	0.00179787	0.0277135	466.045	218.649	1.08857	7.33844e-07	4.28845e-05	207.943	33.5138	2.61583	1.31857e-18	1.02377e-16	481.418	113.978	2.07712	0.00217914	0.0138141	T9A21.100	NC_003075.7	10087205	10090276
AT4G39070	830062	82	79	43	196	261	181	359	274	350	155	187	281	2.57214	3.17743	1.61997	5.82134	8.08008	6.98187	10.4474	10.1162	11.9323	5.12636	5.89927	8.12261	189.999	73.0275	1.38241	1.59764e-06	5.94187e-05	210.098	328.106	-0.643413	7.52694e-05	0.00193785	312.06	70.7701	2.14275	1.84939e-21	1.90027e-19	216.893	199.585	0.117401	0.587558	0.786342	BZS1	NC_003075.7	18204631	18206684
AT1G02610	837915	63	61	44	180	222	127	317	283	386	189	209	356	1.90773	2.36852	1.60025	5.16103	6.63476	4.72927	8.90574	10.0867	12.704	6.03443	6.36502	9.93427	229.625	60.2913	1.93362	1.22535e-12	1.22505e-10	172.345	331.529	-0.939389	6.39483e-07	3.80958e-05	315.341	58.4413	2.43467	8.27784e-28	1.38994e-25	177.848	241.162	-0.439097	0.0595785	0.18226	T14P4.10	NC_003070.9	553019	556152
AT1G32170	840109	74	59	94	106	125	125	217	153	326	267	373	464	2.35767	2.41031	3.59698	3.19775	3.93058	4.8975	6.41424	5.73761	11.2888	8.96934	11.9519	13.6232	337.317	81.4451	2.0533	4.96998e-18	9.2934e-16	119.049	233.057	-0.972954	0.000204995	0.00423993	221.67	79.0035	1.48981	3.41701e-07	6.40395e-06	122.941	354.433	-1.53481	1.0514e-12	7.90957e-11	XTH30	NC_003070.9	11575320	11578030
AT1G61667	842463	128	82	108	184	147	112	251	227	275	264	271	332	5.40151	4.43699	5.47377	7.35207	6.12234	5.81214	9.8268	11.275	12.6129	11.7464	11.5014	12.9108	266.424	112.631	1.23909	2.03537e-12	1.92076e-10	144.482	253.037	-0.803161	7.87269e-06	0.000300042	240.679	109.222	1.13489	1.37247e-09	3.76436e-08	149.034	280.125	-0.907172	1.27402e-07	3.21454e-06	AT1G61667	NC_003070.9	22767464	22768645
AT5G22570	832320	63	13	26	358	314	388	302	234	232	84	102	249	2.15168	0.569311	1.06652	11.5773	10.5843	16.296	9.56924	9.40676	8.61195	3.02492	3.50359	7.83691	131.15	34.4379	1.91705	6.63889e-05	0.00166343	355.311	255.806	0.469868	0.00714565	0.0643528	243.288	33.3889	2.83931	7.87213e-18	5.62571e-16	366.861	137.563	1.41049	5.43062e-06	8.49686e-05	WRKY38	NC_003076.8	7495455	7496990
AT1G02450	837800	130	51	37	389	294	305	239	185	207	153	131	221	9.30755	4.682	3.18164	26.3711	20.7747	26.8537	15.8754	15.5902	16.1079	11.55	9.43277	14.5812	154.57	74.5529	1.04414	0.00389359	0.0522813	326.514	210.435	0.632218	5.09888e-05	0.00143298	200.141	72.247	1.45933	4.68415e-06	6.91507e-05	336.931	162.43	1.0498	1.37404e-07	3.43874e-06	NIMIN1	NC_003070.9	497917	498539
AT4G25810	828686	71	37	96	108	135	72	310	133	381	214	126	611	2.30658	1.54128	3.74575	3.32215	4.32851	2.87644	9.34339	5.08567	13.4528	7.33028	4.11676	18.2919	285.723	72.4605	1.97934	0.0052125	0.0662053	102.348	271.871	-1.40769	1.62296e-06	8.13608e-05	258.545	70.3109	1.87837	1.7888e-07	3.50513e-06	105.61	299.526	-1.50375	0.020026	0.0807483	XTR6	NC_003075.7	13128394	13129927
AT2G28120	817358	57	56	50	147	169	115	289	233	335	235	245	362	1.18254	1.4897	1.24586	2.88766	3.46037	2.93395	5.56254	5.68964	7.55376	5.14051	5.11192	6.92084	257.558	58.6493	2.14126	5.62707e-21	1.45691e-18	141.273	287.106	-1.02082	2.21995e-08	2.13959e-06	273.077	56.8612	2.26884	2.34429e-25	3.29364e-23	145.801	270.648	-0.892724	3.55981e-06	5.88203e-05	F24D13.9	NC_003071.7	11985687	11987836
AT4G23230	828422	81	34	59	319	367	359	235	209	203	109	103	202	1.91772	1.03216	1.67768	7.15116	8.57551	10.4522	5.16179	5.82415	5.22362	2.72096	2.45252	4.40716	126.016	60.662	1.04947	0.0012533	0.0205909	348.802	216.823	0.683973	3.79894e-05	0.00113179	206.227	58.8302	1.79653	2.19889e-14	1.07108e-12	360.178	132.335	1.43955	1.30262e-09	5.7234e-08	CRK15	NC_003075.7	12157827	12160279
AT1G24140	839026	82	28	114	189	269	287	219	160	178	289	165	293	2.05251	0.898668	3.42716	4.47941	6.64537	8.8342	5.08569	4.71389	4.84249	7.62724	4.15367	6.75847	230.318	78.9579	1.54204	6.59424e-05	0.00165429	251.289	185.256	0.434689	0.047187	0.234508	176.188	76.6329	1.19874	0.000634071	0.00536919	259.609	242.232	0.0970724	0.718401	0.864547	F3I6.6	NC_003070.9	8535999	8537780
AT2G31020	817653	73	35	46	326	307	340	268	224	231	119	110	172	1.13573	0.698215	0.859543	4.80238	4.71396	6.50495	3.8683	4.10192	3.90608	1.95207	1.72116	2.46598	122.776	53.7541	1.18325	2.18895e-05	0.00061913	324.966	241.75	0.423518	0.00871796	0.0741934	229.931	52.1203	2.12649	1.40681e-22	1.61415e-20	335.511	129.028	1.37378	1.53881e-11	9.50657e-10	ORP1A	NC_003071.7	13201350	13204948
AT2G23100	816842	57	45	72	128	146	88	244	173	335	299	270	377	0.939913	0.951468	1.42595	1.99852	2.37608	1.78447	3.73281	3.35773	6.00391	5.19854	4.47767	5.72879	290.542	62.4063	2.22236	2.27993e-23	7.54806e-21	117.98	251.539	-1.0892	3.92624e-06	0.000168865	239.245	60.5354	1.98461	9.2781e-13	3.70639e-11	121.739	305.454	-1.32351	1.3277e-12	9.70175e-11	F21P24.16	NC_003071.7	9837120	9839824
AT5G57220	835828	77	36	100	260	232	362	195	159	189	181	113	305	1.94262	1.16458	3.03009	6.21094	5.77671	11.231	4.56421	4.72152	5.18246	4.81475	2.86716	7.09098	182.399	75.4106	1.27343	0.000831	0.0146313	290.168	181.625	0.671862	0.00385052	0.0404568	172.746	73.1744	1.23649	2.10966e-05	0.000266162	299.731	191.539	0.642291	0.0419242	0.140577	CYP81F2	NC_003076.8	23187840	23189902
AT5G39860	833982	307	307	513	114	202	137	103	98	50	196	126	54	15.9972	20.5123	32.1056	5.62468	10.3885	8.77889	4.9794	6.01063	2.83174	10.7686	6.60317	2.59304	118.725	408.349	-1.78299	0.00357392	0.0488	150.009	83.986	0.836858	0.0047015	0.047215	79.8793	396.165	-2.31035	5.03838e-15	2.64778e-13	154.926	125.235	0.308971	0.437574	0.668827	PRE1	NC_003076.8	15957368	15958559
AT3G54150	824582	66	18	51	297	270	376	264	199	203	111	95	244	1.98109	0.692792	1.83861	8.4412	7.99871	13.8791	7.35188	7.03075	6.62268	3.51303	2.86788	6.74932	136.33	46.6346	1.54112	0.000248847	0.00530113	318.561	221.614	0.518661	0.0112386	0.0892557	210.768	45.2371	2.20587	6.57781e-14	3.05284e-12	329.005	143.076	1.19674	9.26e-05	0.000960242	AT3G54150	NC_003074.8	20050564	20052931
AT1G57630	842139	51	12	54	218	349	510	268	195	210	52	62	209	3.19051	0.962589	4.05734	12.9132	21.5482	39.235	15.5546	14.3586	14.2786	3.42997	3.90084	12.0488	96.7017	40.6802	1.24663	0.0244668	0.20787	370.799	223.711	0.727551	0.103937	0.379603	212.76	39.4761	2.42021	9.32106e-13	3.71637e-11	383.324	101.337	1.91772	0.00781256	0.0388191	T8L23.10	NC_003070.9	21345445	21346157
AT4G28900	3770549	94	107	69	163	119	83	239	177	300	242	309	284	0.918676	1.34087	0.809918	1.50837	1.14783	0.997529	2.16703	2.03608	3.18664	2.49371	3.03717	2.55777	257.186	97.5875	1.40374	2.67684e-10	1.8968e-08	118.26	239.5	-1.013	9.97173e-06	0.00036493	227.794	94.5874	1.27213	5.3145e-07	9.69615e-06	121.948	270.508	-1.1432	1.53473e-08	5.00616e-07	F25O24.20	NC_003075.7	14259141	14263704
AT5G26690	832720	83	38	41	276	347	340	215	161	187	103	109	214	6.02962	3.53968	3.57728	18.9849	24.8792	30.3741	14.4905	13.7665	14.7649	7.88944	7.96369	14.3263	129.398	56.2123	1.1966	0.000418134	0.00823825	322.259	187.555	0.776858	1.93779e-05	0.000648562	178.378	54.493	1.69671	5.63728e-12	2.07165e-10	332.819	135.853	1.28767	5.90925e-07	1.22431e-05	AT5G26690	NC_003076.8	9310797	9311572
AT1G56540	842107	89	64	86	201	195	179	185	167	222	237	206	265	1.07758	0.993595	1.25059	2.30432	2.33018	2.66518	2.0781	2.37993	2.92139	3.02556	2.50844	2.95675	218.018	85.1469	1.35585	6.93007e-12	6.13828e-10	190.34	193.039	-0.0201724	0.911432	0.97812	183.614	82.5757	1.1506	1.05756e-07	2.16042e-06	196.468	229.281	-0.225484	0.179246	0.389956	F25P12.101	NC_003070.9	21181585	21185495
AT5G08240	830720	32	12	54	262	355	421	231	185	213	73	35	210	0.938428	0.451233	1.90196	7.27509	10.2748	15.1826	6.28487	6.38572	6.78902	2.2572	1.03227	5.67517	95.439	34.7669	1.45703	0.0145903	0.143784	351.702	210.153	0.739439	0.00085424	0.0127121	199.877	33.7488	2.56349	2.17172e-13	9.46257e-12	363.379	100.033	1.85962	0.0111934	0.0513154	F8L15.11	NC_003076.8	2650837	2652535
AT5G28630	832966	77	72	83	159	260	208	211	211	225	227	148	183	4.44315	5.32724	5.75223	8.68729	14.8071	14.7597	11.2958	14.3308	14.1111	13.8109	8.58891	9.73106	172.993	83.4976	1.05308	2.04681e-05	0.000584131	208.988	218.1	-0.0624229	0.77006	0.936428	207.455	80.9715	1.35963	3.60849e-11	1.18672e-09	215.861	182.071	0.244621	0.332474	0.572044	F4I4.10	NC_003076.8	10636612	10637384
AT3G00850	28718433	60	19	24	289	342	381	245	181	175	83	62	198	2.48494	1.00899	1.1938	11.3331	13.9793	19.4045	9.41378	8.82328	7.87733	3.62443	2.58245	7.55681	103.627	35.1609	1.5499	0.00087074	0.0152248	340.43	199.681	0.764912	8.99135e-05	0.00221274	189.904	34.0845	2.45481	4.49995e-16	2.67831e-14	351.622	108.715	1.68868	2.64749e-07	6.05774e-06	AT3G00850	NC_003074.8	18018039	18020984
AT3G26500	822257	59	26	39	283	355	364	214	166	182	82	83	190	1.41869	0.801638	1.12631	6.44331	8.42479	10.7634	4.77401	4.6982	4.75646	2.07896	2.0072	4.21016	107.52	43.206	1.31007	0.000463837	0.00893816	336.105	187.401	0.838951	7.34685e-06	0.000285922	178.233	41.8964	2.07327	6.93451e-18	5.00764e-16	347.143	112.84	1.61587	1.6459e-08	5.30934e-07	PIRL2	NC_003074.8	9707912	9710100
AT3G60540	825225	76	29	41	219	316	417	249	182	151	74	80	202	3.21933	1.57514	2.0859	8.7838	13.2109	21.722	9.78553	9.07424	6.95193	3.30507	3.40814	7.88518	107.45	50.437	1.08586	0.00816655	0.0942888	325.034	192.958	0.747963	0.00457451	0.0462425	183.506	48.902	1.89383	9.13567e-12	3.24749e-10	335.913	112.717	1.57329	0.00441713	0.0246448	AT3G60540	NC_003074.8	22374864	22375916
AT4G23210	828420	48	52	43	205	296	366	276	184	190	76	67	227	0.816872	1.13471	0.878899	3.30334	4.97164	7.65962	4.35768	3.68568	3.51434	1.36372	1.14674	3.55998	111.29	51.6555	1.11244	0.00891392	0.100624	294.943	215.071	0.450384	0.0664415	0.289584	204.532	50.0784	2.04069	8.10792e-20	7.1561e-18	304.784	116.69	1.38326	0.0231171	0.0897178	CRK13	NC_003075.7	12148673	12151638
AT1G66160	842931	32	35	60	87	125	84	202	167	250	365	206	411	1.01015	1.41669	2.27482	2.60042	3.89442	3.26084	5.91593	6.205	8.57738	12.1486	6.54005	11.9561	301.988	46.1821	2.71612	5.78935e-17	9.74299e-15	97.5083	207.68	-1.09028	1.04304e-06	5.68057e-05	197.535	44.807	2.14838	3.32311e-13	1.42095e-11	100.67	317.505	-1.65783	1.95185e-10	1.01771e-08	CMPG1	NC_003070.9	24637196	24638608
AT2G27080	817250	45	25	48	43	63	30	141	101	247	490	348	437	1.57059	1.11881	2.01209	1.42103	2.17012	1.28761	4.56564	4.14914	9.36964	18.0319	12.2153	14.0553	394.44	41.7846	3.23334	2.92754e-39	3.11167e-36	44.1365	164.145	-1.88916	2.03382e-08	2.02371e-06	156.129	40.5331	1.94253	5.26055e-08	1.12587e-06	45.549	415.037	-3.17836	4.61209e-40	2.23873e-37	T20P8.13	NC_003071.7	11563933	11567504
AT2G04495	814990	31	10	25	284	320	470	250	221	143	57	44	163	1.27795	0.528594	1.2378	11.0856	13.0196	23.8267	9.56151	10.7234	6.40716	2.47756	1.82424	6.19226	79.4256	22.9092	1.78713	0.000524067	0.00992827	366.36	205.024	0.834593	0.00140325	0.0185701	194.995	22.2222	3.11475	9.85858e-22	1.04415e-19	378.544	83.2804	2.18228	0.000424535	0.00351794	AT2G04495	NC_003071.7	1564056	1565137
AT5G52050	835280	26	21	23	36	61	71	120	77	188	546	319	443	0.53345	0.55247	0.566769	0.699374	1.23522	1.7914	2.28421	1.85951	4.19233	11.8116	6.58244	8.37593	405.414	25.0079	4.01987	6.27221e-45	7.91671e-42	57.1873	128.707	-1.17946	0.00106801	0.0149961	122.416	24.2488	2.33683	1.20774e-10	3.72847e-09	59.1032	426.664	-2.86472	3.70835e-22	7.37993e-20	AtDTX50	NC_003076.8	21138703	21140876
AT5G25260	832597	17	12	28	257	273	433	248	202	164	59	51	184	0.446309	0.403959	0.882881	6.38861	7.07366	13.9794	6.04049	6.24202	4.67958	1.63319	1.34658	4.45157	88.3302	20.4631	2.11383	4.24076e-05	0.00111571	329.34	204.595	0.682831	0.00760542	0.0670822	194.583	19.8569	3.29831	2.24953e-27	3.68726e-25	340.304	92.6024	1.87565	0.00327038	0.0192809	F21J6.109	NC_003076.8	8752684	8754522
AT2G33380	817901	279	134	472	93	68	73	116	83	146	168	122	155	11.9088	7.33394	24.1971	3.75866	2.86462	3.83177	4.59362	4.16993	6.77319	7.56084	5.2372	6.09683	137.568	315.303	-1.19718	0.000683156	0.0123845	77.3822	115.295	-0.57724	0.0262736	0.160466	109.659	306.037	-1.48077	0.00647086	0.0375717	79.8503	144.74	-0.859545	0.000371135	0.00313435	RD20	NC_003071.7	14144831	14146555
AT3G16510	820899	79	52	84	167	189	215	176	169	185	206	118	173	2.31522	1.95406	2.95667	4.63413	5.46666	7.74848	4.78533	5.82961	5.89269	6.36546	3.47795	4.67219	153.921	76.4978	1.00685	0.000339892	0.00686413	192.051	178.392	0.102977	0.622948	0.879024	169.683	74.1993	1.19001	1.01526e-07	2.08463e-06	198.357	161.972	0.289683	0.267848	0.501205	AT3G16510	NC_003074.8	5616801	5618322
AT1G10550	837596	50	36	36	61	78	50	188	164	382	151	246	336	1.84622	1.70445	1.59652	2.1327	2.84251	2.27037	6.44028	7.12762	15.3304	5.87878	9.13533	11.433	222.959	43.2896	2.3639	4.12476e-16	6.31057e-14	61.946	247.934	-1.99871	9.94127e-11	2.15293e-08	235.843	41.9701	2.48778	1.31048e-13	5.89047e-12	63.938	234.145	-1.87303	5.48058e-12	3.61594e-10	XTH33	NC_003070.9	3479066	3481041
AT1G35210	840410	55	30	48	158	179	226	151	125	117	311	109	254	2.24246	1.56839	2.35051	6.09967	7.20295	11.3314	5.7118	5.99874	5.18472	13.3697	4.46956	9.54344	208.789	46.895	2.1506	6.33182e-09	3.54213e-07	190.458	131.228	0.531788	0.0224094	0.143283	124.809	45.4814	1.44903	5.47139e-09	1.3631e-07	196.745	219.695	-0.161469	0.632996	0.815836	T32G9.25	NC_003070.9	12896582	12897675
AT1G65390	842851	32	34	26	151	203	151	184	226	211	280	97	167	0.824104	1.12274	0.804198	3.6821	5.15968	4.78214	4.39626	6.85059	5.90597	7.60304	2.51235	3.9633	169.781	33.1824	2.35843	2.58941e-09	1.55173e-07	166.909	210.934	-0.335131	0.107178	0.387597	200.656	32.1667	2.64595	1.73421e-22	1.97882e-20	172.327	178.811	-0.0523844	0.874039	0.943657	PP2-A5	NC_003070.9	24292372	24294740
AT1G01680	839251	37	15	29	240	256	342	217	180	146	63	63	154	1.39037	0.722753	1.30884	8.53939	9.49433	15.804	7.56524	7.96139	5.96292	2.49613	2.38093	5.33284	84.689	28.2571	1.57757	0.000189566	0.00421616	283.867	181.093	0.644191	0.00466581	0.0469849	172.233	27.4063	2.6356	5.65021e-21	5.58343e-19	293.236	88.8639	1.71604	9.72304e-08	2.53378e-06	PUB54	NC_003070.9	246262	248440
AT3G28510	822481	20	5	5	256	194	419	207	170	120	44	25	235	0.455149	0.145903	0.136663	5.51633	4.35733	11.726	4.37047	4.55366	2.96812	1.05578	0.57219	4.92834	90.1045	10.0757	3.15107	0.00295341	0.0414483	299.106	165.472	0.852552	0.0696723	0.298679	157.372	9.7646	3.95685	6.08569e-23	7.18215e-21	309.052	94.2923	1.71131	0.0738333	0.212514	AT3G28510	NC_003074.8	10685470	10687429
--	5007864	10	12	13	290	418	374	208	155	202	6	4	4	4.24806	6.53644	6.63272	116.647	175.252	195.378	81.9762	77.5014	93.265	2.68744	1.70894	1.56588	4.35779	12.7256	-1.54605	0.0328638	0.254285	361.644	188.432	0.937733	1.26528e-06	6.65466e-05	179.215	12.3408	3.88144	3.73514e-34	1.0865e-31	373.526	4.58876	6.35981	3.31859e-46	2.33297e-43	MIR398a	NC_003071.7	1040938	1041042
AT5G10930	830960	241	211	245	95	147	105	105	68	89	146	149	91	4.77765	5.36351	5.83339	1.78323	2.87614	2.55976	1.93117	1.5867	1.91763	3.05174	2.97071	1.66245	120.28	250.124	-1.05822	9.20631e-06	0.000287359	114.851	86.8359	0.398961	0.100972	0.373982	82.5826	242.553	-1.54882	1.65779e-16	1.04704e-14	118.599	126.687	-0.0942389	0.740336	0.877463	CIPK5	NC_003076.8	3445029	3447278
AT1G33770	840268	31	39	67	147	162	131	229	206	282	125	97	175	0.43387	0.699893	1.12624	1.94806	2.23773	2.25467	2.97349	3.39354	4.28967	1.84461	1.36536	2.25707	121.556	50.0636	1.28762	0.000283279	0.00590383	145.261	241.164	-0.730957	9.58845e-05	0.00230725	229.39	48.5755	2.24844	8.14566e-14	3.75519e-12	149.943	127.741	0.228209	0.317858	0.557241	F14M2.11	NC_003070.9	12241614	12245292
AT5G59680	836089	27	13	30	275	320	311	174	122	150	85	61	123	0.369992	0.228424	0.493751	3.56819	4.32787	5.24086	2.21214	1.96778	2.23407	1.22813	0.840688	1.55326	82.2724	24.7162	1.73074	5.98867e-06	0.000195698	302.4	148.236	1.02361	1.09732e-08	1.21684e-06	140.979	23.9788	2.54882	1.18051e-18	9.2704e-17	312.266	86.4449	1.84818	1.53811e-14	1.43185e-12	MTH12.14	NC_003076.8	24046512	24051112
--	818140	36	63	70	84	100	68	172	104	199	299	186	284	0.459053	1.03008	1.07205	1.01421	1.25851	1.06631	2.0348	1.56092	2.75797	4.02002	2.38533	3.33724	237.508	62.3228	1.93992	9.65003e-10	6.09008e-08	82.6727	157.827	-0.932901	0.00015004	0.00331565	150.102	60.4464	1.32228	6.68102e-05	0.000743844	85.3276	249.851	-1.54846	4.8189e-11	2.77522e-09	PGSIP7	NC_003071.7	15010707	15014284
AT1G21120	838708	39	33	30	260	203	365	123	150	124	93	78	165	1.19395	1.2954	1.10306	7.53668	6.13354	13.7412	3.49349	5.40504	4.1259	3.00193	2.40155	4.65493	102.319	36.4437	1.49252	7.02512e-06	0.000225194	282.315	134.73	1.06672	9.17898e-05	0.00223206	128.163	35.3315	1.85615	2.23318e-11	7.49948e-10	291.622	107.453	1.43525	4.76198e-06	7.5905e-05	IGMT2	NC_003070.9	7395179	7396823
AT1G23840	838995	78	22	22	276	239	269	170	130	109	89	80	146	2.79675	1.01147	0.947414	9.37034	8.4577	11.8611	5.65512	5.48644	4.24779	3.3647	2.88487	4.82415	96.1406	41.2207	1.20886	0.00474314	0.0611825	261.367	135.914	0.938901	9.89744e-07	5.42238e-05	129.259	39.9499	1.67693	9.67744e-06	0.00013423	269.814	100.995	1.41206	1.12404e-09	5.03644e-08	F5O8.40	NC_003070.9	8424142	8425385
AT2G41010	818701	70	49	43	155	150	135	163	141	135	215	146	228	2.49786	2.242	1.84288	5.23707	5.2827	5.92402	5.39624	5.92211	5.23577	8.0892	5.23961	7.49745	181.476	57.3036	1.65932	9.36776e-11	7.05902e-09	145.495	146.915	-0.0150331	0.933403	0.983238	139.733	55.5497	1.32498	5.51957e-09	1.37344e-07	150.174	190.854	-0.347522	0.0987778	0.259944	CAMBP25	NC_003071.7	17113798	17115047
AT3G47420	823896	278	153	343	91	94	106	95	46	105	110	97	101	4.4286	3.12523	6.56257	1.37262	1.4779	2.07654	1.40404	0.862516	1.81798	1.84762	1.55407	1.4827	95.2586	274.779	-1.53004	1.14821e-08	6.15066e-07	97.5625	81.2167	0.256498	0.384076	0.731945	77.236	266.593	-1.78491	6.78968e-09	1.67136e-07	100.748	100.235	0.00185098	0.994027	0.997007	G3Pp1	NC_003074.8	17472297	17475274
AT1G66465	28717403	31	11	14	241	305	341	161	127	139	61	46	137	1.06202	0.483204	0.576043	7.81759	10.3125	14.366	5.11715	5.12106	5.1756	2.20341	1.5849	4.32512	73.8307	19.2323	1.92727	6.02864e-05	0.0015295	299.005	142.49	1.06528	4.98316e-07	3.1631e-05	135.521	18.6446	2.83033	9.54742e-20	8.35521e-18	308.871	77.4705	1.98919	1.27337e-09	5.63126e-08	AT1G66465	NC_003070.9	24788868	24790516
AT3G46090	823752	15	9	14	118	202	232	198	123	161	148	75	287	0.667068	0.513205	0.747764	4.96876	8.86595	12.6876	8.16917	6.4383	7.78183	6.93965	3.35441	11.7617	154.611	13.4534	3.51933	5.29009e-14	6.43575e-12	187.807	159.447	0.229697	0.401723	0.745621	151.634	13.0481	3.53357	3.54289e-28	6.25396e-26	194.099	162.262	0.256875	0.676307	0.841719	ZAT7	NC_003074.8	16925881	16926883
AT4G25070	828610	27	12	24	240	248	341	186	128	129	42	48	148	0.450552	0.256762	0.481005	3.79209	4.08439	6.99759	2.87957	2.51408	2.33963	0.738971	0.805561	2.27589	71.4399	22.093	1.6901	0.000802162	0.0142203	280.997	146.759	0.930987	5.16484e-05	0.00144719	139.569	21.4297	2.69108	4.38061e-20	3.98558e-18	290.269	74.8895	1.95176	0.000930284	0.00674216	F24A6.14	NC_003075.7	12872379	12876734
AT4G23310	828430	22	9	17	257	279	316	191	113	138	39	31	144	0.320792	0.168272	0.297719	3.5483	4.01513	5.66631	2.58385	1.9394	2.18704	0.599601	0.454609	1.93496	64.0162	16.7438	1.92993	0.00082536	0.0145446	286.143	145.741	0.965812	2.26734e-06	0.000106763	138.594	16.2394	3.07627	3.25349e-22	3.57416e-20	295.515	67.0739	2.13691	0.00119732	0.00835661	CRK23	NC_003075.7	12185369	12188961
AT5G39670	833963	24	23	19	208	236	313	176	125	126	60	64	174	1.20417	1.47971	1.14496	9.88162	11.6865	19.3124	8.19265	7.38203	6.87109	3.17414	3.22949	8.04519	89.8075	23.7024	1.92755	1.10531e-05	0.000338722	256.802	141.671	0.852049	0.000290353	0.00564395	134.733	22.9779	2.55949	2.78037e-20	2.59833e-18	265.301	94.1918	1.48789	2.47001e-05	0.00031246	MIJ24.17	NC_003076.8	15883179	15884067
AT3G02140	821182	46	55	33	136	160	114	138	117	194	131	156	241	1.13048	1.73315	0.974036	3.16467	3.88077	3.44525	3.14641	3.38436	5.18182	3.39447	3.85571	5.45794	160.959	48.5261	1.73836	6.70292e-09	3.71883e-07	134.763	150.962	-0.161816	0.477263	0.799234	143.591	47.0318	1.61593	8.44875e-08	1.75369e-06	139.097	169.071	-0.283991	0.210649	0.434578	TMAC2	NC_003074.8	385237	387051
AT4G01250	827896	53	42	67	79	96	82	141	117	148	279	179	214	1.78284	1.81157	2.70688	2.51623	3.18715	3.39206	4.40037	4.63244	5.41097	9.8955	6.05572	6.63375	208.56	58.1095	1.84478	1.55409e-11	1.32739e-09	85.3089	135.992	-0.675981	0.00187791	0.0232472	129.346	56.3674	1.20027	1.62234e-06	2.65832e-05	88.081	219.532	-1.31984	6.64074e-08	1.81238e-06	WRKY22	NC_003075.7	522530	524249
AT3G28580	822488	27	10	16	199	217	369	134	127	111	78	45	143	0.670187	0.318274	0.47699	4.67705	5.31602	11.2634	3.08582	3.71042	2.99455	2.04138	1.12336	3.27097	80.7983	18.329	2.12787	5.32547e-06	0.000175732	269.744	124.913	1.10753	9.29919e-05	0.0022583	118.81	17.7729	2.71403	3.13817e-17	2.11116e-15	278.768	84.8192	1.71451	0.00307464	0.0182962	AT3G28580	NC_003074.8	10715597	10717393
AT3G15536	7922447	44	6	20	204	308	332	130	97	78	56	61	133	3.96486	0.693258	2.16452	17.4057	27.3918	36.7897	10.8681	10.2881	7.63917	5.32059	5.52816	11.0442	75.7096	23.5036	1.67116	0.00152547	0.024379	285.273	101.191	1.49054	4.53903e-09	5.80972e-07	96.2347	22.7918	2.05396	3.15032e-06	4.8802e-05	294.749	79.4559	1.88484	3.5467e-09	1.36427e-07	AT3G15536	NC_003074.8	5260723	5261322
AT4G14130	827051	68	32	25	142	121	64	218	131	188	151	139	183	2.51294	1.51632	1.10961	4.96876	4.41319	2.90848	7.47417	5.69812	7.55105	5.88365	5.16611	6.23207	145.413	43.2166	1.73691	1.05632e-08	5.7345e-07	105.208	177.604	-0.74954	0.00124813	0.0169188	168.901	41.8844	1.9983	1.25685e-11	4.37735e-10	108.482	152.896	-0.487798	0.0404676	0.136902	XTH15	NC_003075.7	8137020	8138392
AT1G16130	838182	24	12	35	126	131	98	154	113	188	234	123	219	0.388853	0.249301	0.681082	1.933	2.09479	1.9526	2.31488	2.15496	3.31061	3.99748	2.00426	3.26984	177.913	25.2358	2.81497	4.18178e-14	5.14945e-12	116.567	152.103	-0.382924	0.077647	0.321729	144.667	24.4897	2.56022	7.68686e-14	3.5516e-12	120.297	187.154	-0.636634	0.0126117	0.056484	WAKL2	NC_003070.9	5525293	5528212
AT4G28085	828924	39	17	31	78	159	106	152	116	275	143	104	220	1.97905	1.10614	1.88934	3.74776	7.96312	6.6147	7.15597	6.92846	15.167	7.65111	5.30763	10.2878	142.62	30.42	2.22008	8.20752e-11	6.27845e-09	113.819	182.611	-0.682862	0.0350393	0.194002	173.697	29.5036	2.54821	3.06064e-12	1.1493e-10	117.569	149.826	-0.352764	0.258787	0.491234	AT4G28085	NC_003075.7	13959872	13960750
AT5G46500	834693	60	27	37	175	234	220	135	91	113	79	66	195	1.15109	0.664186	0.852543	3.17894	4.43065	5.1903	2.40284	2.05488	2.3562	1.59802	1.27344	3.44747	102.7	43.1757	1.24593	0.00247719	0.0359388	210.376	112.484	0.897238	2.31043e-05	0.000747458	106.976	41.8639	1.34164	9.83356e-07	1.70237e-05	217.278	107.741	1.00694	0.00247741	0.015361	K11I1.9	NC_003076.8	18855955	18858552
AT2G31230	817680	212	103	209	137	135	154	81	94	81	83	60	72	8.28037	5.15846	9.80433	5.06665	5.20406	7.39686	2.93516	4.32145	3.43855	3.41813	2.3569	2.59152	66.5559	184.596	-1.47542	1.45271e-07	6.40555e-06	142.706	86.7165	0.719411	0.00267392	0.0306277	82.4883	179.066	-1.12491	3.02995e-05	0.000367239	147.356	70.0372	1.07073	2.85832e-05	0.000352313	ERF15	NC_003071.7	13306431	13307572
AT2G35930	818166	57	35	42	90	83	112	118	83	183	245	106	267	1.49118	1.17407	1.31966	2.22938	2.14303	3.60318	2.86399	2.55577	5.20336	6.75801	2.78893	6.43688	190.097	47.2921	2.00363	4.69617e-09	2.69429e-07	96.1538	128.632	-0.425386	0.161254	0.486698	122.347	45.8557	1.41142	1.11359e-05	0.000151509	99.3035	199.861	-1.01437	0.0020543	0.0131619	PUB23	NC_003071.7	15082855	15084559
AT3G61190	825291	45	28	44	146	164	165	141	84	101	208	71	204	1.43372	1.14388	1.68369	4.40445	5.15692	6.46471	4.16778	3.15006	3.49744	6.98735	2.27503	5.9895	148.92	41.5011	1.84144	3.0899e-06	0.000108334	158.674	107.504	0.552671	0.0103792	0.0836882	102.232	40.2519	1.34498	7.51051e-07	1.32576e-05	163.849	156.608	0.0634847	0.850613	0.932386	BAP1	NC_003074.8	22650159	22651636
AT4G23320	828431	42	13	32	239	217	205	128	95	108	79	80	155	0.9224	0.366086	0.844069	4.96998	4.70354	5.53652	2.60804	2.45573	2.57793	1.82934	1.767	3.13697	95.4836	30.1257	1.65395	2.67038e-05	0.000736725	218.687	110.196	0.985581	1.90336e-08	1.92511e-06	104.803	29.2212	1.82596	1.04026e-08	2.51575e-07	225.71	100.26	1.16525	1.55791e-06	2.86394e-05	CRK24	NC_003075.7	12189089	12191704
AT1G21525	3766777	42	15	30	187	173	209	200	165	141	57	29	142	3.25242	1.48942	2.79021	13.7115	13.222	19.9029	14.3688	15.0393	11.8673	4.65403	2.25856	10.1334	68.6845	30.1838	1.18183	0.0254228	0.213477	190.823	168.789	0.1718	0.397079	0.741845	160.532	29.2739	2.43632	1.20777e-17	8.45446e-16	197.038	72.0257	1.44649	0.000309072	0.00268587	AT1G21525	NC_003070.9	7537075	7537650
AT5G22520	832313	36	13	17	172	242	242	168	116	116	52	59	121	2.34761	1.08702	1.33147	10.6204	15.5752	19.4067	10.164	8.90367	8.22164	3.5754	3.86947	7.2714	70.3118	22.6995	1.61811	0.000203122	0.00446847	220.426	132.523	0.727911	0.00113853	0.0158413	126.031	22.0066	2.49289	2.55381e-15	1.39534e-13	227.698	73.7988	1.61826	1.14935e-07	2.94741e-06	MQJ16.6	NC_003076.8	7478860	7479543
AT5G18060	831310	228	121	226	75	99	75	89	80	56	135	92	72	12.5554	8.54377	14.9472	3.91059	5.38053	5.07889	4.54693	5.18528	3.35166	7.83837	5.09517	3.65373	93.4655	203.07	-1.12376	0.000198489	0.00439528	82.3343	75.2364	0.129286	0.624109	0.879618	71.5573	196.977	-1.46363	1.90593e-08	4.39322e-07	85.0065	98.4712	-0.210159	0.495275	0.71484	SAUR23	NC_003076.8	5975780	5976589
AT4G14370	827081	28	10	28	123	176	198	145	117	139	111	43	219	0.345868	0.158388	0.415402	1.43861	2.14566	3.00767	1.66171	1.70108	1.86614	1.44568	0.534191	2.4929	112.921	23.0873	2.28507	1.28758e-05	0.000387521	168.15	134.066	0.321339	0.191576	0.532	127.511	22.3991	2.49452	1.05421e-15	5.9651e-14	173.733	118.484	0.550609	0.402201	0.638802	DL3225C	NC_003075.7	8279634	8283535
AT2G44080	819014	39	43	54	184	204	113	123	103	104	84	101	185	1.35166	1.9109	2.24778	6.03818	6.97793	4.81607	3.95494	4.20171	3.91752	3.06957	3.52046	5.90856	112.325	49.3343	1.19502	0.000389714	0.00773112	162.572	110.329	0.56462	0.00584508	0.0555766	104.935	47.8489	1.14156	1.44527e-05	0.00019073	167.725	117.923	0.507266	0.0626944	0.189108	ARL	NC_003071.7	18236789	18238173
AT2G01505	28717514	153	141	163	120	123	108	89	91	69	98	85	78	5.15836	6.09549	6.60033	3.83079	4.0928	4.47772	2.78384	3.61118	2.5284	3.48372	2.88214	2.42339	80.9595	164.373	-1.02236	4.29422e-06	0.000145506	116.117	83.8136	0.472285	0.0374251	0.202208	79.7211	159.4	-1.00145	5.9693e-06	8.61522e-05	119.859	85.2197	0.493163	0.0338057	0.120027	CLE16	NC_003071.7	228577	229899
AT4G30280	829151	47	8	23	86	71	82	95	108	97	341	125	229	1.65987	0.362273	0.975578	2.87582	2.47474	3.56126	3.11267	4.48939	3.72328	12.6978	4.43979	7.45282	216.316	26.3484	3.01861	6.29496e-11	4.94657e-09	79.6618	101.557	-0.351142	0.158959	0.48222	96.6043	25.5509	1.89445	4.94286e-06	7.23264e-05	82.2324	227.748	-1.47188	9.56212e-06	0.000138651	XTH18	NC_003075.7	14825757	14827211
AT2G32140	817773	46	19	17	111	142	210	145	118	146	99	61	198	1.38169	0.731773	0.613282	3.15692	4.20956	7.75686	4.04069	4.17179	4.76632	3.13535	1.84272	5.48059	108.533	28.2096	1.93373	1.93633e-05	0.000555457	158.579	136.85	0.206241	0.463997	0.790777	130.161	27.3416	2.22841	1.0812e-12	4.26959e-11	163.887	113.908	0.51913	0.179995	0.390878	F22D22.11	NC_003071.7	13655627	13657369
AT1G58420	842211	20	22	20	151	255	286	131	98	84	74	50	79	0.938058	1.3231	1.12665	6.70599	11.8041	16.496	5.70039	5.41019	4.28209	3.65956	2.35855	3.41456	62.5355	22.4284	1.48821	3.73221e-05	0.000995666	235.055	103.925	1.17254	2.37272e-05	0.000760922	98.8355	21.7457	2.19663	1.33719e-12	5.23049e-11	242.915	65.7656	1.88187	1.77181e-09	7.52538e-08	F9K23.5	NC_003070.9	21707175	21708125
AT4G38560	830013	23	9	22	183	193	312	151	92	79	39	52	107	0.572173	0.287086	0.657325	4.3106	4.73862	9.54481	3.48506	2.69386	2.13601	1.02297	1.30101	2.45297	59.8455	18.908	1.65676	0.000421749	0.00830138	235.494	105.84	1.1464	8.12268e-05	0.00205388	100.646	18.3428	2.44618	1.01172e-11	3.57791e-10	243.339	62.7935	1.94646	5.58401e-08	1.53425e-06	F20M13.120	NC_003075.7	18029196	18031333
AT5G64810	836602	39	7	16	210	165	199	176	101	111	52	51	133	1.83694	0.422763	0.905123	9.36561	7.67024	11.5265	7.69088	5.59936	5.68237	2.58244	2.41588	5.77285	71.2945	20.8648	1.75572	0.000944471	0.0163301	191.448	127.562	0.577586	0.00718977	0.0646273	121.302	20.2298	2.55479	1.20462e-10	3.72441e-09	197.621	74.7972	1.39493	1.48465e-05	0.000204372	WRKY51	NC_003076.8	25908247	25909881
AT1G65486	6240283	47	21	39	143	170	138	134	85	86	101	102	148	2.02945	1.1627	2.02256	5.84659	7.24475	7.32777	5.36807	4.32002	4.03604	4.59831	4.42951	5.88912	107.476	37.4731	1.51148	5.00508e-07	2.03375e-05	149.231	100.652	0.561679	0.00737157	0.065764	95.7168	36.3453	1.38977	3.15217e-06	4.8802e-05	154.063	112.951	0.443429	0.0382428	0.13161	AT1G65486	NC_003070.9	24349399	24350524
AT5G51465	28721262	11	0	8	141	198	279	173	113	96	26	12	154	0.801717	0	0.700287	9.73048	14.2426	25.0061	11.6979	9.69381	7.6046	1.99802	0.879601	10.3433	56.7597	6.38822	3.14328	0.0346718	0.262935	211.627	125.982	0.74164	0.0116136	0.0913991	119.804	6.19899	4.21495	5.34356e-20	4.81924e-18	218.724	59.3767	1.87929	0.065136	0.19434	AT5G51465	NC_003076.8	20904578	20905568
AT5G08150	830711	22	46	42	39	53	26	99	76	185	215	184	191	1.05858	2.8381	2.42721	1.77685	2.51693	1.53846	4.41946	4.30429	9.67495	10.9078	8.90418	8.4692	182.594	40.7952	2.17911	5.50202e-12	4.98266e-10	38.2792	121.133	-1.65547	3.45936e-06	0.00015271	115.221	39.56	1.5524	0.00018354	0.00181864	39.5007	192.147	-2.2718	7.79253e-19	1.17679e-16	SOB5	NC_003076.8	2621974	2622900
AT1G72240	843556	40	20	32	95	116	148	106	85	75	176	94	159	2.48148	1.59093	2.38429	5.58035	7.10238	11.2908	6.10085	6.20665	5.05696	11.5123	5.86482	9.08986	132.623	32.3008	2.02915	1.11233e-09	6.97622e-08	121.782	88.6386	0.45064	0.097323	0.366892	84.3013	31.3257	1.41864	1.7356e-06	2.82246e-05	125.82	139.527	-0.154298	0.617867	0.805863	T9N14.5	NC_003070.9	27190036	27190754
AT2G29110	817459	11	2	10	124	160	197	156	110	125	54	42	151	0.163496	0.0381165	0.178514	1.74511	2.34709	3.60075	2.15116	1.92439	2.0193	0.846262	0.627826	2.06823	74.3539	7.92868	3.21041	7.93639e-08	3.70151e-06	163.098	129.865	0.321149	0.19525	0.537433	123.506	7.69334	3.96929	5.15999e-24	6.3814e-22	168.51	77.9684	1.10536	0.00556098	0.0296629	GLR2.8	NC_003071.7	12506795	12510624
AT3G29000	822540	24	10	29	113	103	127	121	80	66	205	78	185	1.22065	0.652153	1.77148	5.44184	5.17026	7.94323	5.70952	4.78914	3.64839	10.9934	3.9898	8.67083	144.623	22.213	2.697	4.48916e-10	3.04224e-08	115.104	88.0801	0.376834	0.143324	0.454137	83.7606	21.5538	1.95374	1.58249e-07	3.13058e-06	118.854	152.134	-0.359114	0.280438	0.515488	AT3G29000	NC_003074.8	11005638	11006514
AT4G08555	826416	25	11	48	150	141	158	143	71	90	70	62	170	1.89003	1.06633	4.3584	10.7376	10.5206	14.6892	10.0299	6.31791	7.39516	5.57986	4.71407	11.8437	91.2888	29.9651	1.60813	0.00149927	0.02403	150.044	99.4582	0.582438	0.0139023	0.102656	94.5726	29.0896	1.70303	6.28874e-05	0.000708187	154.916	95.7796	0.687659	0.0363011	0.126443	AT4G08555	NC_003075.7	5448049	5448638
AT4G04500	825780	21	4	9	145	202	229	141	103	124	24	31	98	0.424037	0.103565	0.218265	2.77229	4.0256	5.68634	2.64142	2.44799	2.72134	0.510967	0.629538	1.82356	45.8184	11.4696	1.9792	0.00202624	0.0306746	194.823	122.507	0.663386	0.00628437	0.0587819	116.512	11.1209	3.33952	8.7973e-19	7.04227e-17	201.286	48.0171	2.05864	5.95937e-07	1.23149e-05	CRK37	NC_003075.7	2238370	2240921
AT3G48640	824024	25	22	25	176	216	193	95	95	94	40	38	105	0.961307	1.08471	1.15457	6.40798	8.1973	9.12625	3.38906	4.29965	3.9285	1.62173	1.46954	3.72066	55.2379	25.8375	1.10221	0.0135448	0.136632	194.689	95.6801	1.02597	6.74028e-07	3.96406e-05	91.0097	25.0549	1.86264	3.38233e-10	9.85264e-09	201.032	57.9452	1.78679	4.50202e-08	1.26597e-06	AT3G48640	NC_003074.8	18021356	18022648
AT5G44260	834449	33	39	58	91	94	57	90	90	137	133	147	137	0.856284	1.29759	1.80755	2.2358	2.40728	1.81883	2.16661	2.74874	3.86368	3.63876	3.83617	3.27592	128.726	47.3507	1.452	5.10768e-07	2.06713e-05	78.691	107.166	-0.438192	0.102246	0.376578	101.939	45.9347	1.15536	0.000607726	0.00517155	81.1842	135.427	-0.731628	0.00097727	0.00704015	AtTZF5	NC_003076.8	17829618	17831336
AT3G25780	822169	54	22	31	156	107	134	98	114	90	72	74	134	1.45099	0.75799	1.00044	3.96902	2.8376	4.42782	2.44305	3.60549	2.6284	2.03987	1.99977	3.31807	85.2598	37.0866	1.19162	0.000817693	0.0144221	132.056	102.261	0.370486	0.128797	0.428577	97.2741	35.959	1.41823	7.67265e-06	0.00010824	136.286	89.5405	0.600041	0.030776	0.111563	AOC3	NC_003074.8	9409160	9411090
AT5G11920	831065	5	2	5	142	222	266	121	93	77	43	30	77	0.0969666	0.0497338	0.116461	2.60752	4.24913	6.34376	2.17706	2.12287	1.623	0.879261	0.585126	1.37611	45.6275	4.20837	3.42509	3.2686e-08	1.65023e-06	214.378	96.7132	1.14315	4.80632e-05	0.00136325	91.978	4.08273	4.47516	7.78855e-19	6.28347e-17	221.545	47.9084	2.20221	5.51778e-10	2.61e-08	cwINV6	NC_003076.8	3839316	3842409
AT1G06573	28716519	44	37	32	81	87	103	135	81	100	148	92	139	1.91848	2.06859	1.67576	3.34407	3.74385	5.52274	5.46099	4.15697	4.73894	6.80398	4.0343	5.58506	117.086	40.3395	1.53744	1.58299e-07	6.96482e-06	91.2064	104.28	-0.204837	0.414904	0.755816	99.1669	39.1066	1.34679	4.46459e-07	8.23278e-06	94.1986	123.175	-0.393097	0.159132	0.360309	AT1G06573	NC_003070.9	11738297	11739319
AT1G77640	844099	17	19	26	18	27	11	52	32	120	319	147	272	0.646444	0.926413	1.18744	0.648099	1.01331	0.514384	1.8345	1.43225	4.95952	12.79	5.6218	9.53146	228.426	22.5194	3.35255	9.88138e-21	2.52601e-18	18.0707	68.5413	-1.91434	9.8076e-05	0.00235382	65.1955	21.8435	1.58321	0.00150269	0.0112365	18.6464	240.345	-3.67419	1.52907e-24	3.66744e-22	T5M16.23	NC_003070.9	29178705	29179877
AT3G25510	822137	45	16	29	149	136	167	133	76	83	52	54	120	0.447139	0.203854	0.346088	1.40186	1.33372	2.04061	1.22607	0.888856	0.896366	0.544792	0.539635	1.0988	68.4671	31.1466	1.12851	0.00762033	0.0895245	151.655	95.972	0.649876	0.00638307	0.0592534	91.2621	30.2046	1.58255	1.81358e-06	2.94234e-05	156.594	71.8578	1.1159	0.000365905	0.0030966	AT3G25510	NC_003074.8	9263795	9268972
AT1G26200	3766796	40	10	22	148	187	159	119	90	75	54	61	91	1.10271	0.353485	0.72842	3.86322	5.08789	5.39028	3.04356	2.92033	2.24719	1.56961	1.69125	2.31181	62.9077	24.5985	1.33751	0.00142352	0.0229982	164.113	94.3191	0.794513	0.000256338	0.00518535	89.7005	23.854	1.88878	3.42833e-07	6.41935e-06	169.455	66.0918	1.35168	3.62048e-08	1.05215e-06	F28B23.26	NC_003070.9	9063306	9065320
AT2G27660	817312	24	4	15	143	168	153	132	99	86	68	41	123	0.426159	0.091073	0.319896	2.40427	2.94418	3.34091	2.17454	2.06911	1.65972	1.27311	0.732184	2.01268	70.5078	14.6269	2.24943	2.39734e-05	0.000670557	154.387	105.28	0.546991	0.00956112	0.0791731	100.125	14.1876	2.78576	1.36751e-12	5.32892e-11	159.41	74.0221	1.10149	0.00061546	0.0047909	F15K20.24	NC_003071.7	11798417	11800928
AT5G49520	835012	24	12	39	91	91	58	114	62	103	193	85	175	0.557268	0.357275	1.08761	2.00069	2.0854	1.65613	2.45579	1.69446	2.59936	4.72506	1.98494	3.74455	139.995	26.7182	2.38805	1.72529e-08	9.04992e-07	78.1443	92.068	-0.236276	0.353065	0.706416	87.5544	25.9313	1.75664	5.71483e-06	8.27688e-05	80.6208	147.271	-0.865854	0.00505656	0.0274608	WRKY48	NC_003076.8	20090648	20093346
AT4G08040	826317	21	11	16	63	69	43	123	76	83	238	105	192	0.515235	0.346057	0.471481	1.46357	1.67082	1.29738	2.79979	2.19476	2.2133	6.15687	2.5909	4.34106	165.807	16.8612	3.28707	1.57714e-17	2.81862e-15	57.0597	93.0351	-0.704497	0.00585624	0.0556539	88.4731	16.3511	2.42646	5.62707e-13	2.31968e-11	58.8762	174.485	-1.5634	6.15773e-07	1.26168e-05	ACS11	NC_003075.7	4886962	4889224
AT5G05300	28720712	21	4	5	138	182	161	138	95	100	62	35	95	1.24066	0.303014	0.354781	7.71967	10.6121	11.6969	7.5639	6.60608	6.42111	3.86208	2.07959	5.17208	58.5851	9.98726	2.51726	1.23628e-05	0.000373752	160.303	110.376	0.532023	0.0123646	0.0953529	104.969	9.67926	3.38213	1.50311e-15	8.36758e-14	165.544	61.5354	1.42268	5.47118e-06	8.54719e-05	K18I23.10	NC_003076.8	1569855	1570609
AT4G23160	828415	35	3	7	135	165	206	108	73	64	74	24	67	0.386522	0.0424812	0.0928457	1.41165	1.79839	2.7976	1.10653	0.948891	0.76818	0.861658	0.266559	0.681851	50.976	14.686	1.77028	0.0101663	0.110834	171.446	80.9653	1.07414	6.37185e-05	0.00169033	76.9964	14.2334	2.39988	1.44522e-05	0.00019073	177.124	53.6205	1.72196	4.18725e-06	6.78581e-05	CRK8	NC_003075.7	12129485	12134209
AT5G44585	6241037	31	12	12	137	167	127	80	111	105	47	46	85	0.949035	0.471054	0.441224	3.97125	5.04582	4.7812	2.27219	3.99973	3.49371	1.5171	1.4163	2.39799	54.2233	18.8908	1.50494	0.000622811	0.0114343	142.247	101.026	0.500175	0.0370144	0.200873	96.1077	18.3106	2.36526	7.95268e-10	2.21655e-08	146.845	56.9482	1.36037	3.11998e-07	6.98211e-06	AT5G44585	NC_003076.8	17984527	17986431
AT1G51440	841569	139	119	135	51	95	79	49	49	41	75	68	59	3.16976	3.47958	3.69745	1.1012	2.13811	2.21539	1.03667	1.31521	1.01618	1.80331	1.55954	1.23986	62.6754	140.847	-1.17026	4.02086e-07	1.66056e-05	75.369	46.772	0.68668	0.0348712	0.193463	44.4881	136.58	-1.6224	7.09669e-12	2.56238e-10	77.8664	65.9766	0.236217	0.467672	0.69296	DAD1-Like_Lipase_2	NC_003070.9	19070798	19072753
AT2G13810	815864	13	10	9	150	100	188	131	94	92	8	29	124	0.369103	0.36406	0.306905	4.03257	2.8022	6.56409	3.45071	3.14137	2.83902	0.239492	0.828091	3.2444	47.5007	11.3777	2.06425	0.00653889	0.0790263	148.863	105.191	0.493695	0.0786813	0.324619	100.04	11.03	3.17961	4.17965e-19	3.43913e-17	153.737	49.6862	1.62716	0.1029	0.267648	ALD1	NC_003071.7	5768417	5772266
AT3G04220	819577	15	12	11	115	134	131	124	83	107	48	31	114	0.19276	0.197731	0.169776	1.3993	1.69952	2.07019	1.47836	1.25543	1.49447	0.650375	0.400648	1.35002	58.2723	13.5406	2.10811	4.75197e-05	0.00123508	126.879	104.206	0.276613	0.20707	0.552598	99.1034	13.1272	2.91733	7.77307e-18	5.57421e-16	131.02	61.1266	1.09326	0.00371003	0.0214389	T6K12.16	NC_003074.8	1108725	1112437
AT3G24900	822088	23	6	12	137	165	202	109	69	56	18	29	69	0.3499	0.117041	0.219258	1.97344	2.47739	3.77903	1.53842	1.23553	0.925936	0.288726	0.443701	0.967328	34.8508	14.0031	1.30297	0.0292687	0.235618	170.511	77.0123	1.13771	3.63777e-05	0.00109418	73.2336	13.5785	2.40429	9.31811e-09	2.26942e-07	176.148	36.54	2.25766	5.97993e-09	2.16157e-07	RLP39	NC_003074.8	9099060	9101991
AT3G44350	823560	25	9	29	115	113	170	69	61	57	49	56	127	0.892093	0.411796	1.24287	3.88557	3.97964	7.45988	2.2843	2.56205	2.21066	1.84358	2.00971	4.17621	70.1361	22.1246	1.66058	0.000461666	0.00891308	135.376	62.6292	1.10661	0.000110473	0.00259386	59.5681	21.4684	1.46274	0.000167569	0.00167837	139.852	73.5907	0.917945	0.0110137	0.0507199	NAC061	NC_003074.8	16022575	16024519
AT4G13820	827016	30	21	15	128	149	170	88	58	53	51	39	64	0.46	0.412881	0.276239	1.85837	2.25485	3.20552	1.25185	1.04677	0.883261	0.824524	0.601419	0.904326	47.2751	23.2881	1.01719	0.00819074	0.0944671	150.493	65.7134	1.18607	4.75957e-06	0.000200032	62.4916	22.5713	1.46566	2.80153e-05	0.000342367	155.442	49.6965	1.63888	7.88487e-09	2.74784e-07	F18A5.210	NC_003075.7	8007950	8010858
AT1G33760	840267	4	3	2	10	18	13	44	23	79	314	105	235	0.153281	0.147407	0.0920481	0.362839	0.680761	0.612609	1.56428	1.03739	3.29027	12.6868	4.04662	8.29858	203.026	3.18501	5.98578	1.81319e-22	5.46527e-20	13.6243	48.7116	-1.84372	0.000259532	0.00521717	46.33	3.08687	3.90093	1.74005e-08	4.04699e-07	14.0723	213.685	-3.93128	2.16885e-20	3.6847e-18	F14M2.12	NC_003070.9	12237547	12238710
AT1G76650	843998	20	6	24	82	58	61	66	74	68	140	74	174	0.898381	0.345582	1.29479	3.48764	2.57131	3.36956	2.75048	3.91246	3.31983	6.63065	3.34302	7.20259	119.003	17.5166	2.75465	4.11946e-10	2.82968e-08	66.3254	70.3813	-0.0817179	0.764667	0.934351	66.9488	16.9989	1.96419	2.28891e-06	3.6169e-05	68.4338	125.075	-0.871824	0.00559116	0.0297849	CML38	NC_003070.9	28766750	28768138
AT4G18340	827561	49	29	15	80	76	47	82	95	104	75	71	110	1.29557	0.983178	0.476336	2.00282	1.98323	1.52818	2.01146	2.95649	2.98865	2.09085	1.88799	2.68019	78.362	32.3985	1.26636	0.000803676	0.0142203	65.9195	95.3079	-0.52129	0.0485915	0.238462	90.6626	31.3928	1.51726	2.97818e-05	0.000361676	67.9991	82.3499	-0.273	0.314543	0.553688	T9A21.190	NC_003075.7	10130050	10132192
AT3G26470	822252	31	14	23	117	134	110	87	84	65	48	34	75	0.853546	0.494268	0.76059	3.05026	3.64137	3.72452	2.22238	2.72227	1.94516	1.39349	0.941499	1.90298	47.9236	23.7666	1.00462	0.0159912	0.154002	119.396	79.2402	0.592598	0.0092962	0.0774494	75.369	23.0485	1.6942	4.2415e-07	7.87059e-06	123.256	50.3415	1.28631	8.45422e-06	0.000124265	AT3G26470	NC_003074.8	9685932	9687642
AT5G46050	834646	10	10	15	145	123	158	69	63	96	30	21	81	0.204047	0.261637	0.367603	2.80146	2.47702	3.9646	1.30621	1.51307	2.12901	0.645429	0.430948	1.52308	39.7462	12.6675	1.65948	0.0039963	0.0534472	142.94	76.8126	0.894497	0.000642155	0.0103238	73.0638	12.2881	2.58159	1.51864e-10	4.62603e-09	147.587	41.679	1.81502	4.05491e-06	6.59229e-05	PTR3	NC_003076.8	18674968	18679191
AT4G21840	828272	20	11	6	82	115	178	148	78	61	23	22	76	1.01605	0.716551	0.366096	3.94444	5.76605	11.1203	6.97559	4.6641	3.36816	1.232	1.12405	3.55802	36.3285	12.8441	1.4938	0.0145107	0.143228	129.091	93.5417	0.455042	0.199279	0.542653	88.9421	12.4456	2.82248	7.67012e-11	2.44085e-09	133.44	38.0827	1.79884	0.000104966	0.00106254	MSRB8	NC_003075.7	11586980	11588373
AT1G51620	841587	25	8	11	111	141	140	70	69	62	51	42	85	0.751933	0.30853	0.397365	3.16117	4.18555	5.17821	1.95331	2.44273	2.02678	1.61736	1.27047	2.35595	54.2832	15.0543	1.82933	7.22737e-05	0.00178869	131.309	67.6259	0.955945	0.000123921	0.00281971	64.3238	14.5945	2.10866	1.12811e-07	2.29772e-06	135.617	57.017	1.24242	2.88199e-05	0.000354374	F19C24.15	NC_003070.9	19140130	19141926
AT4G04745	825810	27	20	26	56	82	58	90	85	110	78	69	101	1.45099	1.37816	1.67816	2.84955	4.34921	3.83304	4.48723	5.37661	6.42497	4.41971	3.7293	5.00187	76.1145	26.0313	1.5489	9.96871e-07	3.90151e-05	64.7563	95.9996	-0.567081	0.0323625	0.184608	91.3139	25.2446	1.85231	1.47539e-09	4.01996e-08	66.8629	80.0136	-0.262269	0.344839	0.584593	AT4G04745	NC_003075.7	2412618	2413447
AT1G05575	837061	39	22	32	78	98	100	80	56	73	105	39	78	2.45011	1.7722	2.41451	4.63984	6.07635	7.72564	4.66278	4.14092	4.9845	6.95517	2.46412	4.5157	68.932	32.7888	1.06651	0.00984204	0.108022	92.5599	69.5103	0.405158	0.121676	0.413489	66.1081	31.7978	1.05018	0.00053824	0.00464145	95.599	72.5543	0.396239	0.272577	0.506936	AT1G05575	NC_003070.9	1661550	1662259
AT3G22930	821865	24	13	19	95	121	93	83	86	82	45	51	74	0.58626	0.407185	0.55743	2.1973	2.91715	2.79367	1.88101	2.47266	2.17706	1.15901	1.25293	1.66579	51.9445	19.706	1.39228	0.000236896	0.0050733	102.153	84.6683	0.273521	0.242602	0.600647	80.5364	19.1101	2.06186	4.28265e-10	1.22337e-08	105.464	54.5779	0.944637	0.000434102	0.00358446	CML11	NC_003074.8	8124020	8125931
AT4G23200	828419	18	7	17	77	128	155	83	90	60	35	26	88	0.318605	0.158872	0.361398	1.2905	2.23606	3.37384	1.36298	1.87503	1.15427	0.653198	0.462838	1.43539	44.9568	14.6996	1.6076	0.00327252	0.0452351	122.758	78.5778	0.640258	0.0482165	0.237064	74.7423	14.2601	2.3738	1.77228e-09	4.77221e-08	126.875	47.1559	1.41939	0.000937764	0.00678672	CRK12	NC_003075.7	12145035	12148041
AT5G23350	832399	32	35	19	80	83	52	94	50	73	86	96	73	2.17252	3.04686	1.54927	5.1427	5.56144	4.34141	5.92074	3.99551	5.38659	6.15616	6.55484	4.56716	79.0223	30.9878	1.35514	6.18821e-05	0.00156409	70.0195	71.3867	-0.0292341	0.91297	0.978689	67.8845	30.0307	1.18606	0.000566861	0.00486187	72.2418	83.1765	-0.196852	0.457764	0.685274	MKD15.21	NC_003076.8	7858545	7859201
AT2G29490	817498	102	62	238	30	13	21	50	15	76	55	43	50	4.11735	3.20907	11.5386	1.14664	0.517912	1.04244	1.8725	0.712683	3.33433	2.34087	1.74567	1.85993	45.7737	144.724	-1.66105	0.000129908	0.00300514	21.205	46.4598	-1.13667	0.0310522	0.180091	44.1823	140.501	-1.66788	0.0372656	0.146571	21.8733	48.1635	-1.14157	0.00531694	0.0285931	GSTU1	NC_003071.7	12631341	12632538
AT1G21110	838707	15	11	10	144	111	143	70	83	33	51	22	62	0.466251	0.43842	0.373324	4.23816	3.40523	5.46609	2.01864	3.03664	1.11486	1.67146	0.687744	1.77594	41.4081	12.7703	1.69525	0.000773812	0.0138049	133.133	62.8487	1.08421	0.000723861	0.0112636	59.7817	12.3801	2.26587	1.15761e-06	1.96774e-05	137.437	43.5197	1.65492	1.34412e-06	2.52094e-05	IGMT3	NC_003070.9	7389981	7391603
AT5G67450	836881	15	6	22	41	44	66	68	26	78	143	88	150	0.472841	0.242518	0.832921	1.22375	1.3689	2.55847	1.98868	0.964682	2.67236	4.75288	2.78986	4.35736	117.393	15.2193	2.94143	3.88453e-13	4.28678e-11	51.4942	56.5331	-0.147217	0.71563	0.917298	53.7598	14.771	1.86259	0.000280505	0.00262495	53.2044	123.458	-1.2272	0.000226013	0.00205978	ZF1	NC_003076.8	26918765	26920179
AT1G34180	840317	15	8	14	127	124	118	95	74	64	20	29	43	0.290521	0.198676	0.325666	2.32904	2.3703	2.81048	1.70704	1.68696	1.34723	0.408426	0.564885	0.767473	27.9816	13.0538	1.09757	0.0270729	0.22334	122.398	77.5199	0.654634	0.00324122	0.0354723	73.7254	12.6613	2.53317	8.86601e-12	3.16799e-10	126.347	29.3843	2.09315	1.11108e-12	8.2973e-11	NAC016	NC_003070.9	12448543	12451287
AT3G10930	820264	16	11	17	67	74	79	79	69	61	95	47	96	0.837646	0.738418	1.06892	3.32125	3.82355	5.08605	3.83708	4.25184	3.47094	5.24398	2.47465	4.63149	73.3672	15.6757	2.22557	1.04594e-07	4.73606e-06	73.6882	69.9246	0.0694782	0.793428	0.945339	66.506	15.2043	2.12731	2.72246e-09	7.07258e-08	76.0966	77.1582	-0.0247373	0.93972	0.973431	AT3G10930	NC_003074.8	3420081	3420932
AT1G10585	837600	155	12	314	5	11	59	28	5	54	11	9	47	6.27379	0.6228	15.2646	0.191626	0.439426	2.93673	1.05145	0.238208	2.37558	0.469449	0.366367	1.75309	19.9826	169.402	-3.08186	0.0124052	0.128863	27.6528	28.6928	-0.0589287	0.96365	0.992296	27.2868	164.529	-2.59155	0.044761	0.167624	28.6396	20.929	0.43617	0.611983	0.801317	AT1G10585	NC_003070.9	3493770	3495244
AT4G25000	828603	21	10	17	120	119	82	67	67	51	35	43	75	0.583249	0.356126	0.567076	3.15575	3.26194	2.80067	1.72641	2.19026	1.53951	1.02494	1.2011	1.91957	46.4846	16.8322	1.45932	0.000872478	0.015242	104.861	62.2095	0.759889	0.00188652	0.0233318	59.1713	16.3247	1.84338	9.57026e-07	1.66096e-05	108.195	48.8064	1.14377	9.06011e-05	0.00094143	AMY1	NC_003075.7	12851795	12853845
AT3G43430	823423	44	18	23	99	71	59	59	55	68	73	67	70	2.04438	1.07238	1.2835	4.35542	3.25583	3.37112	2.54328	3.00787	3.43395	3.57626	3.13083	2.9972	64.8943	29.4111	1.12489	0.00106515	0.018046	74.7381	61.2475	0.293677	0.279539	0.639549	58.2573	28.5143	1.0129	0.0041066	0.0260244	77.0866	68.278	0.179754	0.497249	0.716425	AT3G43430	NC_003074.8	15354535	15355494
AT5G18470	831965	20	5	12	77	127	148	79	54	59	23	31	64	0.599122	0.192054	0.431742	2.18405	3.75477	5.45205	2.19556	1.904	1.92094	0.726458	0.933949	1.76675	35.6568	12.6698	1.47718	0.00811401	0.0938502	119.752	63.6475	0.903461	0.00356134	0.038159	60.5299	12.2874	2.2714	3.91189e-08	8.51342e-07	123.759	37.4122	1.71535	1.71157e-05	0.000231085	T28N17.6	NC_003076.8	6127773	6129285
AT3G22910	821863	27	6	26	91	72	95	85	51	77	36	45	78	0.376469	0.107272	0.435408	1.20142	0.990816	1.62893	1.09956	0.836996	1.1669	0.529255	0.631036	1.00223	48.3007	20.4363	1.23179	0.0139028	0.138488	86.4924	70.4944	0.285517	0.295451	0.654953	67.0405	19.8298	1.7442	3.73532e-05	0.000444131	89.2966	50.7124	0.806359	0.0141753	0.0618165	ACA13	NC_003074.8	8116292	8119490
AT3G45060	823641	35	10	15	147	68	60	82	62	61	34	40	66	0.816507	0.299131	0.420282	3.2471	1.56565	1.7213	1.77476	1.70244	1.54667	0.836312	0.938487	1.41888	42.6218	20.4482	1.0431	0.0267416	0.221615	88.718	68.1979	0.383497	0.218862	0.568442	64.8598	19.824	1.68465	1.53735e-05	0.000201849	91.4303	44.7619	1.03022	0.00481385	0.0263888	NRT2.6	NC_003074.8	16477561	16479559
AT4G33420	829479	20	10	32	47	77	52	87	74	81	41	62	90	0.635394	0.407363	1.22101	1.41383	2.41434	2.03156	2.56428	2.76715	2.79689	1.37339	1.98098	2.6349	58.6907	22.0799	1.41133	0.00183688	0.0281669	58.1687	81.0281	-0.479044	0.0809598	0.329813	77.0678	21.4292	1.84477	8.49591e-07	1.48448e-05	60.0677	61.6321	-0.0425931	0.900574	0.954806	F17M5.180	NC_003075.7	16084713	16086388
AT5G07780	830671	14	13	12	126	118	124	63	42	52	26	35	44	0.346925	0.413066	0.357147	2.95641	2.88592	3.7787	1.44838	1.22502	1.40051	0.679326	0.872271	1.00478	32.0937	13.9996	1.20411	0.00687669	0.0825192	122.542	52.0662	1.22723	4.44875e-07	2.8534e-05	49.5162	13.573	1.87465	1.32982e-06	2.22747e-05	126.507	33.7235	1.89856	9.63756e-12	6.14003e-10	FH19	NC_003076.8	2479514	2482850
AT5G42380	834244	12	8	18	81	63	127	79	45	49	46	27	99	0.38956	0.333006	0.701816	2.4898	2.0185	5.07002	2.37933	1.71946	1.72889	1.57452	0.881522	2.96167	52.0366	13.6025	1.93929	0.000356374	0.00714695	92.9946	56.8491	0.697606	0.0448072	0.227722	54.059	13.1986	2.04072	1.04706e-06	1.79609e-05	96.0795	54.5987	0.806843	0.0710425	0.206523	CML37	NC_003076.8	16942447	16943820
AT1G17060	838276	29	13	26	52	50	26	96	69	86	52	59	92	0.6533	0.375515	0.70347	1.10919	1.11168	0.720279	2.00641	1.82958	2.10567	1.23514	1.33673	1.9099	61.9227	23.8563	1.36938	0.000284096	0.00590867	41.2817	83.5316	-1.0065	0.000393623	0.00704846	79.4436	23.1401	1.76901	4.4649e-08	9.63569e-07	42.5753	65.0478	-0.605756	0.0681245	0.200731	CYP72C1	NC_003070.9	5832094	5835488
AT1G56060	842057	12	9	16	75	80	153	78	59	50	27	24	67	0.969666	0.932508	1.55281	5.73837	6.38008	15.2036	5.84748	5.61152	4.39125	2.30039	1.95042	4.98913	35.6513	13.2609	1.4328	0.00748625	0.0883056	106.473	62.1153	0.768372	0.0297586	0.174736	59.0737	12.8646	2.20424	2.37617e-08	5.38104e-07	110.052	37.4028	1.54632	0.000528061	0.00423356	T6H22.17	NC_003070.9	20966528	20967180
AT5G38212	10723089	31	19	18	73	72	86	47	49	50	56	54	65	0.285986	0.224753	0.199441	0.637666	0.655558	0.975652	0.402267	0.532068	0.501338	0.544714	0.501018	0.552593	53.8609	23.9118	1.16312	0.000712707	0.012851	77.5787	49.2857	0.652549	0.0248726	0.15459	46.881	23.1804	1.00356	0.00513617	0.0312268	80.1131	56.6412	0.492301	0.0832022	0.231411	AT5G38212	NC_003076.8	15260664	15265619
AT1G16420	838212	11	3	6	88	67	170	71	61	49	14	17	60	0.329075	0.115078	0.215581	2.49271	1.97821	6.25409	1.97058	2.14793	1.59322	0.441598	0.511478	1.6541	27.21	6.84596	1.97445	0.00585786	0.0729794	112.916	60.46	0.894126	0.0176692	0.121319	57.503	6.63852	3.07526	7.69834e-11	2.44606e-09	116.706	28.5098	2.02147	0.000107239	0.00108124	MC8	NC_003070.9	5612150	5614020
AT2G27690	817315	31	10	28	58	55	70	53	58	66	32	35	117	0.690681	0.285683	0.749258	1.22357	1.20941	1.9179	1.09553	1.52101	1.59822	0.751732	0.78426	2.40221	55.1675	24.021	1.19587	0.0298661	0.238681	61.5964	59.9138	0.0363815	0.904869	0.97694	56.9923	23.3034	1.27482	0.00130326	0.00989932	63.611	57.8224	0.128622	0.775312	0.896149	CYP94C1	NC_003071.7	11809279	11811280
AT4G30640	829187	19	6	11	105	97	110	73	41	39	24	36	50	0.735667	0.297884	0.511538	3.84949	3.70676	5.23761	2.62231	1.86852	1.64123	0.979796	1.40186	1.78405	33.4884	12.3876	1.41729	0.00498562	0.0637648	104.272	50.1511	1.04339	0.000179165	0.00380401	47.6883	12.0123	1.96915	1.18091e-05	0.000159616	107.656	35.1718	1.60323	2.07055e-07	4.91986e-06	F17I23.20	NC_003075.7	14952591	14953849
AT2G32030	817763	27	14	18	66	75	109	48	46	34	73	24	72	1.111	0.738666	0.889572	2.57147	3.04584	5.51557	1.83242	2.2279	1.52057	3.16716	0.993203	2.73018	52.0963	20.6687	1.32656	0.00611351	0.0750531	85.2501	42.9487	0.983062	0.00365796	0.0389449	40.8501	20.0408	1.01459	0.00886448	0.0484719	88.085	54.7842	0.680129	0.10826	0.277238	F22D22.22	NC_003071.7	13632468	13633551
AT1G28370	839733	17	9	10	60	61	52	61	45	49	112	43	83	0.628234	0.426466	0.443844	2.09947	2.22483	2.36314	2.0914	1.95737	1.96809	4.36403	1.59815	2.82657	73.9052	12.5935	2.54016	6.72681e-08	3.18892e-06	57.1331	51.5627	0.144651	0.601932	0.868579	49.0389	12.2094	1.99144	6.84998e-07	1.22381e-05	58.9707	77.7899	-0.398936	0.266307	0.499512	ERF11	NC_003070.9	9955774	9956980
AT3G49340	824096	19	3	10	60	73	63	104	41	38	32	41	116	0.681261	0.137927	0.430643	2.03703	2.58331	2.77788	3.4596	1.73034	1.48088	1.20978	1.47849	3.83289	56.7448	10.8181	2.36936	0.000103295	0.00242001	65.097	58.9108	0.131805	0.703948	0.91293	56.0063	10.4916	2.39158	9.11972e-06	0.000127263	67.2134	59.4877	0.168944	0.686094	0.846797	AT3G49340	NC_003074.8	18293173	18294621
AT4G27460	828855	17	14	22	74	61	36	88	53	85	38	35	70	0.488897	0.516256	0.759886	2.01505	1.73138	1.27316	2.34793	1.79404	2.65683	1.15226	1.01231	1.85513	43.5277	19.0388	1.19958	0.00543369	0.0684549	55.2079	74.8771	-0.434045	0.136077	0.44116	71.2095	18.468	1.95427	4.11989e-08	8.90975e-07	56.9303	45.71	0.318322	0.368248	0.607056	CBSX5	NC_003075.7	13732832	13734531
AT1G05675	10723139	16	11	14	54	63	127	60	50	47	44	24	63	0.478014	0.421388	0.502349	1.52757	1.85761	4.66591	1.66305	1.75824	1.52614	1.38602	0.72112	1.73448	40.0372	14.5639	1.45855	0.00222547	0.0329015	84.8234	52.4425	0.684499	0.0749156	0.31399	49.8778	14.1231	1.81684	1.90949e-06	3.07859e-05	87.6942	42.0617	1.05108	0.0207163	0.0828451	AT1G05675	NC_003070.9	1701116	1702749
AT5G52740	835351	22	7	7	63	130	106	57	42	33	28	23	50	1.43675	0.586174	0.549054	3.89571	8.3791	8.51291	3.45357	3.22846	2.34234	1.92803	1.51065	3.00911	30.7485	12.2386	1.30845	0.0183715	0.170267	100.271	43.7572	1.19028	0.000372315	0.006779	41.6135	11.8618	1.78257	0.000207182	0.00201267	103.605	32.2901	1.67397	1.25792e-05	0.000176863	F6N7.23	NC_003076.8	21382482	21383432
AT2G35290	818096	19	21	24	40	37	22	55	45	72	76	71	86	0.864784	1.22558	1.31197	1.72385	1.66207	1.23137	2.32247	2.41076	3.56175	3.64724	3.25004	3.60712	71.7453	23.1999	1.64024	5.4971e-07	2.22028e-05	32.0714	57.7257	-0.838307	0.0133776	0.100389	54.9062	22.4991	1.29515	0.000443514	0.00392623	33.0798	75.4527	-1.18008	9.8963e-05	0.00101258	SAUR79	NC_003071.7	14861199	14862178
AT5G57010	835803	19	8	19	66	63	103	60	49	47	18	30	77	0.421426	0.227524	0.50615	1.38611	1.37912	2.80943	1.23468	1.27924	1.13303	0.420957	0.669214	1.57386	37.4761	16.1517	1.21276	0.0359554	0.269832	79.2119	52.07	0.595746	0.0680091	0.293753	49.5231	15.6691	1.64923	2.9788e-05	0.000361676	81.8386	39.2819	1.04745	0.0250482	0.0953608	MHM17.13	NC_003076.8	23067828	23070431
AT5G16980	831561	53	18	243	21	24	23	23	17	23	36	25	26	1.17966	0.513717	6.496	0.442576	0.527216	0.62954	0.474945	0.445368	0.5564	0.844854	0.559627	0.533291	27.0364	113.742	-2.0732	0.0405822	0.291779	22.6684	21.0129	0.102572	0.814628	0.950675	19.9851	110.515	-2.46696	0.0148116	0.0732355	23.4066	28.464	-0.285159	0.508276	0.725087	F2K13.130	NC_003076.8	5578846	5581311
AT4G09770	826565	9	1	5	103	93	94	78	49	37	20	9	28	0.309516	0.044097	0.206523	3.35401	3.15659	3.9754	2.48867	1.98346	1.38299	0.725216	0.311285	0.887374	17.4207	5.05363	1.75333	0.0231124	0.200582	96.2619	53.9106	0.827345	0.00288674	0.0323822	51.2647	4.9017	3.33708	2.4766e-09	6.49925e-08	99.363	18.301	2.43326	2.51708e-11	1.51822e-09	F17A8.120	NC_003075.7	6154259	6155953
AT3G60470	825218	15	3	4	107	84	76	38	60	52	18	13	55	0.349384	0.0895987	0.1119	2.35983	1.93101	2.1769	0.821161	1.64494	1.31641	0.44206	0.30453	1.18055	25.8235	7.34967	1.7874	0.0163677	0.156435	87.7445	51.4295	0.782067	0.00833264	0.0717769	48.9283	7.12347	2.72834	8.29009e-07	1.45221e-05	90.5304	27.0698	1.73187	5.85972e-05	0.00064714	AT3G60470	NC_003074.8	22344758	22347121
AT1G53700	841807	100	53	77	43	43	36	30	24	27	28	27	28	2.39681	1.62884	2.21657	0.975863	1.01718	1.06108	0.667096	0.677068	0.703354	0.707601	0.650839	0.618444	25.6287	80.8391	-1.66334	1.25071e-07	5.56344e-06	40.2349	27.0547	0.571948	0.102485	0.377083	25.7317	78.3934	-1.6126	2.19896e-07	4.26433e-06	41.5266	26.9627	0.623305	0.0795699	0.224139	WAG1	NC_003070.9	20048434	20050294
AT5G47850	834836	8	3	2	59	85	117	60	48	39	29	6	56	0.14149	0.0680339	0.0424837	0.988038	1.48371	2.54468	0.984509	0.999225	0.749681	0.540792	0.106724	0.912708	27.5218	4.42991	2.61254	0.00183136	0.0281231	89.3189	48.9408	0.859199	0.0128974	0.0979041	46.5455	4.29261	3.39266	1.06891e-09	2.95928e-08	92.3142	28.8723	1.6693	0.00238791	0.0148921	CCR4	NC_003076.8	19378669	19381190
AT4G33040	829441	47	59	75	41	47	38	35	23	38	37	31	38	1.65594	2.66543	3.1737	1.36778	1.63433	1.64643	1.14406	0.953809	1.45515	1.3745	1.09846	1.23378	32.7003	66.0007	-1.00776	0.0036973	0.0500897	41.6424	31.9409	0.378976	0.277191	0.638296	30.3779	64.0171	-1.06797	0.002718	0.0184533	42.9876	34.3972	0.320204	0.345684	0.585386	F4I10.5	NC_003075.7	15940228	15941493
AT2G46660	819278	60	63	84	33	40	28	30	26	34	44	25	39	1.31901	1.77586	2.21786	0.686908	0.867866	0.756953	0.611861	0.672758	0.81237	1.01988	0.552731	0.79008	33.4055	74.9806	-1.16452	0.000787291	0.0139959	33.1956	30.2118	0.139045	0.704872	0.91293	28.7361	72.7265	-1.33828	4.59479e-05	0.000533724	34.2641	35.1473	-0.0346148	0.928263	0.967338	CYP78A6	NC_003071.7	19153328	19155579
AT1G51860	841613	3	0	2	90	81	110	75	44	46	11	8	36	0.04157	0	0.0332849	1.18083	1.10774	1.87441	0.96417	0.717627	0.692777	0.160712	0.111487	0.459696	16.4894	1.67486	3.24971	0.00149645	0.0240039	94.7623	54.2681	0.791626	0.00673903	0.0616211	51.6052	1.62511	4.91474	5.42805e-11	1.75165e-09	97.8632	17.2818	2.48454	6.8184e-08	1.84849e-06	T14L22.7	NC_003070.9	19257403	19261794
AT1G02650	837951	27	18	13	39	31	26	50	44	77	50	41	72	0.628562	0.537311	0.363484	0.859678	0.712264	0.744339	1.07991	1.20566	1.94828	1.2273	0.959941	1.54463	49.8854	20.4143	1.28384	0.00125641	0.0206119	31.4456	57.6076	-0.86883	0.0134302	0.100579	54.7963	19.7859	1.46046	0.000279896	0.00262163	32.4409	52.4212	-0.692546	0.0468915	0.152907	T14P4.7	NC_003070.9	568558	570554
AT5G36000	833593	27	17	18	32	32	33	66	46	48	35	41	72	1.07146	0.865031	0.857914	1.2024	1.25331	1.61043	2.42992	2.14862	2.07029	1.46446	1.63634	2.63302	44.9946	21.8676	1.03908	0.0105363	0.113787	32.3337	53.0591	-0.724521	0.0245218	0.152861	50.4602	21.2011	1.24586	0.000349016	0.00317964	33.3827	47.2454	-0.511672	0.172744	0.380131	MEE13.12	NC_003076.8	14139940	14141892
AT5G38250	833807	8	4	3	78	84	108	68	35	29	14	10	24	0.170003	0.108993	0.0765679	1.56945	1.76174	2.82231	1.34063	0.875433	0.669796	0.313684	0.213719	0.469989	14.6184	5.20014	1.47648	0.0396856	0.287774	91.2922	43.0018	1.07126	0.0014268	0.0188178	40.8871	5.03979	3.00041	1.52806e-07	3.0316e-06	94.3006	15.3515	2.60543	5.97667e-11	3.36592e-09	MXA21.140	NC_003076.8	15280467	15282769
AT1G77390	844075	30	15	10	63	51	24	46	38	47	36	40	50	0.774834	0.496762	0.310203	1.54069	1.30003	0.762275	1.10225	1.1552	1.31936	0.980364	1.03902	1.19005	38.6454	19.0373	1.00783	0.0210236	0.187532	44.151	43.8605	0.0216085	0.95059	0.988072	41.7169	18.4487	1.15991	0.00571858	0.0340068	45.5139	40.6239	0.17274	0.634598	0.816558	CYCA1%3B2	NC_003070.9	29081654	29084285
AT2G25460	817084	30	9	15	44	46	27	38	29	48	34	39	82	0.494508	0.190223	0.296962	0.686739	0.74835	0.547304	0.581125	0.562649	0.859944	0.590919	0.646536	1.24559	46.9392	18.4924	1.32976	0.00665384	0.0802234	38.0032	38.5029	-0.0121121	0.972603	0.994938	36.6213	17.9301	1.00966	0.0268633	0.114677	39.2065	49.2622	-0.329873	0.396295	0.633569	F13B15.12	NC_003071.7	10832578	10835660
AT5G03615	28720572	28	9	8	27	20	12	54	56	60	43	35	78	3.21062	1.32325	1.10174	2.93144	2.26337	1.69209	5.74457	7.55798	7.47754	5.19871	4.03622	8.24202	47.4722	15.2758	1.61554	0.00161838	0.0255537	19.0052	57.395	-1.57691	1.99405e-05	0.000663769	54.5947	14.8044	1.85147	3.02617e-05	0.000366997	19.5945	49.8493	-1.33904	0.00197448	0.0127345	AT5G03615	NC_003076.8	7891346	7891734
AT4G04540	825785	9	1	4	53	68	100	62	33	32	19	9	37	0.160898	0.0229234	0.0858869	0.897164	1.19981	2.19848	1.02834	0.694402	0.621779	0.358146	0.161818	0.609565	19.6982	4.68304	2.03785	0.0107609	0.115717	75.6753	41.5283	0.850718	0.0217256	0.140008	39.4879	4.5413	3.06748	2.80671e-07	5.33274e-06	78.2079	20.6718	1.90758	7.51158e-05	0.000801773	CRK39	NC_003075.7	2259498	2262320
AT5G54470	835535	67	50	73	28	39	29	13	16	19	38	29	22	2.59419	2.48237	3.39475	1.02653	1.49035	1.38082	0.466987	0.72918	0.799573	1.55134	1.12928	0.784981	27.7757	67.8873	-1.29535	0.000211287	0.00460349	31.7569	16.3252	0.968369	0.0287994	0.171068	15.53	65.8441	-2.09728	1.4802e-08	3.4858e-07	32.7897	29.2584	0.167632	0.686515	0.847061	BBX29	NC_003076.8	22114304	22115539
AT4G04510	825781	7	1	4	68	78	99	45	39	17	16	8	31	0.137487	0.0251844	0.0943584	1.26462	1.512	2.39117	0.819991	0.901602	0.362901	0.331345	0.158026	0.561091	16.6733	4.06059	2.00738	0.0139071	0.138488	82.9359	33.6022	1.29711	0.000494891	0.00839626	31.957	3.93843	2.97675	9.45665e-06	0.000131609	85.6761	17.4982	2.27843	2.31683e-07	5.39952e-06	CRK38	NC_003075.7	2242072	2244930
AT4G09375	28720066	15	17	21	35	22	16	32	44	51	46	47	62	1.45134	2.1091	2.44037	3.20652	2.10086	1.90376	2.87252	5.01094	5.36323	4.69282	4.57354	5.52815	47.5549	19.2447	1.31774	0.00058249	0.0108418	23.5881	43.3624	-0.863222	0.0352277	0.194736	41.2519	18.6651	1.14725	0.00728758	0.0414059	24.3178	49.9905	-1.03059	0.00581536	0.0307065	AT4G09375	NC_003075.7	17311769	17312229
AT2G09225	28718108	14	6	23	27	43	27	33	33	33	55	37	72	1.02539	0.563486	2.02324	1.87246	3.10832	2.43186	2.24238	2.84488	2.62696	4.24739	2.72546	4.85964	50.2714	15.2786	1.71635	0.000435843	0.0085042	31.9265	33.356	-0.0591841	0.874414	0.967841	31.7278	14.8299	1.09241	0.0277619	0.117614	32.9642	52.8352	-0.682457	0.0682298	0.200888	AT2G09225	NC_003071.7	17140408	17141016
AT1G31290	840017	20	14	14	29	36	22	54	26	64	55	13	54	0.221583	0.198886	0.186291	0.304222	0.393644	0.299738	0.555052	0.339052	0.77066	0.642489	0.144852	0.551326	37.5983	17.0078	1.14211	0.0415497	0.295485	28.4318	47.5975	-0.743427	0.0564076	0.261483	45.2652	16.4892	1.45616	0.0007957	0.00651868	29.3427	39.5352	-0.428097	0.401183	0.637982	AGO3	NC_003070.9	11188120	11192585
AT2G15020	815991	53	75	62	9	68	34	10	11	25	14	15	21	1.13221	2.05438	1.59074	0.182045	1.43368	0.893185	0.198191	0.276586	0.580452	0.315337	0.322268	0.413407	15.3059	69.4446	-2.17146	2.48706e-08	1.27155e-06	36.9405	15.649	1.24252	0.0535678	0.25399	14.887	67.3289	-2.18257	8.16435e-07	1.43139e-05	38.1914	16.0854	1.24365	0.0469083	0.152917	T15J14.6	NC_003071.7	6491425	6493512
AT5G17350	831601	6	10	8	14	11	19	24	33	32	107	45	73	0.240889	0.514796	0.385757	0.532207	0.435867	0.938064	0.893945	1.55943	1.39634	4.52946	1.817	2.70083	70.0043	8.82848	3.00839	2.76172e-09	1.64522e-07	14.9713	30.3682	-1.03204	0.0323976	0.184693	28.8898	8.55955	1.77004	0.000904639	0.00726138	15.4639	73.7027	-2.27095	7.23269e-07	1.44653e-05	MKP11.31	NC_003076.8	5718498	5719608
AT2G05995	5007868	34	68	65	20	14	13	30	15	19	35	32	20	2.3013	5.90164	5.28403	1.28177	0.935228	1.08206	1.88386	1.19501	1.39774	2.49781	2.17831	1.24748	27.1522	61.8456	-1.18499	0.00708392	0.084401	15.4082	20.9454	-0.449194	0.357683	1	19.9166	59.9754	-1.57412	0.000276539	0.00259372	15.8944	28.6032	-0.84128	0.081987	0.229188	AT2G05995	NC_003071.7	2325776	2326876
AT4G37220	829876	7	19	10	10	27	10	54	46	56	33	34	56	0.360546	1.25483	0.618614	0.487695	1.37253	0.633396	2.58041	2.78874	3.13492	1.79214	1.76123	2.65802	37.5364	13.4776	1.50488	0.00367061	0.0497931	15.2645	52.2914	-1.76693	3.89256e-05	0.001152	49.7363	13.0628	1.95851	1.78866e-05	0.000231027	15.7626	39.4322	-1.31875	0.00722409	0.0364526	AP22.71	NC_003075.7	17515042	17516162
AT2G24610	816997	19	4	15	39	19	13	40	34	46	28	42	62	0.298727	0.0806399	0.28325	0.580593	0.294828	0.251349	0.583464	0.629197	0.786059	0.464169	0.664119	0.898299	40.1305	13.0707	1.60207	0.00218586	0.0324346	22.7114	40.2637	-0.811364	0.0552938	0.258826	38.2969	12.6804	1.57201	0.00113785	0.0088479	23.3996	42.1402	-0.840237	0.0665618	0.197295	CNGC14	NC_003071.7	10456879	10460571
AT2G40740	818669	13	8	2	51	68	62	38	13	25	15	22	44	0.482815	0.380975	0.0892123	1.79347	2.49253	2.83166	1.30935	0.568287	1.00915	0.587388	0.821742	1.50591	24.463	7.98423	1.60661	0.0170366	0.160848	60.435	24.6173	1.2765	0.000706326	0.0110374	23.4055	7.73367	1.5902	0.0132009	0.0666922	62.4146	25.6659	1.26925	0.00182855	0.011933	WRKY55	NC_003071.7	16997078	16999499
AT5G47960	834847	13	8	9	38	39	41	29	28	27	33	36	53	0.626876	0.494649	0.521241	1.73504	1.85608	2.43128	1.29739	1.58922	1.41507	1.67784	1.74589	2.35517	37.2907	10.5784	1.81179	8.51555e-05	0.00205954	39.4049	28.2511	0.477625	0.184941	0.522048	26.8716	10.2565	1.37841	0.00404447	0.0256938	40.6865	39.1826	0.0440714	0.90001	0.954756	RABA4C	NC_003076.8	19421340	19422533
AT1G71390	843480	8	3	3	52	62	69	43	31	33	12	7	30	0.138578	0.0666336	0.062414	0.852889	1.05996	1.46982	0.691042	0.632051	0.621289	0.21917	0.121949	0.478887	14.7687	4.8005	1.604	0.0459176	0.314875	61.5698	35.5478	0.782475	0.0158053	0.11242	33.8073	4.65301	2.82481	6.08101e-07	1.09975e-05	63.5946	15.4884	2.02202	2.19904e-05	0.000283174	RLP11	NC_003070.9	26906401	26908975
AT1G53340	841769	10	8	8	43	24	14	41	33	35	42	24	62	0.198862	0.20399	0.191073	0.809666	0.471039	0.342367	0.756429	0.772417	0.756477	0.880637	0.479996	1.13619	39.0958	9.27411	2.07791	6.58431e-05	0.00165386	25.8602	36.3946	-0.47923	0.245354	0.603481	34.6147	8.99175	1.94474	2.55729e-05	0.000316072	26.6456	41.0698	-0.615295	0.189976	0.405893	F12M16.24	NC_003070.9	19898849	19901091
AT1G36060	840510	17	11	13	37	29	24	42	36	34	28	27	40	0.411884	0.341734	0.378292	0.848818	0.693456	0.715073	0.94408	1.02663	0.895328	0.715289	0.657909	0.893089	29.1	14.5046	1.00158	0.0248798	0.210545	29.4488	37.4613	-0.343223	0.332644	0.690742	35.6298	14.0641	1.33438	0.00123171	0.00942165	30.3794	30.5838	-0.00980465	0.979632	0.990547	F5J5.5	NC_003070.9	13454496	13456336
AT3G60966	3769752	6	3	4	31	46	83	34	26	30	10	21	21	0.241324	0.154717	0.193226	1.18058	1.826	4.10525	1.26871	1.23086	1.31143	0.424078	0.849462	0.778353	15.8682	4.54864	1.79153	0.011145	0.118882	55.6363	30.0082	0.878948	0.0452085	0.228941	28.5402	4.41054	2.67608	4.77828e-06	7.02633e-05	57.5282	16.6723	1.77357	0.000578512	0.00457137	AT3G60966	NC_003074.8	22552560	22553668
AT1G22110	838816	13	12	10	12	27	13	46	15	38	24	35	64	0.243844	0.288615	0.225282	0.213126	0.499835	0.299864	0.800497	0.331167	0.774691	0.474653	0.660256	1.10626	37.2272	12.5475	1.57651	0.00156954	0.024919	17.0251	32.1913	-0.923594	0.0667042	0.289825	30.6082	12.164	1.34192	0.0083363	0.0460963	17.5815	39.0686	-1.15424	0.0207276	0.0828671	F2E2.18	NC_003070.9	7800507	7804061
AT3G14395	820661	43	54	52	15	16	14	18	13	18	30	12	18	3.22896	5.19944	4.6898	1.06653	1.18579	1.29281	1.25401	1.14901	1.46907	2.37526	0.906256	1.24559	18.7217	54.234	-1.53597	0.000424393	0.00832214	14.9014	16.3315	-0.136447	0.788345	1	15.5326	52.5883	-1.75215	6.68774e-06	9.552e-05	15.3826	19.7175	-0.356413	0.517665	0.732194	AT3G14395	NC_003074.8	4810888	4811481
AT3G45960	823739	11	8	9	19	10	12	21	22	33	35	50	54	0.358663	0.334467	0.352447	0.586589	0.321802	0.481158	0.635253	0.844314	1.16946	1.20326	1.63961	1.62254	42.5873	9.95593	2.09621	3.13074e-06	0.000109576	13.4779	25.7339	-0.928293	0.0641656	0.28366	24.4794	9.65359	1.33581	0.010356	0.0549405	13.9009	44.7643	-1.68852	9.78412e-05	0.00100391	EXLA3	NC_003074.8	16892702	16894153
AT5G28145	3770772	14	7	3	15	26	27	31	23	34	36	30	35	0.134149	0.0860057	0.0345254	0.136094	0.245883	0.318154	0.275585	0.259403	0.354092	0.363714	0.289106	0.309056	31.1953	8.26641	1.89227	0.000549117	0.010287	23.0143	29.3879	-0.365459	0.405688	0.749974	27.9509	8.00873	1.77998	0.00138155	0.0104098	23.7821	32.819	-0.477129	0.274824	0.50957	AT5G28145	NC_003076.8	10129022	10133676
AT5G40010	833998	3	0	2	40	43	53	41	19	41	7	7	23	0.0719817	0	0.0576353	0.908756	1.01827	1.56383	0.912679	0.536589	1.06921	0.177091	0.168918	0.508554	11.1134	1.67486	2.68391	0.0119935	0.125822	45.8742	33.2467	0.45055	0.236966	0.593139	31.616	1.62511	4.21469	2.60158e-07	4.98891e-06	47.3825	11.6508	2.00341	9.84823e-05	0.00100842	AATP1	NC_003076.8	16020058	16021916
AT5G22540	832315	5	2	0	35	47	43	32	26	28	14	5	31	0.143239	0.0734667	0	0.949393	1.32887	1.51486	0.850501	0.876702	0.871819	0.422879	0.144058	0.818393	15.0879	2.35541	2.64443	0.0093847	0.104536	41.7522	28.7317	0.53357	0.136886	0.44308	27.3267	2.28073	3.52074	1.95208e-06	3.13501e-05	43.1206	15.8246	1.43444	0.00785149	0.038984	MQJ16.8	NC_003076.8	7481397	7482953
AT5G05365	5008200	20	8	9	10	13	15	31	21	31	33	25	48	1.74237	0.893653	0.941695	0.824891	1.11776	1.60699	2.50556	2.15336	2.93527	3.03125	2.19041	3.85354	32.4224	12.757	1.3284	0.0075201	0.0886046	12.8414	27.6091	-1.12236	0.019625	0.130654	26.2579	12.3665	1.06739	0.0296136	0.123309	13.2664	34.0675	-1.37974	0.00449706	0.0249768	AT5G05365	NC_003076.8	1590036	1590861
AT3G02840	821225	8	0	7	24	29	60	28	20	12	9	8	54	0.279215	0	0.29343	0.793135	0.998946	2.57521	0.906652	0.821611	0.455205	0.331199	0.280812	1.73681	21.0443	5.08395	2.03295	0.0371327	0.274978	39.3793	19.8086	0.97536	0.0564652	0.261684	18.8373	4.93428	1.90385	0.0119815	0.0617862	40.7157	22.0233	0.871703	0.202534	0.42319	F13E7.22	NC_003074.8	618398	619686
AT2G04515	814993	3	1	2	36	66	45	34	18	20	6	8	17	0.153456	0.0655892	0.122872	1.74362	3.33198	2.83067	1.61353	1.08374	1.11191	0.323602	0.411557	0.801348	9.36277	2.0745	2.15471	0.0276346	0.226601	48.7269	23.5823	1.03568	0.00816911	0.0706659	22.4241	2.01188	3.45071	1.13054e-05	0.00015341	50.3268	9.82303	2.34086	2.21819e-06	3.91614e-05	AT2G04515	NC_003071.7	1573637	1574508
AT3G28740	822506	50	35	92	2	8	10	8	4	7	16	8	15	1.39651	1.25347	3.08618	0.0528922	0.220526	0.343469	0.2073	0.131499	0.212496	0.471186	0.22472	0.386078	12.0448	63.6431	-2.40212	1.00785e-06	3.93685e-05	6.94157	6.25161	0.123137	0.886546	1	5.94494	61.7656	-3.36427	4.40605e-10	1.25688e-08	7.18101	12.6701	-0.844344	0.274347	0.508928	CYP81D11	NC_003074.8	10788698	10790553
AT1G33730	840264	4	3	0	27	28	47	47	19	30	6	11	29	0.116461	0.111998	0	0.74434	0.804589	1.6828	1.26956	0.651122	0.949335	0.184191	0.322099	0.778087	13.7674	2.44382	2.4862	0.0124134	0.128863	34.9698	31.2185	0.14218	0.745497	0.927301	29.683	2.36607	3.63294	1.31741e-06	2.21207e-05	36.136	14.4277	1.30467	0.025475	0.0966729	CYP76C5	NC_003070.9	12226852	12228556
AT4G34380	829588	8	2	2	39	44	43	24	21	16	13	11	18	0.164214	0.0526404	0.0493069	0.758004	0.89139	1.08543	0.457051	0.507372	0.356958	0.281359	0.227085	0.340488	12.8677	4.03027	1.63535	0.0370699	0.274812	42.0309	20.3847	1.03982	0.00695678	0.0631461	19.3878	3.90584	2.26211	0.00118292	0.00912622	43.4001	13.5237	1.67345	9.30313e-05	0.000963245	F10M10.150	NC_003075.7	16438469	16440641
AT4G21745	5008153	14	3	8	7	12	6	19	22	28	46	40	34	0.605102	0.166261	0.415287	0.286474	0.51189	0.318907	0.761881	1.11921	1.31533	2.09631	1.73875	1.35422	37.2775	8.52082	2.09504	6.88269e-05	0.00171177	8.15671	23.4237	-1.51073	0.00708621	1	22.2823	8.26363	1.3989	0.018011	0.0851108	8.42035	39.2463	-2.21183	1.03593e-05	0.000148834	AT4G21745	NC_003075.7	11548606	11550622
AT1G68460	843175	14	8	11	6	20	12	39	13	36	23	27	27	0.359715	0.263566	0.339454	0.145972	0.507172	0.379162	0.929669	0.393152	1.00533	0.623096	0.697702	0.639297	23.7091	11.6308	1.01991	0.0360528	0.270053	12.6498	28.7013	-1.19298	0.0350722	0.19411	27.2908	11.2787	1.27508	0.0164942	0.0795698	13.0726	24.9357	-0.938272	0.0853371	0.235263	IPT1	NC_003070.9	25668610	25670345
AT1G09950	837529	4	2	4	5	5	6	23	20	21	49	36	59	0.133847	0.0858122	0.160756	0.158419	0.165126	0.246896	0.714021	0.787711	0.763741	1.72879	1.21151	1.81933	44.2433	3.52655	3.63764	1.89225e-09	1.14757e-07	5.37709	21.4414	-2.0119	0.000901568	1	20.3935	3.42089	2.56395	0.000149631	0.00152008	5.55293	46.5141	-3.08865	6.18707e-09	2.2207e-07	RAS1	NC_003070.9	3240531	3241863
AT5G02865	28720505	38	27	43	14	22	17	16	13	8	16	12	5	1.91091	1.74096	2.59706	0.666609	1.09188	1.05128	0.746466	0.769462	0.437243	0.848347	0.606895	0.231705	10.3963	38.5523	-1.90368	0.000204562	0.00449037	17.6178	12.2984	0.512765	0.348614	1	11.6962	37.3946	-1.67452	0.000194838	0.00191345	18.1953	10.9639	0.738038	0.234902	0.464399	AT5G02865	NC_003076.8	5967101	5967987
AT5G36925	833661	13	4	2	26	17	34	23	23	20	29	15	25	0.659682	0.260268	0.121893	1.24925	0.851403	2.12169	1.08281	1.37375	1.10306	1.55162	0.765523	1.16907	21.3539	6.38568	1.70686	0.0136517	0.137081	26.2437	22.2144	0.23047	0.61905	0.877385	21.1297	6.18657	1.73157	0.00767989	0.0431247	27.1051	22.4683	0.260575	0.602563	0.796071	AT5G36925	NC_003076.8	14565476	14566439
AT4G23070	828406	3	6	5	7	9	0	32	19	37	31	33	41	0.123673	0.317156	0.24756	0.273236	0.366176	0	1.22387	0.921921	1.6578	1.34745	1.36818	1.55756	32.234	5.18447	2.67169	3.37088e-06	0.00011737	4.91405	29.2252	-2.5212	0.000125378	1	27.7946	5.02695	2.50032	4.05521e-05	0.000478311	5.06205	33.8878	-2.68738	2.06259e-05	0.000269034	RBL7	NC_003075.7	12090690	12092217
AT3G00800	28718428	3	0	3	3	10	3	11	10	25	79	42	32	0.543959	0	0.653317	0.515054	1.78953	0.668927	1.85042	2.13419	4.92676	15.1032	7.65897	5.34692	48.0809	2.04545	4.50384	9.71933e-09	5.29062e-07	5.16952	15.5701	-1.57617	0.0374854	1	14.8112	1.98551	2.85762	0.00216646	0.0152758	5.33849	50.6853	-3.23002	2.13154e-07	5.01798e-06	AT3G00800	NC_003074.8	16788890	16789135
AT5G06720	830561	8	8	6	26	21	15	24	27	20	15	17	34	0.266098	0.341201	0.239696	0.818863	0.689391	0.613558	0.740621	1.05707	0.723033	0.526065	0.568691	1.04217	20.0148	7.91047	1.34953	0.0251562	0.211855	20.1686	23.9982	-0.239359	0.588936	0.862609	22.8274	7.66808	1.57526	0.00402338	0.0255834	20.8026	21.0091	-0.0160808	0.97392	0.988072	PA2	NC_003076.8	2077382	2079005
AT1G33950	840292	2	0	0	15	23	38	27	44	32	7	0	32	0.0741557	0	0	0.526614	0.841661	1.73265	0.928777	1.92024	1.28956	0.273659	0	1.09338	11.5394	0.622452	4.10672	0.0169441	0.160125	26.3189	35.347	-0.435549	0.367419	0.718675	33.6282	0.602873	5.61758	9.15072e-07	1.59216e-05	27.2114	12.0717	1.15847	0.196259	0.414344	AT1G33950	NC_003070.9	12332834	12340409
AT1G50750	841497	7	4	4	19	12	12	13	19	10	36	27	49	0.249586	0.182874	0.171293	0.64145	0.422278	0.526159	0.430031	0.797377	0.387525	1.35339	0.968194	1.61001	34.312	5.25951	2.69227	2.33991e-06	8.49901e-05	14.0992	14.3417	-0.0129533	0.981774	1	13.6434	5.09875	1.40026	0.0463062	0.171699	14.5427	36.0601	-1.30994	0.00403792	0.0229434	F4M15.2	NC_003070.9	18810603	18812050
AT1G30730	839953	1	1	3	29	33	33	34	13	9	9	8	38	0.0229212	0.0293905	0.0825878	0.629393	0.746528	0.930174	0.723019	0.350726	0.224211	0.217509	0.184418	0.802656	16.4158	1.82264	3.19326	0.00177796	0.027472	31.7364	17.9294	0.802034	0.101768	0.37572	17.0442	1.76941	3.29761	0.000432153	0.00384415	32.7719	17.1952	0.915878	0.114011	0.287021	T5I8.18	NC_003070.9	10900681	10902626
AT5G66740	836807	43	25	28	11	11	1	21	7	16	17	12	18	1.27867	0.95323	1.00001	0.309719	0.322832	0.036568	0.579351	0.245005	0.517113	0.533009	0.358877	0.493253	14.483	33.7503	-1.22604	0.00467268	0.0605679	7.13098	14.2883	-0.981191	0.187391	1	13.5854	32.7223	-1.25685	0.0064593	0.0375257	7.34537	15.2318	-1.02111	0.160435	0.362174	MSN2.13	NC_003076.8	26646900	26648731
AT1G13540	837914	8	0	3	41	21	32	16	20	15	15	14	24	0.284559	0	0.128163	1.38087	0.737219	1.39973	0.528002	0.837336	0.579897	0.562563	0.500826	0.786688	16.1887	3.60158	2.11212	0.0110044	0.117896	31.2554	17.3181	0.85681	0.0627028	0.27934	16.4741	3.49269	2.17295	0.00700827	0.0401391	32.2486	17.0079	0.91489	0.0521156	0.165135	F13B4.29	NC_003070.9	4635463	4636805
AT1G59218	842234	8	4	3	3	7	12	14	9	63	33	44	7	0.0808055	0.051806	0.036394	0.0286919	0.0697821	0.149054	0.131194	0.106999	0.691621	0.351449	0.446971	0.0651565	26.4725	5.20014	2.32952	0.00279384	0.0396219	7.70385	29.1724	-1.94466	0.0124408	0.0957002	27.7517	5.03979	2.44526	0.00262402	0.0179391	7.96921	27.9244	-1.83255	0.0170578	0.0712617	T4M14.7	NC_003070.9	21827945	21833018
AT4G20040	827749	26	24	24	12	15	10	13	13	12	9	13	17	0.701585	0.8304	0.777815	0.306602	0.399478	0.331833	0.32545	0.412893	0.351937	0.256063	0.352798	0.422732	11.8964	26.5774	-1.15075	0.0155735	0.150915	12.1423	12.7957	-0.0697945	0.902174	1	12.171	25.7695	-1.08529	0.0186379	0.087325	12.5329	12.4974	0.000232446	0.999684	0.99988	F18F4.140	NC_003075.7	10847299	10849115
AT1G57943	842164	2	3	8	34	20	7	15	18	27	14	11	26	0.0660809	0.127097	0.317464	1.06368	0.652185	0.284418	0.459802	0.700013	0.969587	0.487721	0.365523	0.791641	15.508	4.78611	1.71782	0.0262609	0.219058	19.198	20.4142	-0.0674739	0.903933	0.976537	19.4201	4.64639	2.08067	0.00373234	0.0240813	19.7721	16.2829	0.289689	0.631353	0.814937	PUP17	NC_003070.9	21437501	21438941
AT1G67110	843031	6	5	3	27	19	11	27	12	17	14	8	26	0.134284	0.143487	0.0806402	0.572167	0.419683	0.302746	0.560622	0.316112	0.413522	0.330368	0.180069	0.536235	14.5748	4.97733	1.5526	0.0375195	0.277266	18.3095	18.2576	0.00493826	0.992218	1	17.3601	4.82369	1.85311	0.00518781	0.0314759	18.8743	15.2993	0.305723	0.59714	0.792403	CYP735A2	NC_003070.9	25061673	25065446
AT5G35580	833523	1	5	3	24	23	17	10	12	15	14	17	32	0.0235133	0.150748	0.0847211	0.534331	0.533747	0.491558	0.218145	0.332109	0.383337	0.347087	0.402011	0.69338	19.1102	3.4212	2.53568	0.0012056	0.0198752	20.9548	12.5758	0.748692	0.140681	1	11.9631	3.31651	1.89189	0.0235436	0.104166	21.6218	20.0605	0.103082	0.831312	0.922985	K2K18.3	NC_003076.8	13761823	13764106
AT1G55390	841986	2	2	2	13	15	14	23	23	15	16	15	17	0.0393339	0.0504355	0.0472416	0.242084	0.291154	0.338593	0.419661	0.532417	0.320631	0.331783	0.296691	0.308102	14.8009	2.16291	2.7851	0.000863954	0.0151323	13.9855	20.4915	-0.554809	0.2691	1	19.4905	2.09722	3.22531	5.5677e-05	0.000637415	14.4406	15.5685	-0.114665	0.828498	0.921171	T18I3.3	NC_003070.9	20680876	20683143
AT1G09180	837438	20	19	33	6	7	2	12	7	10	17	10	13	1.21044	1.47447	2.39875	0.343835	0.418124	0.148852	0.673794	0.498652	0.657793	1.08482	0.608679	0.725044	12.4144	26.0472	-1.06868	0.0389603	0.283737	4.76044	9.57766	-0.989546	0.204685	1	9.10818	25.2706	-1.46101	0.00601596	0.0354285	4.90822	13.0673	-1.38547	0.0638523	0.191762	SARA1A	NC_003070.9	2965023	2965972
AT3G46280	823773	2	0	2	24	21	20	20	10	26	8	5	16	0.0500332	0	0.060092	0.568495	0.518493	0.615278	0.464186	0.294453	0.706934	0.211016	0.125798	0.368856	8.79236	1.36364	2.65254	0.0195526	1	21.489	18.5579	0.205838	0.672064	0.900849	17.6491	1.32367	3.69162	0.000134023	0.00137778	22.1778	9.22785	1.25348	0.0301197	0.109631	AT3G46280	NC_003074.8	17005423	17008528
AT1G13530	837913	3	0	1	41	8	26	11	10	16	7	11	18	0.102304	0	0.0409572	1.32386	0.269251	1.09033	0.348015	0.401384	0.59302	0.251691	0.37726	0.565657	10.9114	1.30427	2.98414	0.00587013	0.0730585	24.9066	12.469	0.999147	0.102515	0.377083	11.8605	1.26471	3.13711	0.0023589	0.016387	25.6813	11.4534	1.15608	0.0761578	0.217294	F13B4.17	NC_003070.9	4633590	4635129
AT5G09876	7922554	7	1	1	18	17	17	14	14	11	19	5	21	0.611022	0.111925	0.104838	1.48771	1.46455	1.82482	1.13376	1.43838	1.04359	1.74868	0.43894	1.68922	13.8254	2.94881	2.17631	0.0225841	0.197387	17.2753	13.1173	0.397018	0.445306	1	12.4767	2.85723	2.06055	0.0165661	0.0798096	17.833	14.5323	0.290842	0.629546	0.813725	AT5G09876	NC_003076.8	3079887	3080435
AT2G26390	817179	2	1	0	20	16	34	13	10	18	7	4	14	0.0579657	0.037163	0	0.548855	0.457674	1.21181	0.349557	0.341137	0.56701	0.213913	0.116594	0.37392	7.57666	1.02209	2.8535	0.023672	1	24.1172	13.7455	0.798233	0.144722	0.456327	13.074	0.989648	3.67186	0.000735148	0.00609758	24.9208	7.95143	1.62752	0.0121297	0.0547704	T9J22.6	NC_003071.7	11228825	11230598
AT3G11390	820311	5	3	4	10	17	7	19	7	14	16	6	23	0.0997867	0.0767702	0.0958783	0.188968	0.334847	0.171796	0.351795	0.164433	0.303674	0.336682	0.120429	0.422999	13.7369	4.23742	1.6926	0.0320416	0.249775	11.0029	13.0118	-0.244246	0.69438	1	12.3719	4.1091	1.59213	0.0330037	0.133836	11.3558	14.4285	-0.341605	0.608474	0.799362	AT3G11390	NC_003074.8	3569828	3572062
AT1G04180	837024	15	23	31	1	30	4	2	4	0	8	9	2	0.405743	0.797731	1.00711	0.0256121	0.800895	0.133055	0.0501907	0.127352	0	0.228164	0.244837	0.0498538	5.98676	25.3484	-2.08874	0.00189961	0.0288875	11.1618	2.07748	2.4515	0.0489281	1	1.97658	24.5897	-3.66828	1.24835e-05	0.000167853	11.5346	6.31458	0.881251	0.41044	0.645252	YUC9	NC_003070.9	1104493	1106241
AT5G46295	834672	1	4	2	11	10	18	17	10	10	17	4	20	0.107223	0.549941	0.257558	1.11678	1.05823	2.37341	1.6911	1.26204	1.16537	1.92191	0.431343	1.97617	12.5729	2.65097	2.28811	0.0184949	0.170862	13.3676	12.1637	0.111708	0.852869	1	11.5668	2.56933	2.22464	0.0106158	0.0561084	13.812	13.2126	0.0489132	0.944108	0.974791	AT5G46295	NC_003076.8	18779790	18780205
AT2G25625	817103	17	6	47	8	4	10	3	7	12	2	2	5	0.717388	0.324657	2.3821	0.319655	0.166594	0.518941	0.117452	0.347689	0.550381	0.0889881	0.0848811	0.194439	2.72068	25.1065	-3.19308	0.0003243	0.00660872	7.51491	7.62362	-0.0226848	0.978166	1	7.25382	24.3838	-1.76218	0.0264517	0.113365	7.7608	2.85461	1.41653	0.146652	1	AT2G25625	NC_003071.7	10906215	10907350
AT4G05540	825906	1	0	0	15	25	25	18	10	11	3	1	12	0.0191848	0	0	0.27248	0.47336	0.589807	0.320378	0.225811	0.229365	0.0606842	0.0192945	0.212152	4.76062	0.311226	3.63348	0.0438961	1	21.9334	12.8019	0.758917	0.148455	1	12.1735	0.301437	5.03012	0.000280193	0.00262322	22.6627	4.98414	2.15771	0.0045717	0.0253201	T1J24.4	NC_003075.7	2818521	2821065
AT3G01513	821126	2	0	0	12	20	21	20	14	8	8	5	10	0.102776	0	0	0.583886	1.01434	1.32707	0.953507	0.84679	0.446814	0.433458	0.258408	0.473553	7.05667	0.622452	3.36316	0.0185428	1	17.9319	13.8457	0.357494	0.52348	1	13.1665	0.602873	4.29053	0.000736789	0.0061063	18.5294	7.41729	1.3087	0.0394818	0.134601	AT3G01513	NC_003074.8	201887	202754
AT1G05023	28716229	4	6	2	2	6	4	17	12	13	17	14	19	0.637209	1.22558	0.382657	0.301674	0.94334	0.783601	2.51249	2.25004	2.25083	2.85541	2.24298	2.78923	15.3945	4.38392	1.83141	0.010616	0.114505	4.00953	13.9424	-1.81134	0.0143831	1	13.2597	4.24719	1.66239	0.0226751	0.10139	4.1436	16.1892	-1.97927	0.00663327	0.0341299	AT1G05023	NC_003070.9	4694951	4695230
AT5G16960	831559	23	1	48	10	2	1	7	2	11	2	2	6	0.686685	0.0382823	1.72119	0.282694	0.0589324	0.0367149	0.193892	0.0702824	0.356943	0.0629588	0.0600531	0.165078	3.00996	25.3463	-3.06423	0.00279001	0.0395954	4.03275	6.59117	-0.686983	0.510282	1	6.26807	24.619	-1.97066	0.0368058	0.145206	4.14671	3.15637	0.405879	0.736813	1	F2K13.110	NC_003076.8	5573700	5575910
AT5G46830	834727	30	13	23	6	1	1	2	3	6	9	7	6	0.734838	0.408303	0.676637	0.139158	0.0241749	0.0301219	0.04545	0.0864925	0.159734	0.232439	0.172442	0.135435	6.84777	23.0557	-1.76546	0.00229983	0.0338028	2.51158	3.77239	-0.553571	0.651507	1	3.58901	22.3603	-2.66774	0.000111854	0.00117803	2.58356	7.21099	-1.44576	0.165352	1	NIG1	NC_003076.8	19002564	19004384
AT1G04580	839488	9	1	66	6	2	2	5	1	10	2	1	1	0.0871941	0.0124226	0.767974	0.0550405	0.0191236	0.023828	0.0449416	0.0114033	0.105298	0.0204302	0.00974363	0.00892798	1.25248	27.6598	-4.47571	0.00038329	0.00761865	3.20734	5.28669	-0.712743	0.515452	1	5.02773	26.886	-2.414	0.0265133	0.113582	3.30372	1.31972	1.34648	0.33416	1	AO4	NC_003070.9	1252005	1257893
AT3G24463	28719312	16	16	17	4	8	4	9	4	10	10	1	6	0.554525	0.711034	0.707633	0.131265	0.273644	0.17048	0.289386	0.163173	0.376685	0.365425	0.034856	0.191629	5.30733	17.6739	-1.7405	0.0173909	0.163353	5.23605	7.57902	-0.535972	0.514002	1	7.2074	17.1382	-1.23668	0.0384061	0.149693	5.40653	5.58898	-0.0403323	0.967651	0.985587	AT3G24463	NC_003074.8	8887006	8888364
AT3G03165	28718636	20	15	19	4	3	2	5	0	3	8	14	6	2.13931	2.05733	2.44093	0.405126	0.316709	0.263079	0.496189	0	0.348772	0.902259	1.50608	0.591431	8.6993	19.2604	-1.15135	0.0463552	0.315858	2.91268	2.50216	0.196091	0.879691	1	2.37805	18.6779	-2.91303	0.000195097	0.00191508	3.00349	9.16084	-1.59391	0.0789146	0.222768	AT3G03165	NC_003074.8	5380310	5380726
AT1G63570	842662	3	3	3	2	2	1	6	9	22	20	15	12	0.115957	0.148684	0.139269	0.0731966	0.0762955	0.0475321	0.215159	0.409453	0.924216	0.815082	0.583098	0.427429	14.6587	3.24437	2.1811	0.00467942	0.0606164	1.61165	12.6955	-2.95299	0.00324485	1	12.0785	3.14583	1.94178	0.026151	0.11231	1.6622	15.4399	-3.19076	0.000525449	0.00422244	F2K11.7	NC_003070.9	23575263	23576468
AT4G33610	829501	2	3	1	14	10	3	7	13	6	8	8	14	0.105324	0.202576	0.0632491	0.69809	0.519746	0.194281	0.342002	0.8058	0.343419	0.444205	0.423704	0.679412	9.14704	2.19196	2.08509	0.0289331	0.233815	8.49854	8.96609	-0.0453904	0.952306	1	8.53045	2.1236	2.01463	0.0418426	0.159501	8.7547	9.60786	-0.117901	0.872272	0.943614	T16L1.100	NC_003075.7	16146227	16147073
AT2G25770	817119	1	1	2	5	9	2	24	9	10	8	3	13	0.0482212	0.0618312	0.115831	0.228294	0.428327	0.118599	1.0737	0.51082	0.524101	0.406748	0.145491	0.577684	7.30235	1.45205	2.34763	0.0427188	1	5.07904	13.847	-1.43457	0.0549238	1	13.1643	1.40901	3.25171	0.00111081	0.00866369	5.23945	7.66688	-0.536195	0.554002	0.76046	F17H15.20	NC_003071.7	10992728	10993652
AT2G41800	818779	1	0	0	4	6	3	14	10	1	5	2	41	0.0296573	0	0	0.112326	0.175622	0.109412	0.385207	0.349076	0.0322336	0.15635	0.0596538	1.12053	14.113	0.311226	5.19925	0.00142465	0.0229982	4.22968	8.18146	-0.950968	0.317236	1	7.77937	0.301437	4.38283	0.00685905	0.0394267	4.36546	14.7532	-1.75955	0.0844903	0.233558	T11A7.10	NC_003071.7	17436443	17438168
AT4G15248	3769879	28	8	14	0	2	7	1	0	0	6	8	0	1.94537	0.712696	1.16824	0	0.137142	0.598075	0.0644582	0	0	0.439535	0.558999	0	4.445	17.0997	-1.96572	0.0244195	0.207643	3.31717	0.293688	3.17944	0.123161	1	0.278897	16.58	-5.60573	4.2909e-05	0.000503236	3.43668	4.6931	-0.475658	0.747073	1	BBX30	NC_003075.7	8708841	8709482
AT1G24270	839043	18	9	8	6	2	8	4	4	1	5	3	1	0.87939	0.563795	0.469415	0.277554	0.0964349	0.480631	0.181302	0.230015	0.053099	0.257559	0.147403	0.0450213	2.85281	12.1636	-2.12018	0.0136167	0.137016	5.51813	3.00943	0.859124	0.420594	1	2.86222	11.79	-2.05337	0.0140079	0.0698803	5.69933	3.01058	0.919729	0.404668	1	F3I6.21	NC_003070.9	8607851	8608763
AT3G09280	820084	0	1	1	12	8	6	6	6	6	8	4	7	0	0.106308	0.0995762	0.942032	0.65461	0.611733	0.461511	0.585513	0.540662	0.699334	0.333529	0.534816	5.87775	0.770231	3.0061	0.033768	1	8.42742	6.06472	0.486894	0.51482	1	5.76869	0.747173	3.02382	0.0296562	1	8.68958	6.18416	0.499992	0.514602	0.73006	AT3G09280	NC_003074.8	2850735	2851272
AT1G71000	843439	14	6	17	3	8	1	0	1	0	5	0	0	0.523002	0.287406	0.76275	0.106117	0.294958	0.0459397	0	0.0439707	0	0.196944	0	0	1.63028	13.0551	-3.04387	0.007215	0.0856092	3.77801	0.372526	3.40231	0.0599488	1	0.354696	12.6675	-5.21061	0.00021056	0.00203781	3.89816	1.72529	1.21191	0.454134	1	F15H11.19	NC_003070.9	26768792	26770177
AT5G08990	28721038	0	1	0	3	2	6	6	5	6	5	5	8	0	0.222544	0	0.493009	0.342588	1.28059	0.966121	1.02142	1.13181	0.914985	0.872756	1.27952	5.49994	0.399639	3.83726	0.015666	1	3.83995	5.69219	-0.600216	0.528471	1	5.41399	0.386775	3.85591	0.0139974	1	3.9691	5.77859	-0.578723	0.550438	1	AT5G08990	NC_003076.8	24624933	24625189
AT1G73325	843667	7	8	9	3	2	2	1	1	2	1	3	2	0.361799	0.530186	0.558688	0.146817	0.102022	0.127119	0.0479516	0.0608354	0.112351	0.0544962	0.155943	0.0952594	1.83787	8.71102	-2.23376	0.02158	1	2.29942	1.35536	0.772071	0.595806	1	1.2893	8.44784	-2.72015	0.0104877	0.0555531	2.37203	1.93211	0.293158	0.828586	1	AT1G73325	NC_003070.9	27567419	27568281
AT4G26200	828726	0	0	0	3	5	4	1	3	6	5	3	11	0	0	0	0.0748395	0.130013	0.129597	0.0244431	0.0930318	0.171811	0.138896	0.0794914	0.26707	5.74562	0	4.86357	0.00413659	1	4.00155	3.4787	0.214406	0.84421	1	3.31011	0	4.10076	0.0380304	1	4.13326	6.02819	-0.559932	0.55691	1	ACS7	NC_003075.7	13275200	13277188
AT4G02170	828119	0	0	0	2	2	0	1	4	6	8	4	12	0	0	0	0.106923	0.111449	0	0.0523825	0.265828	0.368198	0.476255	0.227138	0.624371	7.32415	0	5.21198	0.0010388	1	1.22652	3.85123	-1.58807	0.266554	1	3.66481	0	4.24631	0.0272762	1	1.26293	7.69296	-2.54603	0.0317642	1	T10M13.17	NC_003075.7	958045	958834
AT5G13170	831156	4	4	8	3	2	0	0	1	1	0	2	1	0.132064	0.169338	0.317229	0.0937848	0.0651703	0	0	0.0388608	0.0358841	0	0.0664096	0.0304252	0.911447	5.8082	-2.65448	0.0448121	1	1.52916	0.717099	1.16066	0.574209	1	0.682551	5.63603	-3.1114	0.0296799	1	1.57349	0.957449	0.737457	0.710962	1	SAG29	NC_003076.8	4181042	4183354
AT3G02815	28718605	5	0	10	0	1	0	0	1	0	0	1	0	1.07741	0	2.58802	0	0.212669	0	0	0.253628	0	0	0.216713	0	0.311083	5.26205	-3.99195	0.0364614	1	0.310621	0.372526	-0.019432	0.995912	1	0.354696	5.11117	-3.9017	0.0365382	1	0.320899	0.327844	0.0737178	0.985496	1	AT3G02815	NC_003074.8	4617337	4617543
AT3G19680	821505	1029	1179	1126	722	823	609	1873	1166	3894	7986	7101	7919	24.7296	36.3316	32.5011	16.4296	19.5208	17.9983	41.7612	32.9828	101.713	202.362	171.632	175.38	7103.7	1208.71	2.55638	3.99443e-69	1.34446e-65	708.691	2326.21	-1.71474	0.000665888	0.0106219	2212.62	1171.99	0.916881	0.0795366	0.25268	731.482	7473.29	-3.35292	1.54532e-217	3.15043e-213	AT3G19680	NC_003074.8	6840281	6842320
AT2G47440	819357	1812	1804	2373	1179	1279	1007	2323	1469	3620	5441	5609	5921	34.3638	43.8681	54.0503	21.1711	23.9391	23.4847	40.872	32.7908	74.6153	108.797	106.98	103.478	5231.77	2164.31	1.27391	1.81319e-17	3.18412e-15	1141.92	2476.83	-1.11706	0.00304564	0.0338348	2355.76	2099.17	0.166454	0.67283	0.861605	1178.65	5503.06	-2.2236	2.55497e-150	1.73628e-146	T30B22.26	NC_003071.7	19469571	19472006
AT2G17230	816228	1232	1455	1349	1313	1130	727	2518	1688	3604	4685	4697	5584	31.2766	47.3631	41.1318	31.5616	28.3127	22.6963	59.3058	50.4392	99.442	125.405	119.924	130.636	4604.07	1464.83	1.65334	2.18884e-29	1.3001e-26	1028.36	2610.17	-1.34356	9.17168e-05	0.00223206	2482.58	1420.3	0.805835	0.0233721	0.103571	1060.66	4841.51	-2.1887	1.25153e-69	1.50087e-66	EXL5	NC_003071.7	7494536	7496292
AT5G67300	836865	866	691	848	647	649	476	1255	801	1865	4280	2930	3689	19.4598	19.9098	22.8862	13.7661	14.3933	13.1534	26.1636	21.1855	45.5486	101.405	66.216	76.3901	3374.15	859.934	1.97234	3.31427e-35	2.67726e-32	580.723	1309.6	-1.1731	0.000753425	0.0116093	1245.58	833.923	0.578885	0.101822	0.299989	599.251	3550.62	-2.56615	5.20217e-65	5.58193e-62	MYBR1	NC_003076.8	26854022	26856006
AT2G23130	816845	629	827	880	519	637	322	1252	1091	2033	1895	2085	2364	22.4092	37.779	37.6544	17.5077	22.398	14.1073	41.3822	45.7496	78.7209	71.1839	74.7064	77.6125	1950.34	852.384	1.19581	6.94844e-11	5.37639e-09	478.947	1474.64	-1.62182	7.6827e-06	0.000295247	1402.68	826.617	0.763195	0.0453007	0.169033	494.16	2050.8	-2.05037	3.25828e-42	1.70325e-39	AGP17	NC_003071.7	9844134	9845385
AT4G01950	827165	625	971	986	409	327	234	673	503	1016	3065	2399	2511	14.5046	28.8945	27.4828	8.98745	7.48978	6.67814	14.4902	13.7398	25.627	74.9988	55.9929	53.701	2472.03	947.97	1.38387	1.50743e-09	9.28832e-08	315.473	735.118	-1.21866	1.54187e-08	1.61265e-06	699.21	919.309	-0.394509	0.336809	0.618044	325.384	2601.82	-2.99624	1.29467e-79	2.19954e-76	GPAT3	NC_003075.7	844342	846814
AT3G28200	822446	622	631	721	664	799	519	1340	1154	1445	1488	1547	1825	18.0156	23.4346	25.0814	18.2102	22.8403	18.4859	36.0079	39.3416	45.4887	45.4422	45.0636	48.7114	1494.35	712.952	1.06962	7.92676e-15	1.07437e-12	649.022	1321.34	-1.02427	7.61676e-16	8.2476e-13	1256.79	691.396	0.863436	6.13428e-09	1.51726e-07	669.834	1571.33	-1.22929	1.07157e-25	2.63206e-23	AT3G28200	NC_003074.8	10517977	10519516
AT1G22190	838824	495	390	401	419	431	277	718	530	1003	2483	2004	2186	13.5373	13.676	13.1713	10.8499	11.6332	9.31577	18.2173	17.0604	29.8129	71.5978	55.1188	55.0915	2065.38	458.524	2.17109	7.04395e-60	1.58058e-56	367.365	753.913	-1.03564	9.90262e-08	7.9696e-06	717.075	444.573	0.689547	0.000549464	0.0047264	379.032	2173.43	-2.51688	4.57215e-71	6.21416e-68	F16L1.8	NC_003070.9	7835781	7837411
AT2G23290	816861	279	221	297	295	268	218	505	352	824	1511	1352	1506	8.14977	8.27756	10.4197	8.15924	7.72628	7.83088	13.6857	12.1024	26.1604	46.5374	39.7186	40.5392	1348.91	285.218	2.24259	3.88826e-61	9.81542e-58	256.484	563.369	-1.13483	1.41443e-06	7.32031e-05	535.848	276.616	0.954155	0.000226748	0.00217626	264.658	1419.08	-2.42177	1.72522e-91	3.908e-88	MYB70	NC_003071.7	9904506	9906032
AT1G52830	841717	108	78	161	25	40	26	55	49	106	370	307	233	5.62112	5.20551	10.0643	1.23204	2.05473	1.66412	2.6558	3.00181	5.99628	20.3048	16.0699	11.1754	283.546	124.45	1.1879	4.07256e-05	0.0010737	30.0042	70.9313	-1.24004	0.00137975	0.0183117	67.472	120.748	-0.841167	0.0201025	0.0926319	30.9811	298.63	-3.26951	7.12132e-30	2.13503e-27	IAA6	NC_003070.9	19672476	19673652
AT2G01300	814658	39	60	42	44	64	21	72	67	137	293	158	215	1.90118	3.75041	2.45904	2.03094	3.07917	1.2589	3.2563	3.84433	7.25866	15.06	7.74626	9.65842	206.881	51.681	2.01008	4.75823e-10	3.18187e-08	41.2836	93.3112	-1.16552	0.0023042	0.0274003	88.7613	50.0992	0.830891	0.0270561	0.115309	42.587	217.78	-2.34195	1.91431e-12	1.3548e-10	F10A8.18	NC_003071.7	151057	151971
AT1G02380	837745	54	65	46	52	50	31	106	94	146	169	179	214	1.82889	2.82278	1.87115	1.66757	1.67132	1.29113	3.33069	3.74722	5.37432	6.03501	6.0971	6.67908	172.693	59.83	1.5392	8.38439e-11	6.38954e-09	43.2073	116.456	-1.42177	4.28265e-07	2.76614e-05	110.771	57.9963	0.938432	0.00120748	0.0092707	44.5716	181.576	-2.01784	1.73038e-18	2.55633e-16	T6A9.7	NC_003070.9	476945	479112
AT1G02390	839558	76	44	62	43	41	39	81	84	119	208	96	162	1.6345	1.21337	1.60148	0.875641	0.870262	1.03145	1.61618	2.12637	2.7816	4.71663	2.07644	3.21066	144.547	64.214	1.16635	0.000254717	0.00540337	40.7691	96.085	-1.23745	2.594e-05	0.000817643	91.3998	62.272	0.545995	0.0550161	0.195112	42.0826	152.13	-1.85649	9.10638e-09	3.14132e-07	GPAT2	NC_003070.9	480650	483373
AT2G23690	816900	58	55	51	40	49	22	119	80	138	143	141	148	2.41782	2.93987	2.55343	1.57886	2.01598	1.1278	4.60232	3.92531	6.25248	6.28535	5.91141	5.68547	133.302	58.9315	1.18191	1.35723e-07	6.024e-06	35.7989	112.302	-1.63877	6.01703e-08	5.27435e-06	106.808	57.1363	0.906712	0.00066557	0.00559008	36.9306	140.23	-1.91106	1.1652e-12	8.63819e-11	F27L4.13	NC_003071.7	10072057	10073126
AT3G08860	820034	30	21	112	11	16	14	48	5	72	24	3	15	0.557326	0.500238	2.49898	0.193494	0.293361	0.319837	0.827299	0.109331	1.45377	0.470106	0.0560512	0.256796	13.0978	59.2355	-2.17932	0.00285077	0.0402596	13.6908	40.7689	-1.58223	0.0166472	0.116341	38.7661	57.53	-0.568063	0.612745	0.827612	14.1404	13.7913	0.0352862	0.960713	0.9824	PYD4	NC_003074.8	2696199	2699420
AT2G04050	814939	35	2	86	3	4	11	132	5	56	2	1	12	0.85077	0.0623366	2.51073	0.0690481	0.0959619	0.328813	2.97681	0.143054	1.47948	0.0512591	0.0244467	0.268803	4.43456	43.5631	-3.28922	0.0265714	0.220736	6.38686	59.9255	-3.24747	0.00748456	0.066398	56.9477	42.3181	0.429284	0.770183	0.908429	6.60724	4.63908	0.473577	0.668796	0.836111	F3L12.12	NC_003071.7	1337180	1339468
AT1G22470	838853	15	14	15	12	9	4	16	17	27	106	52	55	0.808055	0.967045	0.970507	0.612093	0.478506	0.264986	0.799656	1.07792	1.58085	6.02078	2.81727	2.73037	66.6487	15.8222	2.07664	2.91169e-06	0.00010298	7.96778	20.3354	-1.32721	0.0266034	1	19.3443	15.3424	0.332571	0.506528	0.759051	8.21194	70.2208	-3.06836	1.42022e-09	6.19748e-08	F12K8.18	NC_003070.9	7932777	7933604
AT2G34760	3767998	10	10	10	9	6	3	18	16	26	34	28	33	0.317245	0.406784	0.381024	0.270348	0.187863	0.117039	0.529786	0.597451	0.896489	1.13729	0.893365	0.964756	29.3425	10.8146	1.44692	0.00229003	0.0337	5.74287	20.2057	-1.78982	0.00450882	1	19.2195	10.4861	0.877439	0.101858	0.30001	5.91828	30.8697	-2.35526	3.05774e-05	0.000372613	T29F13.3	NC_003071.7	14664671	14666076
AT1G65480	842859	16	11	7	27	19	16	6	6	9	30	32	21	0.731974	0.645264	0.384619	1.16957	0.857875	0.900136	0.25466	0.323083	0.447502	1.44708	1.47232	0.885326	25.8112	11.9698	1.09871	0.0322231	0.250673	20.2351	7.09844	1.5226	0.00947635	1	6.75225	11.6003	-0.792966	0.239697	0.509096	20.8706	27.1797	-0.373261	0.406193	0.641656	FT	NC_003070.9	24331373	24333999
AT1G53880	841825	3	58	7	8	5	3	5	4	68	5	1	1	0.0949035	2.35265	0.26596	0.239628	0.156108	0.116706	0.146745	0.148939	2.33801	0.166774	0.0318154	0.0291521	2.23065	26.7069	-3.59248	0.00175578	0.0272334	5.12961	26.3895	-2.35068	0.0127428	1	25.1074	25.86	-0.0403834	0.980154	0.992037	5.28682	2.35489	1.19729	0.299351	1	T18A20.11	NC_003070.9	20115874	20118434
AT1G30370	839917	0	4	1	18	7	17	4	7	3	13	12	24	0	0.128598	0.0301135	0.42733	0.17322	0.524162	0.093046	0.206581	0.0817527	0.343672	0.302595	0.554529	14.9145	1.96915	3.00923	0.00207021	0.0311999	14.1691	4.81615	1.56803	0.0395786	1	4.58202	1.9075	1.31165	0.308438	1	14.624	15.6621	-0.113891	0.851025	0.932537	DLAH	NC_003070.9	10719065	10720843
AT3G48360	823994	4334	5452	6261	5741	5821	4653	9505	6852	10487	12792	14796	13905	73.7005	118.879	127.874	92.4391	97.6954	97.3033	149.957	137.147	193.825	229.36	253.047	217.902	12796.1	5847.96	1.12993	2.82157e-10	1.97853e-08	5337.59	8957.58	-0.746952	2.69144e-10	5.05552e-08	8519.5	5671.58	0.587227	0.002188	0.0153913	5508.7	13460.7	-1.289	1.9546e-52	1.66035e-49	BT2	NC_003074.8	17907767	17910738
AT4G30440	829167	2850	2765	2925	3128	3539	2659	4960	3961	5598	8076	7372	8733	67.0835	83.4517	82.6903	69.7147	82.2141	76.9665	108.314	109.739	143.212	200.431	174.515	189.427	7452.82	3075.98	1.27724	4.96675e-29	2.86581e-26	3070.01	4861.18	-0.663017	1.74809e-08	1.77783e-06	4623.61	2982.69	0.632697	4.20605e-06	6.29932e-05	3168.76	7838.83	-1.30677	6.82375e-42	3.47789e-39	GAE1	NC_003075.7	14881689	14883583
AT3G56400	824807	2148	1659	2011	4513	4549	4745	3928	3157	3906	7454	5475	7217	65.1774	64.5473	73.2879	129.663	136.23	177.056	110.578	112.752	128.817	238.478	167.079	201.803	6221.34	2076.78	1.58288	8.84794e-31	6.16152e-28	4606.27	3675.57	0.325241	0.00629154	0.058819	3495.88	2013.91	0.795643	4.03556e-15	2.15365e-13	4755.88	6544.81	-0.460906	0.00210326	0.0134291	WRKY70	NC_003074.8	20908711	20910623
AT3G28180	822444	2251	1966	2282	2766	3162	2533	4077	3517	4611	5169	4904	6283	38.3372	42.9336	46.6786	44.605	53.1498	53.0509	64.4197	70.5024	85.3525	92.8214	83.9984	98.6098	5028.49	2331.95	1.10907	1.93919e-23	6.63763e-21	2794.82	4096.36	-0.551628	1.9193e-06	9.34668e-05	3896.27	2261.36	0.78507	7.89855e-10	2.20444e-08	2885.05	5287.31	-0.87432	7.60069e-17	9.44849e-15	CSLC04	NC_003074.8	10505711	10509265
AT5G42050	834210	1677	1173	1823	3142	4129	4019	3580	2934	3165	4182	2747	4022	41.9294	37.6056	54.7431	74.3837	101.888	123.571	83.0427	86.3441	86.0074	110.247	69.0748	92.6693	3381.6	1666.29	1.02099	3.4314e-08	1.72811e-06	3781.29	3234.97	0.22468	0.113562	0.400701	3076.79	1616.2	0.928724	6.05306e-12	2.21263e-10	3905.45	3557.3	0.134453	0.474578	0.698623	MJC20.15	NC_003076.8	16815310	16817346
AT1G27100	839599	1229	1124	1366	1655	1981	1598	2379	1897	2694	3428	2889	3646	23.568	27.6379	31.4614	30.0507	37.493	37.6843	42.3251	42.8179	56.1493	69.312	55.7178	64.4311	3071.16	1337.92	1.19947	5.20951e-19	1.10743e-16	1731.65	2333.64	-0.430712	0.000884611	0.0130376	2219.59	1297.5	0.775053	1.41095e-07	2.81821e-06	1787.72	3230.22	-0.853976	3.57531e-12	2.41357e-10	T7N9.16	NC_003070.9	9407085	9411368
AT1G25550	839142	1203	1041	1377	1551	1563	1403	2225	1459	2301	3004	2939	3208	29.7942	33.0587	40.9598	36.3718	38.205	42.7304	51.1246	42.5313	61.9384	78.4446	73.2052	73.2166	2821.76	1300.73	1.11788	1.43362e-18	2.92444e-16	1495.23	1989.83	-0.413046	0.00163772	0.0208775	1892.44	1261.53	0.585672	0.000257933	0.00243468	1543.42	2968.13	-0.944388	1.39938e-23	3.03502e-21	AT1G25550	NC_003070.9	8976326	8978305
AT3G23750	821957	1155	1051	1184	1727	1521	1149	2466	1954	2589	2200	2571	3190	14.4633	16.8755	17.8072	20.4769	18.7979	17.6937	28.6492	28.8004	35.2367	29.0473	32.3791	36.8117	2439.92	1218.27	1.00299	1.12756e-14	1.47864e-12	1437.63	2344.25	-0.704591	2.0564e-10	3.98465e-08	2229.65	1181.37	0.91707	2.04062e-13	8.94797e-12	1483.19	2564.63	-0.789711	9.16535e-12	5.87591e-10	BAK1-Associating_Receptor-Like_Kinase_1	NC_003074.8	8558060	8561766
AT3G62420	825415	1341	1161	1200	1546	1513	1160	1965	1429	2179	2981	2688	3162	47.2844	52.4917	50.8193	51.6161	52.653	50.2991	64.2814	59.3074	83.5071	110.828	95.3224	102.745	2722.87	1326.05	1.03863	3.46093e-25	1.39787e-22	1384.6	1860.26	-0.425834	0.000687131	0.0108109	1769.29	1285.75	0.460951	0.000812574	0.00664111	1428.8	2864.03	-1.00278	8.02515e-27	2.12479e-24	BZIP53	NC_003074.8	23091586	23092850
AT3G06070	819780	925	943	991	1261	1729	1115	1960	1517	2701	2737	2815	3611	36.3518	47.5187	46.7752	46.923	67.0616	53.8855	71.4618	70.1709	115.368	113.411	111.26	130.774	2812.71	1032	1.44797	2.68843e-27	1.32421e-24	1348.11	2071.44	-0.619618	0.0329103	0.186749	1970.25	1000.71	0.977909	3.52582e-07	6.58993e-06	1391.64	2956.96	-1.08734	1.3603e-15	1.4295e-13	F24F17.5	NC_003074.8	1830970	1832190
AT4G37260	829880	785	827	701	901	860	672	1558	1115	1968	4718	3883	3872	26.7287	36.1063	28.6671	29.0483	28.9003	28.1378	49.2164	44.6859	72.8301	169.381	132.97	121.493	3866.36	834.599	2.2129	5.55561e-45	7.47971e-42	798.62	1551.05	-0.957423	1.57038e-09	2.36947e-07	1475.23	809.13	0.867315	3.8752e-06	5.87194e-05	824.101	4069.42	-2.30344	2.17336e-70	2.76927e-67	MYB73	NC_003075.7	17540490	17541799
AT1G70090	843345	1275	1080	1217	1229	1159	846	1921	1367	2280	2774	2806	3394	26.8006	29.109	30.7244	24.4609	24.0443	21.8684	37.4624	33.8213	52.089	61.4806	59.3196	65.7439	2759.2	1279.43	1.10958	2.16659e-29	1.3001e-26	1057.77	1859.04	-0.813022	3.00245e-08	2.81985e-06	1768.14	1240.65	0.51143	0.00119142	0.00918148	1091.39	2901.3	-1.40949	5.09416e-50	3.99441e-47	LGT8	NC_003070.9	26400694	26402815
AT5G19190	832039	1120	1035	1326	890	974	742	1558	1152	2295	2948	3103	3636	36.3589	43.0827	51.7005	27.3571	31.2066	29.6217	46.9239	44.0183	80.9753	100.906	101.31	108.774	2978.33	1253.6	1.24933	1.01727e-20	2.56798e-18	857.661	1677.51	-0.967817	0.00137345	0.0182413	1595.56	1215.81	0.392405	0.0688383	0.228516	885.216	3131.73	-1.82324	9.97771e-86	1.84923e-82	T24G5.90	NC_003076.8	6457026	6458504
AT3G10720	820241	792	909	1051	1562	1660	1366	1963	1651	1881	2729	2424	2723	11.6629	17.1638	18.5884	21.7795	24.1259	24.7368	26.8185	28.6164	30.1055	42.3722	35.8996	36.9519	2431.58	999.255	1.28419	1.41711e-14	1.84636e-12	1514.44	1839.69	-0.280833	0.00186498	0.0231494	1749.77	969.095	0.853721	1.08916e-07	2.22058e-06	1563.2	2558.05	-0.710856	5.51899e-12	3.62954e-10	AT3G10720	NC_003074.8	3354406	3357754
AT1G23030	838911	1040	778	1060	1052	1195	910	1694	1327	2393	2456	2722	3304	19.1452	18.3643	23.4364	18.337	21.7115	20.6006	28.9317	28.7531	47.8791	47.6708	50.3954	56.05	2603.35	1027.42	1.34159	1.255e-26	5.8941e-24	1040.04	1816.41	-0.8044	2.90957e-06	0.00013192	1727.69	996.427	0.79393	4.11438e-05	0.000483908	1073.52	2736.87	-1.35075	1.07012e-36	4.36331e-34	F19G10.3	NC_003070.9	8156504	8159185
AT3G54810	824646	917	696	785	680	656	568	1177	796	1727	4013	3253	3931	19.4126	18.8927	19.9592	13.6305	13.7061	14.7869	23.1167	19.8343	39.736	89.5739	69.2589	76.688	3457.58	854.458	2.01645	1.40671e-65	4.05837e-62	628.317	1237.28	-0.977705	0.00251891	0.0291957	1176.8	828.525	0.506201	0.0185043	0.0867975	648.478	3637.41	-2.4885	1.1255e-99	3.27794e-96	BME3	NC_003074.8	20296130	20298827
AT3G11410	820314	1285	1010	1227	807	808	586	1308	913	1818	3000	2844	3085	31.8428	32.0921	36.5182	18.9351	19.7612	17.8574	30.0711	26.6297	48.9641	78.3837	70.8783	70.4484	2755.32	1258.28	1.13092	4.38176e-30	2.94965e-27	720.898	1350.69	-0.905427	8.87329e-07	5.02583e-05	1284.67	1220.2	0.0743324	0.707339	0.881208	743.884	2898.49	-1.96078	4.97857e-92	1.26873e-88	PP2CA	NC_003074.8	3583782	3585850
AT3G52800	824446	869	670	940	1284	1930	1694	1629	1247	1774	2222	1573	2092	28.2312	27.9096	36.6771	39.4967	61.8816	67.6762	49.098	47.683	62.6383	76.1116	51.3942	62.6296	1819.01	886.57	1.03691	5.01907e-10	3.34522e-08	1640.5	1554.23	0.0772781	0.64962	0.892337	1478.24	859.862	0.781904	1.94478e-07	3.79636e-06	1694.46	1913.7	-0.17603	0.355846	0.594789	AT3G52800	NC_003074.8	19569256	19570710
AT2G22500	816783	811	511	709	1951	2186	2565	1536	1206	1190	1978	1234	1895	17.4166	14.0713	18.2872	39.6723	46.3328	67.7398	30.6033	30.4844	27.7758	44.7885	26.6523	37.5026	1577	719.37	1.13171	1.619e-09	9.90779e-08	2257.33	1310.41	0.783641	6.59435e-07	3.90318e-05	1246.3	697.63	0.835913	9.04424e-12	3.22053e-10	2331.52	1658.92	0.490829	0.119204	0.296223	UCP5	NC_003071.7	9562774	9564850
AT1G72910	843622	836	576	788	1331	1328	1406	1066	774	917	3578	2253	2832	20.9963	18.5493	23.7695	31.652	32.9177	43.4245	24.8386	22.8805	25.0313	94.749	56.9081	65.5449	2686.74	782.404	1.77949	3.63299e-22	1.03335e-19	1356.81	917.379	0.562782	7.74733e-06	0.000295877	872.481	758.777	0.201347	0.0942646	0.28496	1400.89	2827.83	-1.01392	2.68137e-08	8.11883e-07	F3N23.11	NC_003070.9	27435306	27437192
AT1G72430	843575	934	917	1145	746	1001	705	1561	1059	1951	2124	2350	2620	34.5732	43.5243	50.9045	26.1468	36.5697	32.0919	53.608	46.1399	78.4923	82.8981	87.4856	89.3723	2181.5	1081.48	1.01348	9.12766e-13	9.30976e-11	808.218	1525.21	-0.916392	2.47022e-07	1.76247e-05	1450.63	1048.87	0.468454	0.0179175	0.0848157	834.386	2293.95	-1.45953	3.92436e-31	1.29042e-28	SAUR78	NC_003070.9	27264602	27265806
AT4G15800	827260	945	930	1157	801	835	669	1374	1031	1717	2486	2457	2621	34.8647	43.9952	51.2678	27.9816	30.4043	30.3524	47.0299	44.7713	68.8495	96.7057	91.1664	89.1106	2333.11	1094.55	1.09297	7.22013e-15	9.91909e-13	759.435	1379.23	-0.860946	1.45429e-08	1.52975e-06	1311.82	1061.54	0.305988	0.100446	0.297371	783.824	2454.24	-1.64713	1.82629e-72	2.86405e-69	RALFL33	NC_003075.7	8984787	8985995
AT3G46600	823813	780	725	849	1348	1480	1400	1627	1214	1407	2310	1717	2044	16.2048	19.3132	21.1843	26.517	30.3462	35.7675	31.3595	29.6862	31.7701	50.6008	35.8752	39.1325	1878.61	847.127	1.14969	1.97106e-13	2.23626e-11	1406.86	1414.89	-0.00978054	0.930693	0.982182	1345.66	821.511	0.713653	2.10803e-09	5.59603e-08	1452.55	1976.79	-0.445146	0.00323223	0.0191112	AT3G46600	NC_003074.8	17157585	17159965
AT3G47960	823951	848	862	921	1151	952	703	1149	915	1277	2156	2001	2212	16.8334	21.9408	21.9581	21.6341	18.6513	17.1611	21.1607	21.3789	27.5515	45.1256	39.9485	40.4642	1965.34	949.724	1.05063	5.18439e-16	7.81335e-14	914.796	1118.33	-0.288462	0.0332763	0.188072	1063.67	920.945	0.208814	0.166265	0.408552	943.642	2067.45	-1.12991	3.71095e-22	7.37993e-20	GTR1	NC_003074.8	17697942	17700923
AT3G56880	824855	660	636	688	940	1048	762	1231	1001	1311	2797	1772	2064	20.1224	24.8635	25.1931	27.1363	31.5349	28.5696	34.8199	35.9217	43.4425	89.9136	54.3345	57.9901	2060.29	714.547	1.52831	1.02179e-15	1.51729e-13	903.482	1186.16	-0.392138	0.000688919	0.0108297	1128.19	692.891	0.70455	2.3152e-07	4.46878e-06	932.476	2168.9	-1.21747	3.60704e-12	2.42695e-10	AT3G56880	NC_003074.8	21059785	21061247
AT1G31540	840044	803	471	651	1636	1538	1444	1400	1124	1227	1299	1295	1870	7.26964	5.46748	7.07842	14.0239	13.742	16.076	11.7587	11.9771	12.0731	12.3995	11.7908	15.6008	1367.35	679.4	1.00809	1.75716e-10	1.27647e-08	1528.98	1252.67	0.286645	0.00197412	0.0241619	1191.41	658.844	0.852611	1.23155e-11	4.30375e-10	1578.17	1437.08	0.134043	0.30111	0.5391	T8E3.20	NC_003070.9	11288378	11293799
AT5G37770	833755	501	545	685	555	564	376	950	632	1246	3279	2496	2696	11.1289	15.5232	18.2753	11.6734	12.3649	10.2711	19.5782	16.5242	30.0823	76.7989	55.7618	55.188	2625.5	627.583	2.06601	1.0884e-27	5.78429e-25	487.964	943.777	-0.950791	4.16232e-07	2.71752e-05	897.627	608.685	0.561489	0.0135029	0.0678862	503.476	2763.29	-2.45469	5.69285e-62	5.80301e-59	TCH2	NC_003076.8	14997514	14999619
AT4G38860	830041	1699	1226	1861	1140	1582	1134	1287	1140	1009	919	831	675	72.3123	66.908	95.1312	45.942	66.4538	59.3533	50.8195	57.1098	46.6753	41.2412	35.571	26.4747	753.42	1708.4	-1.18173	6.54914e-11	5.12635e-09	1273.15	1150.33	0.146391	0.279542	0.639549	1094.1	1657.03	-0.599133	4.2467e-05	0.000498903	1314.48	793.235	0.729201	3.45559e-05	0.000414888	F19H22.1	NC_003075.7	18130237	18131284
AT5G61440	836265	610	683	621	1096	961	600	1546	1022	1448	1570	1890	1890	15.4508	22.1825	18.8917	26.2856	24.0236	18.6889	36.3299	30.469	39.8626	41.9293	48.1458	44.1155	1646.6	692.939	1.25089	3.61633e-18	6.82541e-16	861.278	1333.7	-0.629527	1.21641e-05	0.000435634	1268.41	671.851	0.918981	3.23929e-09	8.32914e-08	888.324	1731.69	-0.961119	1.53035e-12	1.09856e-10	ACHT5	NC_003076.8	24707445	24709396
AT3G57530	824920	636	477	577	813	813	694	1047	839	1164	2783	1569	2216	11.3248	10.8908	12.3397	13.7072	14.2875	15.1965	17.2963	17.5842	22.5269	52.2496	28.0977	36.3623	2036.55	602.399	1.75712	7.15828e-19	1.49032e-16	765.862	1021.12	-0.415284	0.000761408	0.0116995	971.218	584.155	0.733052	6.39056e-08	1.34815e-06	790.472	2143.38	-1.43922	1.1995e-14	1.14272e-12	CPK32	NC_003074.8	21296457	21299704
AT4G02540	827919	760	591	634	834	779	568	1310	1042	1447	1407	1571	1959	11.6654	11.6316	11.6878	12.121	11.8009	10.7213	18.6547	18.8252	24.1396	22.7707	24.2514	27.7094	1514.17	707.674	1.09777	1.12288e-21	3.14952e-19	713.129	1271.5	-0.832939	2.97779e-11	7.83072e-09	1209.35	686.168	0.817332	1.75071e-10	5.30168e-09	735.776	1591.69	-1.11239	3.27226e-22	6.67115e-20	T10P11.27	NC_003075.7	1116972	1119877
AT2G24550	816991	559	490	577	991	1183	949	1209	952	1285	1462	1262	1691	18.0943	20.3374	22.4318	30.3732	37.7929	37.7755	36.307	36.2706	45.2075	49.8971	41.0834	50.4409	1358.45	583.63	1.22013	7.58396e-20	1.74043e-17	1032.87	1152.49	-0.158589	0.2054	0.549805	1096.15	565.973	0.954667	1.85948e-12	7.15154e-11	1066.3	1428.49	-0.422685	0.00102864	0.0073556	F25P17.15	NC_003071.7	10427856	10429487
AT3G57930	824962	758	538	548	875	1027	683	1271	944	1411	1447	1330	1597	17.0158	15.4858	14.7748	18.5984	22.7535	18.8545	26.4704	24.9426	34.426	34.249	30.0269	33.0366	1347.53	654	1.0417	1.64501e-20	3.95487e-18	846.862	1211.13	-0.515581	0.000191941	0.0040105	1151.91	634.072	0.860507	2.31029e-09	6.0938e-08	874.008	1417.24	-0.696626	2.46649e-09	1.00168e-07	AT3G57930	NC_003074.8	21446856	21448842
AT2G43290	818931	477	460	603	526	582	397	829	612	1085	2443	1794	2002	21.3619	26.4148	32.4336	22.3045	25.724	21.8637	34.4436	32.2596	52.8113	115.356	80.8014	82.6216	1933.78	555.756	1.79994	7.59536e-23	2.43473e-20	492.867	845.314	-0.77752	8.12742e-06	0.000307839	804.002	539.022	0.577749	0.00527686	0.0319153	508.63	2035.25	-1.99946	4.19734e-39	1.9448e-36	MSS3	NC_003071.7	17991052	17992047
AT1G69890	843325	589	522	651	906	1018	807	1087	859	1199	1509	1049	1561	16.4304	18.6712	21.8107	23.9302	28.0268	27.6833	28.1316	28.2041	36.3519	44.3831	29.4295	40.1276	1269.91	633.179	1.00477	6.51555e-09	3.63485e-07	901.204	1052.38	-0.223922	0.0747591	0.313763	1000.94	614.062	0.705771	2.63436e-06	4.11865e-05	930.257	1335.65	-0.522113	0.000669397	0.00511282	T17F3.8	NC_003070.9	26323086	26324946
AT1G12990	837857	678	531	672	798	935	823	1006	780	1141	1332	1384	1664	14.4215	14.4826	17.1676	16.072	19.6285	21.5275	19.8524	19.5283	26.3781	29.8733	29.6069	32.617	1346.21	672.257	1.0025	2.79487e-18	5.37656e-16	848.9	979.178	-0.206933	0.151621	0.46864	931.315	651.939	0.514639	0.000511961	0.00444639	876.469	1415.48	-0.693361	2.21398e-08	6.83886e-07	F3F19.2	NC_003070.9	4433605	4436102
AT4G33920	829536	490	439	515	774	851	793	1059	832	1215	1768	1291	1650	10.1894	11.7054	12.8623	15.2398	17.4653	20.2786	20.4306	20.364	27.4603	38.7643	26.9995	31.6188	1455.39	518.797	1.48911	2.89672e-21	7.90531e-19	803.99	1039.61	-0.371929	0.00983283	0.080877	988.802	503.103	0.975831	2.42442e-10	7.23578e-09	830.082	1531.21	-0.884392	8.46486e-09	2.92497e-07	APD5	NC_003075.7	16260481	16263054
AT5G45110	834545	498	389	507	991	1041	991	987	845	1024	1318	1094	1588	8.35393	8.3672	10.2147	15.7406	17.2348	20.4432	15.3607	16.6842	18.6697	23.3117	18.4567	24.5483	1229.44	498.34	1.30333	2.77876e-18	5.37656e-16	1004.94	957.497	0.0688731	0.571826	0.855551	910.713	483.293	0.914078	4.00475e-12	1.48492e-10	1037.5	1292.64	-0.318544	0.0247273	0.0945277	NPR3	NC_003076.8	18228768	18231588
AT3G62720	825446	561	454	519	594	554	413	944	703	1288	1639	1515	2072	12.7865	13.2683	14.2074	12.8192	12.4622	11.5758	19.9616	18.8596	31.9067	39.3881	34.7278	43.5199	1605.09	548.371	1.55021	6.63836e-36	6.09371e-33	510.911	982.937	-0.943231	1.15784e-07	9.18686e-06	934.907	531.749	0.814194	1.95515e-05	0.000249565	527.151	1687.48	-1.67752	1.0446e-44	6.6551e-42	XT1	NC_003074.8	23201032	23202988
AT3G19030	821436	406	569	676	855	1024	886	1003	795	873	1549	1148	1260	36.4376	65.4794	72.8665	72.6568	90.7023	97.7845	83.5138	83.9804	85.1559	146.579	103.62	104.208	1226.68	604.273	1.02286	1.24202e-05	0.000374928	918.059	891.539	0.0408099	0.729021	0.921508	847.934	586.087	0.534772	0.0108024	0.0568869	947.885	1291.08	-0.446239	0.00590057	0.0310358	AT3G19030	NC_003074.8	6563928	6564424
AT3G57450	28719408	601	378	469	940	823	698	958	752	851	1563	1180	1687	15.6038	12.584	14.6247	23.1085	21.0888	22.2856	23.0758	22.9806	24.0139	42.7871	30.8116	40.3627	1364.72	511.918	1.41319	6.33905e-20	1.47146e-17	808.943	854.724	-0.079195	0.414009	0.755347	812.919	496.391	0.709164	1.64135e-09	4.43703e-08	834.72	1435.25	-0.781851	1.04922e-08	3.58297e-07	AT3G57450	NC_003074.8	21261046	21262763
AT1G72900	843621	491	281	442	897	895	1082	948	552	852	1224	751	1660	15.8702	11.646	17.1586	27.4524	28.5508	43.0072	28.4278	21.0004	29.9307	41.7138	24.4128	49.4445	1112.92	428.912	1.37495	1.11539e-08	6.00675e-07	966.186	777.626	0.310883	0.0774235	0.321341	739.519	415.985	0.82944	4.35223e-06	6.4994e-05	997.79	1169.48	-0.229532	0.523687	0.73698	F3N23.10	NC_003070.9	27432178	27433782
AT4G27280	828836	240	216	240	436	529	567	500	383	530	3093	1271	1938	8.86919	10.2352	10.6523	15.2562	19.294	25.7673	17.1426	16.6594	21.2875	120.517	47.2383	65.9987	1964.5	249.958	2.97467	3.46844e-13	3.8699e-11	514.639	472.145	0.121734	0.495264	0.809952	449.06	242.384	0.891738	1.00952e-08	2.44427e-07	531.547	2068.77	-1.96087	2.07868e-05	0.000270786	M4I22.90	NC_003075.7	13663415	13664621
AT4G24570	828559	123	245	267	326	407	394	445	415	497	3378	1505	1798	4.60266	11.7554	11.9998	11.5507	15.0312	18.1306	15.4489	18.2784	20.2133	133.279	56.6391	62.0015	2089.72	235.14	3.15269	1.61837e-08	8.55574e-07	376.825	456.542	-0.278776	0.101947	0.375931	434.252	228.063	0.932532	0.00117568	0.00908731	389.162	2201.58	-2.50051	1.24087e-08	4.14442e-07	DIC2	NC_003075.7	12686459	12687650
AT4G25620	828667	487	523	507	669	761	567	855	702	875	1414	1163	1266	10.4586	14.4017	13.077	13.6037	16.1296	14.9741	17.035	17.7447	20.4234	32.0177	25.1188	25.0545	1189.06	548.468	1.11812	9.50861e-13	9.60132e-11	657.218	814.117	-0.308424	0.00794485	0.0693451	774.326	531.805	0.544097	0.000197444	0.00193353	678.357	1251.22	-0.882897	2.78585e-11	1.66068e-09	M7J2.10	NC_003075.7	13067186	13069762
AT1G32920	28717292	384	441	480	599	652	634	764	597	678	1947	1129	1459	13.8465	20.39	20.7878	20.4514	23.2035	28.1133	25.5586	25.338	26.5715	74.0241	40.9431	48.4813	1408.1	473.636	1.57316	2.45455e-12	2.29489e-10	627.979	680.396	-0.118291	0.351205	0.705674	647.116	459.311	0.497415	0.00207504	0.0147524	648.391	1482.23	-1.19365	2.50678e-09	1.01602e-07	F9L11.25	NC_003070.9	11928757	11929993
AT5G08760	5008204	464	230	400	783	1424	1007	830	713	752	879	859	1128	43.9417	27.929	45.4964	70.2114	133.096	117.274	72.924	79.476	77.4023	87.7698	81.8141	98.4412	880.132	384.563	1.19238	1.01532e-10	7.59418e-09	1067.12	768.491	0.473354	0.00883365	0.0749354	730.929	372.984	0.967779	3.0762e-08	6.85358e-07	1102.2	925.31	0.251686	0.198365	0.417086	AT5G08760	NC_003076.8	2854857	2855617
AT5G61600	836281	251	312	347	524	672	566	599	467	581	2453	1079	1552	8.06031	12.847	13.3834	15.9329	21.2982	22.3515	17.8459	17.6515	20.2783	83.0563	34.8478	45.9281	1584.44	331.401	2.25792	2.11898e-07	9.22259e-06	585.305	550.085	0.0879045	0.533942	0.834135	523.186	321.393	0.706449	0.000186297	0.0018392	604.366	1668.5	-1.46519	0.00035077	0.00298712	ERF104	NC_003076.8	24766344	24767732
AT4G11280	826730	352	421	518	292	257	312	335	204	439	3117	1470	1421	8.39168	12.8694	14.8318	6.59137	6.04692	9.14689	7.40943	5.72432	11.3749	78.3502	35.2452	31.2183	1884.68	469.766	2.00459	2.87139e-05	0.00078256	288.361	325.648	-0.178268	0.444835	0.778081	309.717	455.624	-0.555273	0.0318651	0.130154	297.728	1986.28	-2.73856	3.02962e-09	1.19007e-07	ACS6	NC_003075.7	6863979	6866116
AT3G49530	824115	420	368	389	750	791	733	805	643	795	1248	923	1144	9.52897	10.7057	10.5999	16.1118	17.712	20.4509	16.9444	17.171	19.6038	29.8544	21.0608	23.9184	1024.99	421.942	1.28126	3.63466e-17	6.27368e-15	754.982	749.888	0.00825517	0.944913	0.985884	713.226	409.132	0.803164	3.76195e-11	1.23522e-09	779.419	1078.45	-0.469343	0.00178636	0.0116988	NAC062	NC_003074.8	18362443	18364959
AT5G36700	833646	712	1415	1820	286	258	539	451	1554	236	284	936	330	15.6215	39.8078	47.9592	5.94149	5.58672	14.5427	9.18021	40.1311	5.62771	6.56989	20.6535	6.67214	479.236	1461.56	-1.60862	0.0249289	0.210732	374.281	792.678	-1.08277	0.237191	0.593236	754.353	1417.83	-0.910496	0.322538	0.602845	386.819	504.44	-0.383584	0.583484	0.784507	F5H8.7	NC_003076.8	14480482	14483927
AT3G27960	822420	460	369	440	573	534	370	917	752	1072	961	1019	1300	7.22724	7.43379	8.30281	8.52424	8.28039	7.14874	13.3665	13.9066	18.3057	15.9197	16.1014	18.822	1006.4	453.691	1.15056	9.34785e-20	2.12112e-17	481.782	918.833	-0.929257	9.28269e-11	2.03423e-08	873.94	439.956	0.990275	3.13351e-11	1.03546e-09	497.043	1057.96	-1.08813	4.39414e-18	6.12057e-16	KLCR2	NC_003074.8	10380230	10383249
AT4G17460	827457	545	400	470	485	520	366	573	431	674	1178	1366	1301	16.8349	15.8432	17.4369	14.1854	15.853	13.9029	16.4211	15.6703	22.6282	38.3668	42.4365	37.0338	1185.39	503.652	1.23415	6.35946e-30	4.14288e-27	449.261	561.084	-0.319701	0.0380564	0.204805	533.656	488.38	0.127418	0.424334	0.697495	463.624	1246.9	-1.42595	9.73748e-37	4.05139e-34	HAT1	NC_003075.7	9739518	9741234
AT3G50060	824168	284	300	255	221	251	184	403	246	553	2360	1205	1519	7.36495	9.97567	7.94236	5.42663	6.42422	5.86789	9.69594	7.50886	15.5867	64.5298	31.4278	36.301	1583.77	302.781	2.38817	1.02332e-22	3.22906e-20	215.713	400.546	-0.893053	8.32472e-05	0.00208492	380.954	293.542	0.377657	0.124587	0.341622	222.646	1667.76	-2.90478	1.56055e-37	6.62812e-35	MYB77	NC_003074.8	18557607	18559326
AT3G44260	823551	225	330	386	343	511	402	395	485	330	2168	977	1174	7.49518	14.0956	15.4435	10.8188	16.8002	16.4679	12.2076	19.0164	11.9479	76.1475	32.7318	36.0393	1350.43	344.955	1.96949	8.29493e-05	0.0020207	417.355	410.391	0.0250205	0.903124	0.976316	390.384	334.573	0.223693	0.3956	0.673786	431.009	1422.66	-1.72296	8.49517e-05	0.000889071	CAF1a	NC_003074.8	15952008	15953346
AT4G32800	829416	394	218	258	491	533	397	584	496	720	837	748	1087	12.6342	8.96352	9.93643	14.9081	16.8684	15.6551	17.374	18.7207	25.0936	28.2993	24.123	32.1212	820.047	305.357	1.42206	1.38471e-16	2.21938e-14	467.054	604.379	-0.370883	0.0133298	0.100188	574.86	296.066	0.953736	2.73254e-07	5.1999e-06	482.036	862.054	-0.838998	8.24805e-10	3.76181e-08	T16I18.10	NC_003075.7	15819489	15820879
AT3G47500	823904	874	628	838	473	593	481	509	456	433	481	391	397	20.5181	18.9041	23.6281	10.5141	13.7397	13.8862	11.0861	12.6002	11.0482	11.9061	9.23165	8.58866	393.311	833.541	-1.08489	3.15888e-12	2.93979e-10	512.595	468.559	0.129058	0.347694	0.704128	445.661	808.364	-0.860457	1.72392e-11	5.89471e-10	529.238	413.959	0.354436	0.0353097	0.123895	CDF3	NC_003074.8	17503883	17506124
AT4G37240	829878	331	339	346	238	303	177	423	291	629	1293	982	1171	17.7028	23.2478	22.2253	12.0525	15.9938	11.6413	20.9888	18.3187	36.563	72.9138	52.8204	57.7138	1065.82	366.718	1.54138	4.0641e-21	1.09181e-18	234.314	449.371	-0.93804	6.04973e-05	0.00162101	427.411	355.59	0.266496	0.266835	0.541086	241.817	1121.46	-2.21075	1.59919e-39	7.582e-37	AP22.53	NC_003075.7	17524461	17525294
AT2G27500	817295	289	271	360	366	385	317	560	495	723	851	808	967	6.47776	7.78871	9.69141	7.76774	8.51692	8.73774	11.6452	13.0593	17.6134	20.1119	18.2144	19.9739	808.563	331.66	1.28815	3.3091e-16	5.18041e-14	352.442	597.992	-0.762527	1.84995e-06	9.05686e-05	568.796	321.675	0.823351	2.60592e-05	0.000321505	363.781	850.345	-1.22651	5.71808e-26	1.43919e-23	F10A12.18	NC_003071.7	11752064	11754066
AT4G08930	826471	333	256	317	498	469	377	685	534	739	648	658	827	10.9538	10.7977	12.5238	15.5109	15.2261	15.2502	20.9047	20.6752	26.4205	22.4746	21.7682	25.0689	655.212	323.424	1.01934	8.46818e-15	1.13255e-12	441.59	654.744	-0.567611	1.19232e-05	0.000429517	622.737	313.639	0.989552	1.2793e-11	4.44804e-10	455.687	688.875	-0.596533	3.11616e-07	6.98121e-06	APRL6	NC_003075.7	5729169	5730850
AT5G25190	832590	291	209	365	218	271	167	406	248	508	1224	1089	1068	12.5048	11.5159	18.8379	8.87004	11.4934	8.82494	16.1861	12.5436	23.7259	55.4576	47.0638	42.2924	1046.81	309.357	1.75872	2.1073e-20	5.0067e-18	214.471	386.667	-0.849469	9.43029e-05	0.00228111	367.747	300.099	0.293852	0.23807	0.507049	221.345	1101.65	-2.31261	2.003e-50	1.63341e-47	ESE3	NC_003076.8	8706745	8707885
AT2G40475	818642	592	585	678	567	644	465	420	407	246	291	230	250	21.0574	26.6813	28.9648	19.0964	22.6081	20.3399	13.8601	17.0398	9.5103	10.9137	8.22785	8.19466	238.752	669.296	-1.48718	1.69295e-17	2.99905e-15	550.722	359.732	0.615504	0.000716093	0.0111616	342.15	649.064	-0.923643	6.64638e-06	9.4995e-05	568.409	251.256	1.17975	4.11962e-14	3.68363e-12	ASG8	NC_003071.7	16906899	16908152
AT1G73540	843688	247	278	294	316	318	267	337	328	369	977	602	702	10.0432	14.494	14.3575	12.166	12.7613	13.3505	12.7127	15.6976	16.3071	41.8856	24.6176	26.3038	708.904	296.927	1.25719	2.33353e-08	1.20835e-06	297.241	348.309	-0.227162	0.116743	0.405114	331.307	287.935	0.204185	0.266836	0.541086	306.789	746.319	-1.28243	6.41419e-11	3.59247e-09	NUDT21	NC_003070.9	27645552	27646743
AT3G25600	822147	231	173	214	341	442	375	423	336	427	684	505	688	8.64402	8.30078	9.61779	12.0822	16.3238	17.2563	14.6851	14.7989	17.3663	26.9871	19.0051	23.7247	579.145	220.337	1.39388	9.58385e-17	1.58644e-14	384.919	396.531	-0.044861	0.77331	0.937525	377.145	213.669	0.819221	2.85373e-08	6.37858e-07	397.466	609.192	-0.61777	0.000451563	0.00370314	T5M7.6	NC_003074.8	9306776	9307967
AT2G42870	818887	253	260	226	350	308	252	505	315	450	546	607	627	9.38069	12.3611	10.0642	12.2877	11.2709	11.4902	17.3716	13.7471	18.1344	21.3454	22.6349	21.4235	548.233	266.4	1.04513	5.24242e-13	5.54297e-11	298.648	420.716	-0.495394	0.000683215	0.0107814	400.107	258.275	0.635703	0.000165209	0.00165795	308.15	576.607	-0.903047	1.27537e-13	1.06561e-11	PAR1	NC_003071.7	17836416	17837618
AT1G79160	844257	492	385	518	434	516	340	445	419	292	253	239	210	17.2392	17.2974	21.7991	14.3989	17.8442	14.6502	14.4659	17.2804	11.1202	9.34693	8.4222	6.78078	217.59	498.951	-1.19861	1.68821e-12	1.61581e-10	422.57	387.395	0.127083	0.451955	0.78216	368.46	483.902	-0.393683	0.0284173	0.119752	436.12	229.024	0.932016	3.00045e-08	8.90536e-07	YUP8H12R.23	NC_003070.9	29779517	29780876
AT4G29780	829100	144	108	137	201	234	204	304	233	218	1574	510	623	2.57438	2.47572	2.94163	3.40245	4.12877	4.4849	5.04216	4.9029	4.23587	29.6696	9.16971	10.2638	852.087	138.749	2.61836	2.28176e-06	8.3177e-05	212.083	251.196	-0.248143	0.129938	0.430655	238.901	134.553	0.829056	1.25252e-06	2.11688e-05	218.965	898.318	-2.03666	0.000279889	0.00247018	F27B13.20	NC_003075.7	14579563	14582057
AT1G78170	844153	517	497	506	395	451	295	420	399	245	198	228	174	19.0899	23.5309	22.4399	13.8101	16.4356	13.3952	14.3878	17.341	9.83232	7.7086	8.46689	5.92067	185.821	547.044	-1.55809	4.2803e-20	1.00512e-17	373.246	356.407	0.0682738	0.71961	0.918689	338.985	530.431	-0.645753	0.000987995	0.00784111	385.183	195.576	0.980722	2.68809e-08	8.11883e-07	T11I11.11	NC_003070.9	29413874	29415197
AT4G38400	829997	241	184	216	242	211	127	375	320	424	575	624	629	9.54682	9.34606	10.2767	9.07703	8.24934	6.18669	13.7818	14.9203	18.2551	24.0163	24.8601	22.9615	563.556	228.587	1.30165	7.18632e-25	2.72177e-22	187.691	375.44	-0.994067	4.08914e-08	3.74492e-06	357.099	221.659	0.686878	1.56e-05	0.000204434	193.573	592.79	-1.60778	4.9297e-24	1.09241e-21	EXLA2	NC_003075.7	17978422	17979740
AT3G23170	821893	239	213	274	133	131	102	151	145	219	1080	623	689	10.2308	11.6913	14.0871	5.39077	5.5345	5.36939	5.99684	7.3058	10.189	48.7453	26.8211	27.1794	745.26	261.048	1.51397	1.61191e-10	1.17944e-08	120.226	173.825	-0.528915	0.0173949	0.119883	165.345	253.176	-0.615721	0.00576063	0.0342273	124.068	784.822	-2.66022	2.00038e-31	6.68553e-29	AT3G23170	NC_003074.8	8267920	8268961
AT1G23710	838981	200	196	201	271	288	306	361	291	324	664	320	456	6.68234	8.397	8.06589	8.57343	9.49699	12.5728	11.1902	11.444	11.7658	23.3918	10.7529	14.0402	447.96	215.063	1.05939	4.65676e-05	0.00121346	289.324	326.068	-0.17689	0.269385	0.630013	310.123	208.535	0.576307	0.000134837	0.00138409	298.758	471.631	-0.659907	0.00961278	0.045682	F5O8.26	NC_003070.9	8385188	8386522
AT5G65920	836721	216	155	175	252	221	196	328	230	395	524	447	595	4.08765	3.76115	3.97755	4.51552	4.12769	4.56131	5.75874	5.12313	8.12446	10.4556	8.50754	10.3764	482.03	194.022	1.31157	5.31021e-18	9.8385e-16	220.398	318.117	-0.529986	0.00429216	0.0438919	302.561	188.13	0.684669	0.000503143	0.00438271	227.438	506.904	-1.15712	3.89398e-15	3.91067e-13	K14B20.9	NC_003076.8	26363709	26366065
AT3G08720	820019	163	98	158	364	489	424	298	297	260	311	258	447	3.04845	2.3501	3.549	6.44584	9.026	9.75148	5.17061	6.53786	5.28496	6.13266	4.85274	7.70385	310.971	148.448	1.06575	2.72986e-06	9.80951e-05	425.35	287.748	0.563719	0.00110436	0.0154007	273.698	143.981	0.922633	2.24971e-06	3.5686e-05	439.255	326.784	0.424175	0.037965	0.130941	S6K2	NC_003074.8	2648372	2651231
AT5G66070	836739	178	133	209	224	273	274	277	226	288	601	330	455	5.57167	5.33809	7.85722	6.63895	8.43379	10.547	8.04412	8.32647	9.79793	19.8352	10.3886	13.1246	430.24	186.004	1.20963	1.40814e-06	5.32536e-05	258.117	264.779	-0.040413	0.824975	0.953883	251.838	180.42	0.481322	0.0126707	0.0646301	266.572	452.869	-0.76648	0.00138299	0.00942345	K2A18.15	NC_003076.8	26421610	26423240
AT1G49840	841407	208	171	187	249	248	190	327	190	319	452	392	478	4.05497	4.27454	4.37848	4.59632	4.77167	4.55502	5.91433	4.35978	6.75914	9.29094	7.68575	8.58738	407.598	202.374	1.01109	5.97489e-12	5.3628e-10	225.566	276.735	-0.29638	0.0955838	0.362934	263.177	196.232	0.426029	0.0238965	0.105344	232.775	428.722	-0.880132	6.92988e-10	3.22556e-08	F10F5.2	NC_003070.9	18451746	18454463
AT1G72940	843625	154	113	136	255	240	251	238	191	199	669	355	555	3.84824	3.62067	4.08167	6.03349	5.91899	7.71309	5.51763	5.61775	5.4047	17.6265	8.92167	12.7804	489.117	143.489	1.76843	9.33402e-14	1.09593e-11	248.39	209.62	0.240949	0.135892	0.44116	199.367	139.141	0.517916	0.00167205	0.0123024	256.426	514.705	-1.00678	9.65849e-06	0.000139849	F3N23.14	NC_003070.9	27441981	27443859
AT5G60270	836149	136	171	191	156	141	145	269	219	362	365	430	511	2.61363	4.21376	4.40855	2.83868	2.67435	3.42678	4.79613	4.95378	7.56119	7.39596	8.31092	9.04971	400.599	181.448	1.14831	4.04295e-08	2.01102e-06	146.853	285.321	-0.960551	4.14339e-06	0.000176964	271.385	175.97	0.628315	0.0109237	0.0574659	151.589	421.119	-1.47997	2.8112e-19	4.34181e-17	F15L12.9	NC_003076.8	24257723	24260043
AT3G28340	822462	88	130	148	154	204	167	222	181	235	575	329	461	2.25716	4.27556	4.55932	3.74014	5.16423	5.26756	5.28283	5.46445	6.55126	15.5505	8.48696	10.8966	423.187	134.189	1.66158	5.40764e-09	3.05903e-07	174.29	213.6	-0.295677	0.113721	0.401031	203.161	130.146	0.64828	0.0114462	0.0595912	179.968	445.38	-1.3088	1.24209e-08	4.14442e-07	GATL10	NC_003074.8	10588947	10590685
AT2G44940	819103	374	239	376	255	322	218	245	203	182	146	154	143	12.8029	10.4907	15.459	8.26537	10.8789	9.17709	7.781	8.17935	6.77148	5.2697	5.30191	4.51108	136.878	351.255	-1.36151	4.87315e-13	5.20706e-11	261.152	210.289	0.313253	0.0579329	0.266407	200.003	340.686	-0.769517	1.67118e-05	0.000217759	269.564	144.018	0.90607	5.18804e-07	1.09947e-05	T13E15.25	NC_003071.7	18537177	18538479
AT1G69900	843326	112	107	138	188	193	145	282	199	282	441	265	482	3.03322	3.71569	4.48873	4.82093	5.15868	4.82911	7.08548	6.34347	8.30065	12.5928	7.21786	12.0294	365.661	128.76	1.50857	9.27834e-10	5.87386e-08	172.69	254.122	-0.557173	0.000779064	0.011921	241.688	124.881	0.957235	1.97103e-06	3.16299e-05	178.214	384.498	-1.10899	2.46398e-07	5.71481e-06	T17F3.7	NC_003070.9	26326216	26327965
AT2G30230	817573	145	105	143	161	175	150	277	221	278	421	325	395	5.77987	5.36671	6.84611	6.07662	6.88467	7.35282	10.2438	10.3688	12.044	17.6941	13.0289	14.5096	352.638	140.085	1.33101	5.19415e-13	5.52084e-11	160.853	259.471	-0.69209	2.26514e-05	0.000734097	246.786	135.857	0.860438	8.71536e-07	1.52026e-05	166.049	371.014	-1.16179	3.01537e-11	1.78705e-09	T9D9.4	NC_003071.7	12897054	12898172
AT4G21740	828262	158	131	127	183	212	139	258	192	290	366	295	405	6.48944	6.89907	6.26486	7.11685	8.59371	7.02066	9.83113	9.28194	12.9457	15.85	12.1856	15.329	328.265	148.592	1.14438	4.47146e-11	3.58338e-09	174.768	247.223	-0.498431	0.00674859	0.0616211	235.135	144.065	0.707305	0.000169276	0.00169149	180.362	345.218	-0.934782	7.41904e-08	1.99804e-06	F17L22.200	NC_003075.7	11545631	11546716
AT1G72520	843584	116	82	139	179	181	307	270	192	239	419	123	483	1.69867	1.53969	2.44468	2.48193	2.61591	5.52842	3.66815	3.30932	3.80386	6.46936	1.81147	6.51787	314.603	120.385	1.38596	0.0178052	0.166163	228.63	233.174	-0.0344369	0.894403	0.974008	221.761	116.778	0.926472	7.56047e-06	0.000106803	236.249	330.654	-0.485978	0.457913	0.685324	LOX4	NC_003070.9	27308513	27312756
AT5G23130	832377	154	91	145	195	232	149	245	181	318	310	298	377	3.8504	2.9174	4.35422	4.61643	5.7249	4.58125	5.68309	5.32661	8.6415	8.17229	7.49337	8.68631	302.839	138.032	1.13073	1.34616e-09	8.33915e-08	188.463	248.955	-0.399871	0.0546699	0.257007	236.788	133.876	0.820444	0.000547212	0.00471095	194.5	318.429	-0.709606	1.34429e-05	0.000187455	MYJ24.12	NC_003076.8	7781172	7783620
AT1G67470	843068	116	77	129	223	269	245	255	183	203	291	266	328	2.97535	2.53245	3.974	5.41592	6.80969	7.72786	6.06812	5.52483	5.65918	7.86992	6.8618	7.75288	272.515	114.681	1.24797	4.58361e-10	3.07529e-08	245.403	213.011	0.199265	0.238535	0.594491	202.583	111.24	0.865178	2.04771e-05	0.000259934	253.399	286.596	-0.181356	0.290959	0.528632	T1F15.6	NC_003070.9	25272122	25273860
AT3G05320	819696	76	123	151	130	154	125	231	206	277	358	299	401	1.41898	2.94468	3.38609	2.29823	2.83778	2.87003	4.00138	4.52708	5.62109	7.04764	5.6145	6.89949	325.744	128.768	1.34505	1.19384e-06	4.61869e-05	135.32	240.029	-0.82747	1.3758e-05	0.000484239	228.308	124.903	0.875271	0.00222772	0.0156281	139.7	342.562	-1.29696	1.92636e-13	1.57091e-11	T12H1.29	NC_003074.8	1513062	1515568
AT4G27410	828849	137	104	146	115	153	150	239	146	379	258	300	381	3.22301	3.13721	4.12527	2.56169	3.55245	4.33956	5.21643	4.0428	9.69076	6.39968	7.09805	8.25991	287.663	138.307	1.05827	2.39474e-08	1.23372e-06	140.098	255.173	-0.868393	0.00271614	0.0309241	242.699	134.14	0.855845	0.00377022	0.024254	144.703	302.349	-1.07034	3.67236e-07	8.08513e-06	RD26	NC_003075.7	13707192	13709170
AT4G17490	827463	71	54	69	124	132	136	158	101	135	520	228	442	2.36691	2.30827	2.76268	3.9141	4.34303	5.5754	4.88669	3.96308	4.89141	18.2778	7.64425	13.5786	368.338	69.2484	2.41108	3.89725e-16	6.05422e-14	130.907	130.545	-0.00399271	0.984814	0.997992	124.15	67.1553	0.889458	7.73996e-05	0.000846233	135.169	387.557	-1.52244	4.20951e-08	1.19194e-06	ERF6	NC_003075.7	9752824	9754161
AT3G45210	823657	295	182	238	206	252	206	173	156	112	118	119	103	8.85489	7.0049	8.58017	5.85484	7.46546	7.60399	4.81771	5.51154	3.65389	3.73457	3.5924	2.8491	105.289	252.747	-1.26776	4.56798e-11	3.64626e-09	219.957	147.514	0.575671	0.00355126	0.0380731	140.301	245.092	-0.807835	4.46944e-05	0.000520921	227.092	110.812	1.03569	2.50907e-07	5.81278e-06	AT3G45210	NC_003074.8	16556684	16558169
AT1G72920	843623	103	67	105	164	155	169	144	97	108	467	211	368	3.77508	3.14871	4.62207	5.69141	5.60681	7.61709	4.8965	4.18455	4.30219	18.0469	7.77764	12.4293	324.362	97.7443	1.72912	3.84357e-09	2.23691e-07	162.866	115.64	0.486495	0.0161222	0.114103	109.975	94.8037	0.215113	0.340288	0.621243	168.148	341.365	-1.02359	0.000155081	0.00148783	F3N23.12	NC_003070.9	27437899	27439209
AT2G39650	818548	106	61	134	132	199	172	130	134	126	413	152	258	2.81602	2.07792	4.27555	3.3204	5.21768	5.61915	3.2041	4.19007	3.63812	11.5685	4.06115	6.31623	256.58	107.027	1.26012	0.000545362	0.0102452	168.005	131.514	0.352568	0.11988	0.410708	125.096	103.839	0.265547	0.330982	0.611592	173.528	270.195	-0.639766	0.0496487	0.159309	F12L6.31	NC_003071.7	16527730	16529494
AT4G29110	829032	176	124	157	196	241	294	136	131	111	103	49	75	7.24208	6.54247	7.75904	7.63648	9.78729	14.8768	5.19186	6.34467	4.96421	4.46874	2.02779	2.84394	70.5229	162.514	-1.2076	2.04602e-05	0.000584131	247.406	126.99	0.959538	5.20815e-05	0.00145502	120.787	157.595	-0.387764	0.0441457	0.165982	255.592	74.2373	1.78334	7.92672e-09	2.75771e-07	F19B15.140	NC_003075.7	14348637	14349720
AT5G02515	28720476	225	154	204	139	140	132	145	112	107	112	123	90	9.44124	8.28584	10.281	5.52266	5.79789	6.81136	5.6448	5.53162	4.87986	4.95521	5.19072	3.48015	100.817	207.171	-1.04261	8.51973e-07	3.34089e-05	136.391	121.177	0.166162	0.394045	0.740766	115.246	200.908	-0.802087	9.77734e-06	0.000135434	140.798	106.13	0.407635	0.0741645	0.213227	AT5G02515	NC_003076.8	5239271	5240333
AT5G04760	830354	89	88	89	99	122	90	140	119	157	262	176	198	3.51934	4.46193	4.22687	3.70674	4.7613	4.37649	5.13609	5.53867	6.74757	10.9237	6.99938	7.21514	197.455	95.8501	1.04498	1.27685e-05	0.000384866	102.519	139.545	-0.444112	0.0357027	0.196418	132.728	92.9395	0.517108	0.0175057	0.0832671	105.83	207.854	-0.973077	3.12663e-05	0.000379872	MUK11.7	NC_003076.8	1373530	1374787
AT5G47230	834770	70	37	86	127	142	137	123	109	78	302	139	158	2.3981	1.62532	3.53855	4.11964	4.80123	5.77168	3.90938	4.39524	2.90429	10.9087	4.78917	4.9881	187.416	68.4434	1.45059	8.81118e-05	0.00211082	135.306	103.606	0.381959	0.0942807	0.36074	98.5388	66.4055	0.566981	0.0675061	0.225271	139.709	197.456	-0.499483	0.103943	0.269432	ERF5	NC_003076.8	19179881	19181182
AT4G24380	828540	98	59	68	77	85	83	122	83	113	321	172	179	3.43382	2.65077	2.86166	2.55464	2.93945	3.57637	3.96593	3.42308	4.30335	11.8592	6.06116	5.77981	209.952	79.2791	1.40038	3.61068e-06	0.000125073	81.6719	105.686	-0.379457	0.103478	0.378765	100.513	76.8676	0.382957	0.0998146	0.296231	84.3292	221.168	-1.39326	2.39622e-06	4.17894e-05	T22A6.210	NC_003075.7	12612378	12613719
AT3G55840	824750	64	37	56	66	71	67	97	80	92	316	218	265	1.52494	1.13043	1.60258	1.48903	1.66966	1.96319	2.14427	2.24363	2.38253	7.93886	5.22404	5.81874	247.509	55.4583	2.15196	1.93934e-18	3.9165e-16	67.8321	89.9905	-0.41231	0.0867568	0.342013	85.5913	53.7849	0.664274	0.009606	0.0515976	70.0321	260.475	-1.89984	1.59206e-16	1.88705e-14	AT3G55840	NC_003074.8	20716995	20718866
AT5G62020	836322	81	47	73	101	172	129	114	97	99	207	112	162	2.05985	1.53256	2.22962	2.43197	4.31692	4.03416	2.68961	2.90342	2.73629	5.55032	2.86447	3.79642	149.198	71.0456	1.06632	0.000265273	0.00560375	133.675	103.728	0.363942	0.13192	0.434155	98.6574	68.9039	0.512419	0.0318303	0.130048	138.067	157.031	-0.186611	0.518499	0.733054	HSFB2A	NC_003076.8	24915807	24917643
AT3G50800	824244	53	32	31	76	77	67	88	70	86	358	168	285	2.56404	1.98504	1.80123	3.48136	3.6765	3.986	3.94971	3.98597	4.52194	18.2612	8.17399	12.7058	251.435	40.7718	2.6178	1.78162e-16	2.83305e-14	72.7222	81.5546	-0.167146	0.48308	0.802888	77.5671	39.5253	0.963881	0.000622305	0.00528039	75.0631	264.61	-1.81874	8.38874e-11	4.63472e-09	AT3G50800	NC_003074.8	18882112	18883033
AT3G45650	823707	78	56	49	150	128	96	137	91	131	136	82	220	1.51597	1.39558	1.1438	2.76042	2.45529	2.29446	2.47031	2.08174	2.76723	2.78698	1.60283	3.94029	133.494	64.8144	1.04206	0.00194234	0.0294707	122.128	119.274	0.0352347	0.865508	0.965447	113.435	62.831	0.850473	0.000429457	0.00382309	125.99	140.198	-0.154545	0.603281	0.796329	NAXT1	NC_003074.8	16758877	16761430
AT3G19580	821495	60	50	71	84	101	110	127	126	122	157	123	154	1.91986	2.05143	2.72856	2.54497	3.18958	4.32835	3.77011	4.74542	4.24281	5.2968	3.95821	4.54095	134.003	64.9676	1.04678	2.03076e-05	0.00058172	99.1589	126.274	-0.35403	0.135785	0.440981	120.11	63.0132	0.931044	0.000113708	0.00119269	102.418	140.97	-0.467829	0.0587283	0.180614	ZF2	NC_003074.8	6802903	6804296
AT4G16447	827342	172	101	125	138	151	113	120	108	49	82	51	68	10.96	8.25225	9.56642	8.32621	9.49629	8.85469	7.09409	8.10015	3.39355	5.50926	3.26835	3.993	62.2729	140.218	-1.17627	6.05383e-06	0.000197507	132.188	92.3594	0.517581	0.0661825	0.288968	87.8396	135.961	-0.632518	0.0355089	0.141115	136.431	65.5345	1.0608	2.44137e-05	0.000309336	AT4G16447	NC_003075.7	9278694	9279393
AT1G66400	842958	48	89	100	57	33	36	58	51	75	333	149	157	2.19592	5.22077	5.49456	2.46909	1.48999	2.02531	2.46171	2.7462	3.72918	16.0626	6.85548	6.61887	200.345	87.5659	1.19793	0.00274843	0.039191	41.3656	61.8757	-0.577981	0.0763397	0.317994	58.8546	84.9318	-0.524404	0.146988	0.377579	42.6655	211.129	-2.30483	1.89917e-10	9.95043e-09	CML23	NC_003070.9	24770419	24771393
AT3G61890	825362	168	88	188	86	94	60	97	92	79	67	82	82	7.10966	4.7752	9.55553	3.44607	3.92611	3.12251	3.80842	4.58263	3.63365	2.98959	3.49003	3.19788	71.0756	157.126	-1.14571	3.50909e-05	0.000941118	78.3332	89.9813	-0.19375	0.41593	0.756721	85.5855	152.432	-0.836272	0.00190635	0.0137041	80.8292	74.7464	0.11579	0.640405	0.819685	HB-12	NC_003074.8	22914154	22915393
AT2G30040	817555	54	47	64	62	49	46	94	47	94	185	153	233	1.50447	1.67902	2.14154	1.63556	1.34735	1.57601	2.42969	1.54125	2.84638	5.43447	4.28703	5.9821	175.319	59.3071	1.56823	1.3925e-10	1.02633e-08	51.7001	77.5052	-0.588367	0.0497035	0.241665	73.7054	57.5215	0.363956	0.236352	0.505737	53.3454	184.306	-1.79028	5.01028e-14	4.40278e-12	MAPKKK14	NC_003071.7	12821569	12823169
AT4G19230	827663	85	32	65	97	51	32	88	55	125	130	109	177	1.79262	0.865344	1.64642	1.93699	1.06154	0.829913	1.72181	1.36527	2.86521	2.89075	2.31192	3.43995	127.498	63.3311	1.00199	0.0010162	0.0173623	57.5218	89.405	-0.628937	0.0862973	0.341039	85.0331	61.4248	0.463356	0.197586	0.455134	59.2672	134.004	-1.16795	0.000308063	0.00267939	CYP707A1	NC_003075.7	10521259	10523961
AT5G54490	835537	34	23	39	113	101	97	84	75	45	188	83	149	1.48536	1.2884	2.04633	4.67433	4.35482	5.21121	3.40461	3.85658	2.1367	8.65983	3.64677	5.99859	130.221	34.2265	1.92655	1.03653e-07	4.71456e-06	102.929	68.115	0.59435	0.0242536	0.151599	64.783	33.2002	0.963709	0.00558648	0.0333847	106.234	137.044	-0.367654	0.215389	0.440479	PBP1	NC_003076.8	22121102	22122122
AT1G14250	837986	93	184	108	60	16	76	122	61	78	52	32	84	2.12512	5.39122	2.96402	1.29819	0.36084	2.13563	2.58639	1.64066	1.93719	1.25285	0.735404	1.76884	51.2092	142.502	-1.47068	0.000230194	0.0049455	52.3983	85.4307	-0.716771	0.10933	0.392233	81.2345	138.123	-0.757071	0.0248288	0.108252	54.1127	53.7819	0.000366073	0.999446	0.999839	AT1G14250	NC_003070.9	4868346	4871488
AT1G75580	843893	145	68	56	136	129	81	73	55	47	29	49	51	6.9247	4.164	3.21202	6.14977	6.0802	4.75698	3.23437	3.0916	2.43954	1.46025	2.35345	2.24446	39.452	93.0564	-1.2409	0.000620944	0.011417	112.425	58.1231	0.953849	0.00011893	0.00274689	55.2769	90.1913	-0.711641	0.0291797	0.122092	115.974	41.4608	1.48323	1.37635e-07	3.43874e-06	F10A5.21	NC_003070.9	28377377	28378310
AT5G35777	3771299	37	52	34	56	71	59	100	61	100	96	107	136	0.360737	0.650072	0.398131	0.516968	0.683191	0.707382	0.904529	0.700013	1.05966	0.986864	1.04918	1.2219	103.929	44.8967	1.22342	3.7407e-05	0.000996617	61.7246	86.5501	-0.493813	0.0665282	0.289584	82.3116	43.519	0.931227	0.00337988	0.0221461	63.7323	109.244	-0.78379	0.00172886	0.0113771	AT5G35777	NC_003076.8	13949228	13953802
AT3G53010	824467	39	38	39	63	62	64	79	67	90	104	84	116	1.44364	1.80362	1.73386	2.20811	2.26506	2.9133	2.71302	2.91914	3.62086	4.05904	3.12715	3.95694	93.5974	41.7772	1.1697	2.04859e-05	0.000584131	62.9732	79.1721	-0.334416	0.203771	0.547835	75.3044	40.509	0.898334	0.00157947	0.0117214	65.0145	98.4291	-0.604851	0.0186602	0.0762568	AT3G53010	NC_003074.8	19656488	19658124
AT3G62570	825431	36	36	32	57	74	47	65	58	63	126	108	135	0.813458	1.04305	0.868441	1.21953	1.65029	1.306	1.36264	1.54258	1.54721	3.00193	2.45433	2.81109	113.733	37.4501	1.60915	1.16495e-09	7.28364e-08	58.3376	62.4043	-0.0930875	0.734583	0.923144	59.3555	36.3084	0.71261	0.0165663	0.0798096	60.2143	119.622	-0.988205	5.9684e-05	0.000657007	AT3G62570	NC_003074.8	23142485	23144747
AT4G25470	828651	44	61	53	25	27	26	34	36	29	291	137	69	1.99047	3.53836	2.87963	1.07085	1.20548	1.4464	1.42697	1.91687	1.42586	13.8801	6.23304	2.87648	157.461	57.7133	1.4503	0.00183263	0.0281231	25.9662	33.3889	-0.364377	0.342176	0.698622	31.7593	55.9576	-0.814611	0.0189472	0.088513	26.8094	166.148	-2.63412	1.25202e-08	4.16393e-07	CBF2	NC_003075.7	13015250	13016235
AT1G13670	837928	70	21	22	104	78	40	81	76	53	92	98	74	2.50186	0.962396	0.944378	3.51954	2.75141	1.75808	2.68586	3.19717	2.05882	3.46697	3.52263	2.43728	81.8901	38.3313	1.07894	0.00801271	0.0929987	71.1081	70.363	0.0248514	0.936226	0.984099	66.9238	37.1516	0.832948	0.0427979	0.161897	73.2996	86.2043	-0.223702	0.469319	0.694555	F21F23.11	NC_003070.9	4688018	4689265
AT5G51790	835253	67	37	27	46	40	20	73	41	84	100	143	112	1.51547	1.07311	0.733491	0.985184	0.892952	0.556309	1.5319	1.09155	2.06504	2.3849	3.25301	2.33453	109.49	45.6448	1.25279	6.98288e-05	0.00173456	34.0488	65.6569	-0.93839	0.00810739	0.0702972	62.4418	44.2377	0.491477	0.177847	0.426079	35.1073	115.185	-1.69981	2.06067e-08	6.42779e-07	MIO24.8	NC_003076.8	21039533	21041618
AT4G27657	828879	46	50	65	15	37	20	46	28	37	199	87	120	2.87772	4.01079	4.88384	0.888522	2.28448	1.53863	2.66982	2.06175	2.51576	13.1262	5.47376	6.918	126.663	58.3868	1.11993	0.00188374	0.028711	23.7352	36.6896	-0.632085	0.136849	0.443038	34.8914	56.6307	-0.68854	0.0374117	0.147034	24.5171	133.4	-2.44367	2.75945e-09	1.1122e-07	AT4G27657	NC_003075.7	13812989	13813701
--	28717163	71	51	80	54	64	59	96	65	68	30	37	36	3.70401	3.41156	5.01258	2.66744	3.29525	3.78511	4.64642	3.9913	3.85567	1.65018	1.9413	1.73071	31.7059	72.126	-1.18511	0.000131972	0.00304202	58.945	75.8392	-0.372332	0.160082	0.484518	72.1234	69.9594	0.0471784	0.85726	0.945034	60.8649	33.3453	0.862878	0.00722544	0.0364526	AT1G09765	NC_003070.9	24298705	24299559
AT3G16860	820941	37	34	46	35	37	43	61	33	79	103	61	134	0.690532	0.813636	1.03109	0.618496	0.68152	0.986878	1.0562	0.724909	1.60246	2.02683	1.14495	2.3046	91.3235	42.1503	1.12011	0.00109035	0.018365	38.646	57.4296	-0.581501	0.112777	0.39897	54.6182	40.8818	0.423198	0.248119	0.519189	39.9116	95.9753	-1.27623	0.000215883	0.00197452	COBL8	NC_003074.8	5759375	5762264
AT3G13600	820562	47	22	33	48	35	30	54	47	75	96	75	115	0.90558	0.543527	0.763661	0.875703	0.665567	0.710826	0.965287	1.06589	1.57061	1.95028	1.45334	2.04191	87.8999	35.6492	1.29173	3.26376e-05	0.000878823	36.9523	59.2108	-0.675026	0.0409454	0.214613	56.3203	34.5697	0.692904	0.0469547	0.173294	38.1166	92.4163	-1.275	1.53067e-05	0.000209575	AT3G13600	NC_003074.8	4444554	4447660
AT1G05680	837075	107	6	252	7	7	25	56	2	152	3	6	41	2.71948	0.195534	7.69239	0.168456	0.175588	0.781368	1.32046	0.0598302	4.19878	0.0803936	0.153366	0.960275	14.7052	129.088	-3.13141	0.0333791	0.256308	13.9211	69.5666	-2.32717	0.102552	0.377083	66.1616	125.395	-0.922355	0.572822	0.803201	14.402	15.3744	-0.117095	0.898211	0.953642	UGT74E2	NC_003070.9	1703002	1704838
AT2G28500	817398	30	30	33	52	28	36	42	32	46	120	91	87	1.10499	1.41686	1.45985	1.81353	1.01786	1.63061	1.43522	1.38731	1.84149	4.6603	3.37096	2.953	92.6027	33.5555	1.46892	2.19216e-06	8.00914e-05	38.2993	40.1061	-0.0678034	0.850266	0.961013	38.1453	32.5395	0.23466	0.49831	0.754405	39.5082	97.4939	-1.30299	5.41198e-05	0.000606814	LBD11	NC_003071.7	12186274	12188293
AT3G49580	824120	55	34	59	34	73	63	41	28	150	20	13	35	2.76891	2.1948	3.56743	1.62073	3.62714	3.90032	1.91498	1.65917	8.20757	1.06163	0.658212	1.62376	20.69	52.5701	-1.34096	0.00149496	0.023999	57.2284	74.1578	-0.374719	0.644559	0.889674	70.5445	50.9929	0.466618	0.380633	0.659494	59.1388	21.7247	1.435	0.00182737	0.0119291	LSU1	NC_003074.8	18374908	18375940
AT5G50580	835127	147	15	144	21	11	66	103	16	22	12	6	14	4.44836	0.582027	5.23363	0.601712	0.328526	2.45606	2.8917	0.569888	0.723572	0.382878	0.182604	0.390409	9.8291	105.11	-3.41991	1.24026e-07	5.52913e-06	35.191	43.7908	-0.322925	0.76032	0.933264	41.6143	102.01	-1.29135	0.221282	0.486236	36.4035	10.3324	1.80457	0.0117097	0.0531801	SAE1B	NC_003076.8	20585349	20587761
AT1G16515	28717243	63	52	69	65	65	33	51	46	33	33	30	23	4.30336	4.55449	5.66074	4.20404	4.38203	2.772	3.23199	3.69838	2.44995	2.37672	2.06093	1.44778	26.7458	65.9593	-1.30598	8.90942e-05	0.0021293	52.5712	43.4852	0.28264	0.389295	0.735894	41.359	63.9703	-0.628879	0.03607	0.142848	54.221	28.1627	0.956581	0.00969336	0.0460158	AT1G16515	NC_003070.9	5647462	5648114
AT3G51970	824360	27	25	34	24	32	28	43	26	59	72	45	90	0.968107	1.14939	1.46419	0.814812	1.13241	1.23461	1.43041	1.09729	2.29926	2.72201	1.62274	2.97379	63.5101	30.9942	1.04056	0.00431736	0.0567637	27.9869	42.644	-0.614154	0.122868	0.4163	40.5581	30.0617	0.437149	0.272559	0.548276	28.9018	66.7556	-1.21554	0.000904059	0.00660611	ASAT1	NC_003074.8	19284339	19285582
AT4G30290	829152	31	23	27	23	48	22	31	41	52	117	34	53	1.03576	0.985362	1.08348	0.727634	1.58283	0.903929	0.960935	1.61239	1.88833	4.12175	1.14249	1.63186	64.0573	28.8457	1.14797	0.0165743	0.157886	30.3434	42.2957	-0.469936	0.260892	0.619992	40.2368	27.9711	0.516715	0.1783	0.426356	31.3301	67.5118	-1.10272	0.0264419	0.0994044	XTH19	NC_003075.7	14828712	14830224
AT3G59270	825096	95	39	20	61	50	14	50	44	21	20	21	39	4.01273	2.11227	1.01462	2.43968	2.0844	0.727205	1.95938	2.18754	0.964078	0.890724	0.892096	1.51806	24.3358	52.5642	-1.11425	0.03028	0.240466	39.3838	38.3116	0.0507078	0.913096	0.978761	36.4364	50.9287	-0.490229	0.322226	0.602693	40.5792	25.5545	0.673362	0.172263	0.379503	AT3G59270	NC_003074.8	21906545	21907872
AT4G37770	829933	27	23	30	16	39	13	14	12	22	139	73	63	0.674692	0.736951	0.900369	0.378572	0.961837	0.399483	0.324566	0.352948	0.597505	3.6623	1.8346	1.45074	86.2556	28.7126	1.58671	8.36844e-05	0.0020353	21.9631	16.1625	0.451829	0.411669	0.754067	15.3737	27.8466	-0.859134	0.0603986	0.208423	22.6746	90.9066	-1.99351	1.5494e-05	0.000211997	ACS8	NC_003075.7	17752079	17754157
AT2G32210	817780	17	12	26	38	49	54	35	40	41	49	19	89	0.979688	0.886726	1.79958	2.07352	2.78696	3.82689	1.87129	2.71323	2.56803	2.97737	1.10121	4.72648	47.6333	19.7219	1.27548	0.0214836	0.190625	47.5178	39.3076	0.270831	0.439025	0.774024	37.3913	19.1361	0.964327	0.0239951	0.105665	49.086	49.9935	-0.0342723	0.942291	0.974657	F22D22.4	NC_003071.7	13677986	13678906
--	835125	82	4	11	53	13	9	14	179	13	6	7	17	2.02748	0.126816	0.326658	1.24081	0.317235	0.273652	0.321148	5.20935	0.349352	0.15642	0.174067	0.387348	9.05169	31.1956	-1.78975	0.0408895	0.293047	23.5441	75.2733	-1.67318	NA	1	71.6572	30.2293	1.24108	NA	1	24.225	9.49518	1.35214	0.0616502	0.186755	MFB16.4	NC_003076.8	20580113	20582178
AT2G38940	818479	28	48	71	29	37	25	27	18	44	14	32	33	0.624777	1.37334	1.90276	0.612705	0.814824	0.685994	0.558939	0.472745	1.06708	0.329376	0.718114	0.678563	24.0657	54.209	-1.16246	0.0160974	0.154582	29.8978	29.7962	0.00610511	0.98856	0.998704	28.3404	52.5937	-0.886709	0.0605163	0.208655	30.8614	25.2799	0.283285	0.517875	0.732325	PHT1%3B4	NC_003071.7	16257157	16260253
AT1G49210	841344	21	12	17	44	29	25	37	26	34	36	63	38	1.06929	0.783477	1.03964	2.12136	1.45737	1.56541	1.74788	1.55825	1.88162	1.93275	3.22621	1.78307	42.3289	17.6315	1.25637	0.00341528	0.0469514	31.9524	32.2676	-0.011503	0.975261	0.995737	30.6883	17.0982	0.838204	0.0426981	0.161628	32.9526	44.5432	-0.430095	0.267518	0.500999	F27J15.3	NC_003070.9	18201889	18202764
AT1G44830	841047	15	17	10	53	52	25	27	26	32	44	31	35	0.769045	1.11758	0.61577	2.5729	2.63123	1.57621	1.28427	1.56899	1.78315	2.37854	1.59845	1.65363	34.1149	15.1682	1.17524	0.00932406	0.104171	41.8204	28.6416	0.559049	0.135254	0.439887	27.2437	14.7007	0.894157	0.0520291	0.187303	43.1284	35.9073	0.275775	0.459779	0.686554	T12C22.10	NC_003070.9	16933699	16934568
AT1G60460	842341	36	44	44	31	29	22	32	25	20	24	24	24	0.77912	1.22102	1.1437	0.635258	0.619434	0.585514	0.642518	0.636839	0.470445	0.547659	0.522383	0.478654	22.2341	45.0943	-1.01437	0.00665148	0.0802234	26.8627	25.6026	0.0699299	0.860979	0.964014	24.3492	43.7273	-0.835975	0.0240516	0.105802	27.7175	23.3919	0.248157	0.541141	0.750441	F8A5.1	NC_003070.9	22275484	22279007
AT1G63295	10723038	14	25	10	33	24	19	28	28	18	21	66	44	0.741645	1.69815	0.636247	1.65527	1.2548	1.23775	1.37613	1.74588	1.03638	1.17296	3.51632	2.14798	40.107	18.0541	1.16483	0.0334605	0.256474	24.7595	24.8563	0.00204694	0.996169	0.999043	23.642	17.4935	0.445854	0.390166	0.668222	25.5363	42.1614	-0.721303	0.116212	0.290989	AT1G63295	NC_003070.9	23473975	23475532
AT1G17020	838272	30	4	106	47	21	6	30	7	29	10	18	13	0.876319	0.14982	3.71881	1.29995	0.605418	0.215529	0.81301	0.240672	0.920695	0.307991	0.528798	0.34994	12.6207	50.2181	-1.99216	0.0135592	0.136641	23.0578	21.4109	0.112501	0.861213	0.964014	20.3576	48.7925	-1.25911	0.294103	0.572166	23.731	13.2747	0.850711	0.193296	0.410235	SRG1	NC_003070.9	5820080	5822013
AT1G29290	28717277	6	7	13	38	27	27	39	11	15	28	27	66	0.188205	0.281545	0.489758	1.12863	0.835871	1.04149	1.13495	0.406126	0.511386	0.926052	0.851766	1.9078	36.6213	9.48253	1.96503	0.000548868	0.010287	30.2856	20.7202	0.529097	0.266249	0.626341	19.6964	9.20122	1.1206	0.0806439	0.255568	31.246	38.4296	-0.304395	0.479053	0.70237	F28N24.30	NC_003070.9	10244453	10245874
AT5G42040	834209	49	33	30	25	19	10	27	19	25	28	14	21	2.24859	1.94177	1.65346	1.08628	0.860522	0.564322	1.14951	1.02625	1.2469	1.35478	0.646127	0.888059	19.5596	39.5559	-1.02298	0.0146748	0.144423	17.3191	23.6219	-0.435705	0.350765	0.705467	22.4658	38.3459	-0.773558	0.0362877	0.143518	17.8539	20.5884	-0.19119	0.715452	0.863276	RPN12b	NC_003076.8	16813565	16814749
AT2G03540	814883	18	9	13	31	29	29	26	21	18	41	28	35	1.60256	1.02743	1.39009	2.61331	2.54821	3.17507	2.14758	2.20064	1.74177	3.84878	2.50713	2.87157	32.2035	14.0165	1.18736	0.0090217	0.10167	29.5586	21.6612	0.443607	0.273337	0.634033	20.6013	13.592	0.590079	0.224047	0.49023	30.5124	33.8886	-0.153809	0.687826	0.847703	T4M8.2	NC_003071.7	1073759	1074515
AT2G44840	819093	10	12	12	30	21	23	15	22	14	72	18	47	0.40076	0.616645	0.577595	1.13839	0.830614	1.13351	0.557712	1.03776	0.609803	3.04239	0.725493	1.73577	42.6717	12.355	1.79498	0.00170934	0.0267598	24.4602	17.4249	0.498936	0.290647	0.650127	16.5767	11.9804	0.468556	0.397162	0.6744	25.239	44.9281	-0.83137	0.0993848	0.261036	ERF13	NC_003071.7	18495215	18496327
AT5G51440	835218	31	17	44	13	33	34	27	24	27	11	15	19	1.24013	0.872013	2.11405	0.492419	1.30291	1.67262	1.00208	1.13007	1.17394	0.463975	0.603493	0.700434	13.7492	32.7479	-1.24897	0.0120157	0.125925	27.2793	26.1737	0.0492832	0.91715	0.980253	24.895	31.7772	-0.355277	0.409871	0.685749	28.2021	14.4467	0.951256	0.0852514	0.235122	MFG13.15	NC_003076.8	20891163	20892416
AT2G32200	817779	4	6	9	9	18	29	21	14	10	102	28	43	0.270331	0.519944	0.730527	0.575924	1.20061	2.41017	1.31671	1.11366	0.734536	7.26831	1.90314	2.67802	54.4071	6.97807	2.97791	2.81482e-06	0.000100611	19.4838	14.8285	0.372219	0.532036	1	14.1011	6.76998	1.08019	0.104456	0.305137	20.1501	57.3512	-1.5235	0.00951159	0.0453067	F22D22.5	NC_003071.7	13676389	13677306
AT2G41380	818736	44	7	59	11	9	52	29	9	36	4	6	25	1.53328	0.312779	2.46933	0.362952	0.309533	2.22836	0.937565	0.369147	1.36348	0.146969	0.21028	0.802821	10.4027	38.3564	-1.87517	0.0156001	0.151044	26.1515	24.2743	0.088323	0.899779	0.97564	23.083	37.2342	-0.689367	0.288257	0.566313	27.0663	10.8913	1.29201	0.126575	0.309782	F13H10.7	NC_003071.7	17251819	17253194
AT3G60550	825226	17	8	8	29	19	12	29	11	34	37	34	44	0.712668	0.430029	0.402797	1.15113	0.786116	0.618632	1.1279	0.542773	1.54915	1.63545	1.43349	1.69981	35.3693	11.4527	1.60839	0.000483266	0.00925955	19.2999	24.3302	-0.330301	0.517496	0.824626	23.1367	11.1018	1.05034	0.0652763	0.22007	19.8947	37.1913	-0.890196	0.0332587	0.118531	CYCP3%3B2	NC_003074.8	22379740	22380906
AT2G35658	6240444	12	10	8	31	23	18	33	11	15	31	21	39	0.876032	0.936069	0.701433	2.14283	1.65715	1.61594	2.23504	0.945189	1.19016	2.38615	1.54182	2.62369	27.9224	10.6958	1.38576	0.00591742	0.0734878	23.4584	18.9581	0.295073	0.545193	0.840599	18.0231	10.3682	0.810767	0.161074	0.400899	24.195	29.3502	-0.275607	0.519001	0.733561	AT2G35658	NC_003071.7	14990325	14990935
AT4G17215	827433	13	27	25	23	20	28	22	23	19	8	13	12	0.646444	1.72155	1.49309	1.08293	0.98155	1.71222	1.01495	1.34618	1.02688	0.419445	0.65014	0.549892	10.1239	24.101	-1.23769	0.0297992	0.238292	23.9568	21.5761	0.144415	0.746814	0.927819	20.523	23.3716	-0.177471	0.716259	0.884743	24.7405	10.6436	1.20495	0.0235115	0.0908681	AT4G17215	NC_003075.7	9655669	9656654
AT5G14070	831256	11	7	16	12	15	11	19	19	20	33	34	34	0.608748	0.496721	1.06346	0.6288	0.819278	0.748601	0.975511	1.23762	1.20296	1.92556	1.89234	1.73393	31.1722	12.1504	1.35942	0.0042103	0.0557189	12.5274	19.5495	-0.639047	0.20898	1	18.5954	11.7896	0.654459	0.221047	0.486001	12.9322	32.7935	-1.3435	0.00286795	0.0173036	ROXY2	NC_003076.8	4541780	4542585
AT5G39520	833948	5	2	75	13	7	29	18	11	48	2	2	11	0.216949	0.111272	3.90846	0.534093	0.299764	1.54738	0.724591	0.561781	2.26363	0.0914985	0.0872756	0.439833	4.45637	30.1498	-2.74629	0.0156052	0.151044	17.2775	25.9237	-0.602574	0.369429	0.720009	24.6588	29.3106	-0.248683	0.864144	0.948113	17.8624	4.66517	1.9052	0.0308773	0.111851	MUL8.22	NC_003076.8	15823735	15825566
AT2G06995	28717757	28	18	42	16	18	12	13	16	26	9	11	12	1.45903	1.20267	2.62853	0.789428	0.925707	0.768954	0.628468	0.981327	1.4725	0.494477	0.576468	0.57623	9.82779	31.4727	-1.6769	0.00120847	0.0199062	15.055	18.7372	-0.305526	0.562331	1	17.825	30.5389	-0.784156	0.114879	0.32417	15.5364	10.3329	0.588925	0.301051	0.539087	AT2G06995	NC_003071.7	7633214	7634069
AT2G22200	816754	28	17	29	15	31	15	19	20	8	13	13	11	0.92104	0.717032	1.14571	0.467195	1.00641	0.60677	0.579839	0.774351	0.286014	0.45088	0.430071	0.333443	11.4649	26.2554	-1.2011	0.0135447	0.136632	19.9458	15.7872	0.342954	0.533726	1	15.0158	25.467	-0.767848	0.124611	0.341642	20.5954	12.0671	0.776725	0.160975	0.362663	T26C19.14	NC_003071.7	9443073	9444428
AT5G25470	832621	5	8	7	25	34	22	25	18	9	16	20	30	0.155093	0.318185	0.260782	0.734256	1.04087	0.839183	0.71944	0.657175	0.303417	0.523285	0.623917	0.857534	20.117	7.34739	1.47647	0.0138946	0.138488	26.6	17.1488	0.62906	0.18698	0.525566	16.3076	7.12417	1.2158	0.0610503	0.209887	27.4586	21.1306	0.373217	0.398205	0.635563	T14C9.20	NC_003076.8	8865651	8867724
AT5G23930	832458	28	23	19	34	21	10	23	6	13	4	16	15	0.712453	0.750404	0.580643	0.81915	0.527366	0.312904	0.542949	0.179695	0.359516	0.107314	0.409444	0.351721	10.6208	24.9473	-1.22425	0.0291258	0.234997	20.6641	13.4694	0.611956	0.29501	1	12.8049	24.1836	-0.897098	0.0831482	0.261453	21.2908	11.1521	0.935719	0.141598	0.333286	MRO11.3	NC_003076.8	8074441	8076193
AT5G62150	836335	14	8	42	21	22	29	16	8	27	11	4	9	0.906335	0.664079	3.26564	1.28726	1.40565	2.30872	0.96098	0.60959	1.89977	0.750845	0.260433	0.536923	7.43448	23.1191	-1.63756	0.0284527	0.231002	24.3579	16.9827	0.509716	0.3356	0.693737	16.152	22.4511	-0.471907	0.488202	0.7466	25.1604	7.82285	1.68086	0.00473385	0.0260483	MTG10.18	NC_003076.8	24958125	24958813
AT4G15120	827178	17	24	31	20	12	18	15	9	23	11	14	16	0.699519	1.26628	1.53204	0.779233	0.487334	0.910827	0.572632	0.435894	1.02862	0.477244	0.579368	0.606708	12.5703	26.3705	-1.05765	0.0370816	0.274812	16.7126	15.6832	0.0843677	0.878907	1	14.9164	25.5794	-0.769503	0.142304	0.369965	17.2489	13.2136	0.374747	0.493134	0.712864	DL3605W	NC_003075.7	8634508	8635591
--	28716458	30	18	21	26	18	15	17	14	16	4	13	14	15.5598	11.9708	13.0815	12.7685	9.21402	9.56722	8.1802	8.54667	9.01941	2.18745	6.78111	6.69142	9.39824	24.3127	-1.36586	0.0144273	0.142683	19.2368	15.7212	0.296498	0.542451	1	14.9527	23.5734	-0.663636	0.140514	0.367347	19.8399	9.86685	1.00179	0.094223	0.252024	AT1G06247	NC_003070.9	10300749	10300834
AT2G27035	2745563	16	13	8	23	8	10	6	13	6	29	42	29	0.812841	0.846833	0.488127	1.10637	0.401116	0.624739	0.282794	0.777349	0.331294	1.55339	2.14591	1.35766	30.9103	13.1397	1.23118	0.0095366	0.105761	13.297	8.6724	0.638744	0.361084	1	8.25156	12.7342	-0.646779	0.333927	0.615245	13.7029	32.5272	-1.23838	0.0154036	0.0658887	ENODL20	NC_003071.7	11535518	11536485
--	5007828	22	20	22	18	15	14	18	20	3	14	13	6	8.4595	9.861	10.1602	6.55362	5.69257	6.62008	6.42137	9.05189	1.25378	5.67606	5.02738	2.12609	10.3446	22.9928	-1.15931	0.0322798	0.250727	15.4987	13.7706	0.172779	0.788807	1	13.0976	22.2959	-0.768963	0.206873	0.467666	15.9934	10.9033	0.560773	0.351125	0.590853	MIR171c	NC_003070.9	22930089	22930204
AT3G44550	823580	3	8	4	37	18	4	25	21	3	19	8	28	0.04504	0.154006	0.0721265	0.525976	0.266713	0.07385	0.348218	0.371094	0.0489526	0.300766	0.120793	0.387386	16.7836	5.61316	1.60993	0.0331839	0.255684	18.3293	16.199	0.188825	0.801559	1	15.4046	5.4401	1.5254	0.0715415	0.234792	18.8642	17.6281	0.109808	0.874999	0.943958	FAR5	NC_003074.8	16137576	16142270
AT4G26890	828796	9	4	8	5	11	11	25	8	18	26	16	29	0.255695	0.145717	0.272978	0.134505	0.308438	0.384314	0.658952	0.267521	0.555814	0.778845	0.457169	0.759254	21.8439	7.36433	1.55714	0.00801398	0.0929987	9.16648	16.5247	-0.875856	0.170528	1	15.7114	7.14322	1.13711	0.0793424	0.252208	9.47467	22.9681	-1.297	0.0272527	0.101584	MAPKKK16	NC_003075.7	13511837	13513406
AT1G69320	843263	20	18	15	15	14	8	15	14	16	10	11	6	1.16919	1.34926	1.05318	0.830297	0.807753	0.57512	0.813542	0.963321	1.01661	0.616386	0.646732	0.323233	8.41816	18.9769	-1.1781	0.038721	0.282515	11.9693	15.1338	-0.325726	0.553911	1	14.3949	18.3967	-0.356061	0.462092	0.727909	12.3452	8.86743	0.491404	0.451092	0.680116	CLE10	NC_003070.9	26061774	26062536
AT1G50745	28717343	6	2	5	12	5	17	13	8	11	36	15	26	0.170681	0.0729513	0.170829	0.323223	0.140378	0.594697	0.343092	0.267862	0.340098	1.07978	0.429142	0.681579	23.9256	4.51959	2.38228	0.000484531	0.00926619	11.732	10.5884	0.125213	0.85258	1	10.0696	4.38416	1.18549	0.118882	0.331257	12.1188	25.1855	-1.07443	0.082929	0.230872	AT1G50745	NC_003070.9	18808866	18810504
AT4G12410	826850	6	9	12	12	5	1	8	5	12	20	39	27	0.287154	0.552301	0.689768	0.543791	0.236172	0.0588541	0.355212	0.281658	0.624198	1.00923	1.87717	1.19079	26.4639	9.91121	1.4341	0.00969171	0.106756	5.56989	8.347	-0.555612	0.526454	1	7.93891	9.61437	-0.263798	0.710147	0.882099	5.73054	27.8346	-2.23787	0.000881392	0.00646597	SAUR35	NC_003075.7	7342800	7343731
AT3G21330	821687	6	15	8	7	10	8	3	5	4	30	40	17	0.147535	0.472937	0.23626	0.162977	0.242682	0.241905	0.068438	0.144711	0.1069	0.777788	0.989188	0.385212	27.1428	10.8267	1.3455	0.0256705	0.214843	8.30574	4.12198	1.02478	0.217282	1	3.92159	10.4934	-1.42284	0.0851566	0.265751	8.57709	28.5954	-1.74058	0.00251843	0.0155397	AT3G21330	NC_003074.8	7507240	7509186
AT3G29633	28719340	32	9	28	6	7	5	13	5	31	5	10	2	1.39936	0.504651	1.4706	0.248438	0.302115	0.268883	0.52742	0.257358	1.47339	0.23054	0.439801	0.0805969	5.31967	23.9326	-2.18414	0.00241848	0.0352389	5.91584	16.3623	-1.46779	0.0523448	1	15.5626	23.2181	-0.58233	0.380232	0.659256	6.10603	5.60725	0.130375	0.885982	0.948328	AT3G29633	NC_003074.8	11452509	11453528
AT4G40090	830172	8	9	10	12	3	7	9	10	9	20	29	24	0.410158	0.59166	0.61577	0.582544	0.151802	0.441338	0.428092	0.603459	0.501511	1.08115	1.49532	1.13392	22.4853	9.79248	1.21048	0.0215927	0.191256	7.25945	9.4696	-0.380054	0.609688	1	9.00772	9.49645	-0.0745614	0.907674	0.965701	7.48435	23.6509	-1.66211	0.00652293	0.0336581	AGP3	NC_003075.7	18580827	18581696
AT2G37030	818278	2	6	7	1	5	2	6	2	12	38	36	31	0.130805	0.503171	0.549859	0.0619273	0.322746	0.160856	0.364066	0.153962	0.853009	2.62045	2.36796	1.86838	32.5568	5.61443	2.57367	1.33987e-05	0.000399097	2.62601	6.64205	-1.33921	0.213795	1	6.31703	5.44631	0.235808	0.803169	0.922521	2.7136	34.2692	-3.65589	1.46872e-07	3.63826e-06	SAUR46	NC_003071.7	15553651	15554332
AT2G00990	28717508	16	24	15	13	13	5	13	12	9	4	15	7	1.32162	2.54195	1.48811	1.01675	1.0598	0.507889	0.996238	1.16669	0.807989	0.348372	1.2461	0.532835	7.99544	20.1298	-1.32358	0.0413809	0.294775	9.89803	11.3894	-0.185136	0.770578	1	10.8327	19.5116	-0.841291	0.120907	0.334956	10.2054	8.41022	0.289904	0.701354	0.855069	AT2G00990	NC_003071.7	19613991	19614530
AT3G09870	820145	0	8	5	7	11	4	6	2	8	62	12	17	0	0.850466	0.497881	0.549519	0.900089	0.407822	0.461511	0.195171	0.720883	5.41984	1.00059	1.29884	28.8663	5.05007	2.54838	0.00594504	0.0737017	7.07583	5.26376	0.428908	0.616671	1	5.00561	4.89619	0.0637532	0.954977	0.983257	7.30092	30.4576	-2.04513	0.00540095	0.0289914	SAUR48	NC_003074.8	3027424	3027961
AT3G25855	822180	4	6	3	19	15	18	12	4	11	16	16	17	0.314117	0.60416	0.282951	1.41277	1.16257	1.73827	0.874272	0.369725	0.938861	1.3248	1.26365	1.23024	15.112	4.75451	1.68771	0.0143798	0.142353	17.3418	8.80466	0.959214	0.108663	1	8.37195	4.60759	0.885645	0.282227	0.55998	17.901	15.8964	0.165089	0.742943	0.878917	AT3G25855	NC_003074.8	9459411	9460299
AT5G43860	834408	13	17	19	8	16	10	14	11	15	6	7	4	0.49266	0.826079	0.864798	0.287065	0.598437	0.466033	0.492227	0.490663	0.617834	0.239746	0.266795	0.139692	5.29104	17.8811	-1.75613	0.00703165	0.0840261	11.2424	13.378	-0.252548	0.669443	1	12.724	17.3414	-0.437614	0.404459	0.681179	11.6116	5.5723	1.06368	0.152275	0.349361	CLH2	NC_003076.8	17630426	17632338
AT1G80160	844356	22	1	55	16	2	7	3	4	16	1	4	8	0.657269	0.038308	1.97352	0.452613	0.0589719	0.257176	0.0831524	0.140659	0.519538	0.0315005	0.120187	0.220252	3.88463	27.6292	-2.81933	0.00649376	0.0787637	8.15938	7.88433	0.058244	0.949874	1	7.50115	26.8403	-1.84577	0.0592621	0.20542	8.40571	4.07052	1.0339	0.311815	0.550531	GLYI7	NC_003070.9	30150897	30152614
AT5G43890	834411	7	4	5	3	8	4	10	11	7	31	18	24	0.173462	0.127097	0.148811	0.0703907	0.195656	0.121893	0.229901	0.320839	0.188531	0.809965	0.448597	0.548059	22.65	5.6301	1.99574	0.0011364	0.018998	4.93341	9.44667	-0.932334	0.237224	1	8.98561	5.45915	0.705514	0.337973	0.619047	5.09596	23.8402	-2.22422	0.000649291	0.0049924	YUC5	NC_003076.8	17648576	17650375
AT2G20880	816622	10	14	14	16	19	10	18	14	2	8	2	3	0.33188	0.595769	0.558041	0.502791	0.622342	0.408125	0.554226	0.546885	0.0721419	0.279942	0.0667555	0.091751	4.09846	13.8955	-1.76888	0.024224	0.206684	14.5953	11.1909	0.383688	0.575297	1	10.6416	13.4748	-0.329449	0.646906	0.847271	15.0588	4.32143	1.82225	0.01783	0.0736127	ERF53	NC_003071.7	8985959	8987302
AT2G34600	818025	2	2	9	3	2	8	13	9	15	7	18	41	0.108395	0.138989	0.585842	0.153953	0.106981	0.533191	0.653668	0.57413	0.883585	0.400014	0.981135	2.04773	19.7424	4.75706	2.06927	0.0164147	0.156608	4.61022	12.3393	-1.46803	0.0642428	1	11.7357	4.62001	1.35978	0.0941025	0.284678	4.76764	20.6888	-2.16651	0.00919298	0.0440829	JAZ7	NC_003071.7	14573030	14573952
AT1G61255	842419	3	6	2	16	15	11	2	6	17	21	17	10	0.193373	0.4959	0.154832	0.976518	0.954245	0.871926	0.119602	0.455211	1.19097	1.42722	1.10204	0.593995	15.0284	4.0727	1.90637	0.0146928	0.144531	13.738	8.68027	0.678279	0.361782	1	8.2595	3.94575	1.0743	0.287495	0.565405	14.1745	15.8372	-0.150313	0.790739	0.902519	AT1G61255	NC_003070.9	22589098	22589789
AT1G31750	840062	7	5	4	9	13	13	12	9	8	18	15	13	0.339015	0.310498	0.232669	0.412714	0.621382	0.774242	0.539182	0.513039	0.421102	0.919158	0.730613	0.580193	14.2959	5.65915	1.32841	0.046072	0.315184	11.7685	9.63357	0.276485	0.658314	1	9.16186	5.48552	0.736703	0.308569	0.58816	12.1573	15.0516	-0.31576	0.586309	0.785986	F5M6.24	NC_003070.9	11370585	11372197
AT3G15310	820762	21	10	11	10	25	8	5	9	5	6	5	7	0.606669	0.370426	0.381666	0.273539	0.7128	0.284208	0.13401	0.306029	0.156993	0.18276	0.145271	0.186354	5.53672	14.6086	-1.40819	0.033563	0.256939	13.873	6.54404	1.10763	0.124993	1	6.22602	14.1623	-1.21455	0.0692245	0.229191	14.3223	5.82189	1.30446	0.0734053	0.21175	AT3G15310	NC_003074.8	5152099	5153642
AT4G12090	826817	3	6	7	6	12	7	5	6	11	19	19	19	0.13781	0.353412	0.386204	0.260975	0.544048	0.395432	0.213091	0.324414	0.5492	0.920262	0.877789	0.804309	17.602	5.92566	1.5964	0.0133503	0.135414	8.23921	7.4939	0.1449	0.847838	1	7.12906	5.74775	0.321365	0.698139	0.875981	8.50906	18.5186	-1.12245	0.0569557	0.176629	F16J13.160	NC_003075.7	7241906	7243228
AT1G19230	838506	5	4	3	13	8	14	12	8	9	6	15	20	0.0669337	0.06866	0.0482341	0.16478	0.105696	0.230471	0.149036	0.126053	0.130947	0.0846883	0.201949	0.246725	12.4082	4.26646	1.54398	0.0492531	0.327085	11.8111	9.60561	0.282736	0.655052	1	9.13502	4.13548	1.14441	0.138693	0.364385	12.1943	13.0232	-0.112934	0.862368	0.938409	T29M8.10	NC_003070.9	6643942	6649375
AT3G49070	824069	1	10	6	8	3	5	8	7	6	12	24	23	0.0293259	0.376028	0.211329	0.22214	0.0868294	0.180316	0.217658	0.241622	0.19124	0.371047	0.707845	0.621566	18.0321	6.53117	1.50335	0.0483363	0.323665	5.27863	7.02462	-0.412931	0.615801	1	6.68117	6.33157	0.1053	0.906772	0.965581	5.44356	18.9494	-1.80424	0.00766339	0.038227	AT3G49070	NC_003074.8	18192347	18193867
AT4G04075	28719537	4	5	3	10	12	7	16	7	3	25	5	15	0.470761	0.754536	0.424053	1.11436	1.39385	1.0131	1.74701	0.969675	0.383742	3.10226	0.591816	1.62682	14.046	4.35488	1.6971	0.0419731	0.298152	9.44976	8.3404	0.168037	0.819843	1	7.92878	4.22082	0.932421	0.29283	0.570926	9.75132	14.7921	-0.592913	0.401613	0.638367	AT4G04075	NC_003075.7	973174	973552
AT5G02155	28720446	2	3	2	6	9	6	13	4	6	13	16	14	0.238527	0.458774	0.286481	0.677558	1.05937	0.879979	1.43842	0.561508	0.777744	1.63474	1.91913	1.53867	13.266	2.56255	2.39571	0.00366658	0.0497931	6.92221	7.37548	-0.110123	0.887133	1	7.01157	2.48399	1.53023	0.117259	0.32824	7.14709	13.9559	-0.96642	0.13439	0.322595	AT5G02155	NC_003076.8	4556624	4556997
AT4G03365	28719488	2	4	1	16	10	10	3	5	9	12	11	10	0.0900194	0.230853	0.0540585	0.681888	0.444223	0.553502	0.125274	0.264889	0.440277	0.569488	0.497938	0.414777	10.2274	2.5916	2.00952	0.0256511	0.214769	11.7997	5.84485	1.03089	0.160165	1	5.56086	2.51037	1.16111	0.281176	0.559076	12.1707	10.7646	0.182119	0.765475	0.890434	AT4G03365	NC_003075.7	16321061	16322789
AT2G16910	816194	6	3	1	6	5	1	3	3	2	2	32	25	0.141378	0.09064	0.0283	0.133865	0.116277	0.0289763	0.0655819	0.0832028	0.0512196	0.0496886	0.758325	0.542848	17.8388	3.43686	2.35971	0.0166531	0.158561	3.75407	2.68779	0.50899	0.655857	1	2.55649	3.32934	-0.402226	0.728156	1	3.86715	18.7251	-2.25069	0.0166527	0.069889	AMS	NC_003071.7	7331721	7334254
AT5G07475	830639	3	6	0	14	4	4	7	7	3	12	9	19	0.17401	0.446246	0	0.768897	0.228986	0.285316	0.376691	0.477902	0.189126	0.733892	0.525016	1.01558	12.2088	3.33151	1.90048	0.039868	0.288785	7.01995	5.69721	0.315936	0.71622	1	5.41871	3.22496	0.765023	0.492633	0.749824	7.22858	12.8247	-0.814258	0.269848	0.503392	AT5G07475	NC_003076.8	2364706	2365605
AT5G51780	835252	4	3	2	4	8	6	11	6	7	7	18	9	0.161465	0.155277	0.0969629	0.152885	0.318715	0.297839	0.411949	0.285073	0.307109	0.297929	0.730746	0.334787	10.4854	3.18501	1.71388	0.0474736	0.320878	6.00632	7.87773	-0.406163	0.599453	1	7.49102	3.08687	1.28022	0.144746	0.373772	6.20506	11.0324	-0.838161	0.273403	0.507986	MIO24.9	NC_003076.8	21034626	21036773
AT1G61680	842465	5	2	2	6	8	6	5	2	4	15	13	9	0.11844	0.0607476	0.0569007	0.134576	0.187031	0.174781	0.109884	0.0557631	0.102983	0.374643	0.309706	0.196463	11.5385	3.09659	1.86643	0.02443	0.207644	6.61159	3.59178	0.864679	0.335741	1	3.4153	3.00153	0.177388	0.869596	1	6.82619	12.1537	-0.830389	0.229049	0.457268	TPS14	NC_003070.9	22772315	22774720
AT5G59845	836106	1	6	1	13	5	3	2	2	3	10	16	12	0.06363	0.489533	0.0764222	0.783235	0.313998	0.234745	0.118066	0.149789	0.207472	0.670902	1.0239	0.703642	11.7093	3.07965	1.97928	0.0313834	0.246514	6.6428	2.36615	1.51128	0.145492	1	2.25075	2.98248	-0.380125	0.770773	1	6.83964	12.3172	-0.826883	0.259573	0.492224	AT5G59845	NC_003076.8	24111304	24112100
AT2G20150	816535	4	0	0	10	13	8	0	6	3	11	6	12	0.138955	0	0	0.328929	0.445711	0.341757	0	0.245332	0.11327	0.402907	0.209625	0.384154	8.92449	1.2449	2.72998	0.0243072	1	10.1455	3.26888	1.68561	0.0736245	1	3.11174	1.20575	1.29245	0.490255	1	10.4715	9.38382	0.160216	0.809606	0.911833	T2G17.5	NC_003071.7	8697300	8699299
AT3G11415	10723045	4	1	0	8	6	5	8	2	9	7	9	13	0.178062	0.0570797	0	0.337201	0.263608	0.273713	0.330397	0.104792	0.435443	0.328554	0.402931	0.533291	8.84279	1.64454	2.3644	0.0284321	1	6.21049	6.19571	-0.0045835	0.995658	1	5.89126	1.59252	1.83904	0.13608	1	6.40625	9.28889	-0.537029	0.465069	0.690996	AT3G11415	NC_003074.8	3588684	3589685
AT1G17710	838347	1	0	2	8	12	1	5	4	5	5	14	13	0.0324633	0	0.0779796	0.245906	0.384476	0.0399214	0.15059	0.152841	0.176417	0.171143	0.457085	0.388907	9.74609	1.05241	3.19653	0.00704735	1	6.53369	4.68141	0.503678	0.591221	1	4.45254	1.02223	2.10828	0.115611	1	6.73458	10.238	-0.583307	0.490772	0.710659	PEPC1	NC_003070.9	6090405	6092027
AT5G62240	836345	3	2	1	9	10	3	3	2	4	8	14	9	0.0874029	0.0747143	0.0349915	0.248276	0.287541	0.107483	0.0810886	0.0685839	0.126661	0.245749	0.410212	0.241633	9.56714	2.10355	2.17111	0.0217633	0.192161	6.98535	3.00441	1.23104	0.194961	1	2.8575	2.03826	0.477482	0.697392	1	7.20188	10.0661	-0.463396	0.52969	0.741573	MMI9.7	NC_003076.8	25002358	25004783
AT1G69480	843280	7	0	22	4	1	6	8	1	8	1	1	2	0.103835	0	0.391947	0.0561815	0.01464	0.109449	0.110096	0.0174596	0.128977	0.0156402	0.0149184	0.0273392	1.2157	10.3316	-3.07938	0.0242759	0.206945	3.83197	5.47861	-0.553922	0.606037	1	5.20871	10.0388	-0.937438	0.412795	0.688091	3.95877	1.27642	1.60257	0.248504	1	F10D13.13	NC_003070.9	26113990	26117955
AT4G19095	827648	9	8	6	7	2	4	8	8	1	2	2	3	0.910299	1.03753	0.72887	0.670388	0.199649	0.497524	0.750697	0.952399	0.109931	0.213289	0.203445	0.279622	2.14212	8.2217	-1.93392	0.0380886	1	4.28024	5.67428	-0.406461	0.68861	1	5.39659	7.96952	-0.562697	0.507267	0.759286	4.41282	2.25109	0.966379	0.400245	1	AT4G19095	NC_003075.7	10452889	10453521
AT4G35170	829670	6	4	13	3	2	3	2	9	5	1	0	4	0.217054	0.185544	0.56483	0.10276	0.0714072	0.13346	0.0671244	0.383219	0.196591	0.0381429	0	0.133348	1.48318	8.28361	-2.45295	0.0365094	1	2.68455	5.66297	-1.0688	0.317823	1	5.38933	8.0409	-0.599525	0.50141	0.756078	2.7713	1.5521	0.80698	0.59047	1	T12J5.40	NC_003075.7	16736757	16738437
AT5G65800	836709	9	4	19	0	0	1	8	0	3	3	2	3	0.213874	0.121883	0.542284	0	0	0.0292233	0.176376	0	0.0774843	0.0751682	0.0477993	0.065697	2.46818	11.4408	-2.21391	0.0175402	0.16445	0.385133	3.38322	-3.26762	0.100892	1	3.21474	11.1076	-1.74643	0.0813038	0.257074	0.399269	2.59614	-2.82213	0.143427	1	ACS5	NC_003076.8	26330746	26332812
AT5G17390	831605	7	3	21	0	1	3	1	0	9	1	1	5	0.304617	0.167397	1.09757	0	0.0429488	0.160543	0.0403729	0	0.425672	0.0458831	0.0437655	0.200509	2.08354	11.1599	-2.39879	0.0264793	0.220243	1.46602	3.39484	-1.25696	0.462551	1	3.22959	10.8388	-1.75044	0.13375	0.35749	1.5187	2.1817	-0.588416	0.726404	1	T10B6.50	NC_003076.8	5727473	5728688
AT4G09030	826482	1	1	3	4	2	1	7	0	6	9	9	7	0.0537405	0.0689082	0.193634	0.203539	0.106078	0.0660868	0.349006	0	0.350453	0.509966	0.48643	0.346664	7.75922	1.82264	2.10473	0.0423263	1	2.21693	4.12325	-0.892207	0.491972	1	3.91941	1.76941	1.17375	0.398476	1	2.28333	8.16844	-1.80554	0.0646994	1	AGP10	NC_003075.7	5792137	5792966
AT1G06957	28716586	12	2	4	4	2	4	5	6	6	1	2	0	2.51294	0.537031	1.00605	0.793135	0.413357	1.03009	0.971413	1.4789	1.36562	0.220799	0.421217	0	0.948223	6.01636	-2.70314	0.0483227	1	3.37232	5.77103	-0.783696	0.410792	1	5.48979	5.83238	-0.123616	0.889039	0.958215	3.48113	1.00075	1.80971	0.232382	1	AT1G06957	NC_003070.9	13477922	13478204
AT2G12500	3767867	6	8	5	3	2	1	5	6	5	3	1	0	0.0473678	0.0809824	0.0474088	0.0224254	0.0155832	0.00970833	0.0366214	0.0557532	0.0429021	0.0249718	0.00793976	0	1.28925	6.91743	-2.45316	0.0411025	1	1.91429	5.42646	-1.47399	0.176389	1	5.16193	6.70481	-0.37622	0.639896	0.843434	1.97276	1.36302	0.571126	0.732465	1	T27D6.7	NC_003071.7	5086784	5092433
AT2G36750	818247	5	3	11	3	2	2	6	0	6	0	2	1	0.132045	0.101588	0.3489	0.0750167	0.0521285	0.0649521	0.147006	0	0.172218	0	0.0531198	0.0243366	0.911447	6.83156	-2.89199	0.0275951	1	2.29942	3.82956	-0.751261	0.556512	1	3.64051	6.63189	-0.843147	0.427856	0.70028	2.37203	0.957449	1.29919	0.430733	1	UGT73C1	NC_003071.7	15410376	15412064
AT4G29980	829121	1	0	0	1	0	0	0	3	0	0	10	23	0.0693696	0	0	0.0656834	0	0	0	0.24495	0	0	0.697662	1.4703	9.76429	0.311226	4.66742	0.00851768	1	0.302638	1.11758	-1.62781	0.582666	1	1.06409	0.301437	1.4866	0.624923	1	0.310565	10.2189	-4.80467	0.00563381	1	F6G3.10	NC_003075.7	14664941	14665583
AT3G14320	820652	0	0	0	3	3	7	1	4	3	2	3	5	0	0	0	0.168488	0.175622	0.510591	0.0550295	0.27926	0.193402	0.12508	0.178961	0.273301	3.03177	0	3.94118	0.0463106	1	4.5357	2.81751	0.69142	0.538269	1	2.68125	0	3.79297	0.0669364	1	4.68927	3.18245	0.524651	0.62513	1	AT3G14320	NC_003074.8	4777594	4778345
AT3G21040	3768798	12	1	2	2	2	3	5	0	2	1	0	0	0.333493	0.0356348	0.0667564	0.0526286	0.0548567	0.102527	0.128916	0	0.0604104	0.0293023	0	0	0.326056	4.87553	-3.89824	0.0309367	1	2.38192	2.15758	0.09159	0.94837	1	2.05019	4.72481	-1.19167	0.375867	1	2.46073	0.345058	2.80813	0.156057	1	AT3G21040	NC_003074.8	7372760	7374364
AT1G64210	842726	0	0	1	2	2	2	3	1	3	4	3	7	0	0	0.0254016	0.0400516	0.0417473	0.0520171	0.0588651	0.0248938	0.0689607	0.0891991	0.0638118	0.13643	4.26244	0.370592	3.47043	0.0400244	1	1.99678	2.28731	-0.213509	0.872981	1	2.17495	0.360399	2.54813	0.194229	1	2.06146	4.47609	-1.13197	0.324307	1	F22C12.3	NC_003070.9	23830688	23832863
AT1G75790	843912	1	0	0	1	0	0	0	0	0	0	11	15	0.0225618	0	0	0.0213629	0	0	0	0	0	0	0.249599	0.31187	7.76112	0.311226	4.33587	0.0162375	1	NA	NA	NA	NA	NA	NA	NA	NA	NA	NA	0.310565	8.13269	-4.47476	0.0115149	1	sks18	NC_003070.9	28454781	28457528
AT2G43600	818962	1	5	4	5	0	1	2	4	0	0	0	0	0.0456547	0.292701	0.219333	0.216143	0	0.0561433	0.0847128	0.214948	0	0	0	0	0	3.79179	-4.46489	0.022116	1	1.89832	2.07748	-0.102576	0.951954	1	1.97658	3.6769	-0.895266	0.510404	1	1.95209	0	3.45389	0.207524	1	F18O19.29	NC_003071.7	18085961	18087085
AT2G10605	3768356	6	0	6	0	2	2	0	1	2	0	0	0	0.212741	0	0.25551	0	0.0699881	0.0872052	0	0.0417337	0.0770737	0	0	0	0	4.09091	-4.59431	0.0325996	1	1.39151	1.06167	0.393825	0.842422	1	1.01041	3.97101	-2.02088	0.209456	1	1.44034	0	2.99743	0.315036	1	T6A13.11	NC_003071.7	4139728	4140985
AT5G25950	832664	1	0	0	0	0	0	0	0	0	0	13	5	0.0290017	0	0	0	0	0	0	0	0	0	0.379178	0.13363	5.49048	0.311226	3.83416	0.0463341	1	NA	NA	NA	NA	NA	NA	NA	NA	NA	NA	0	5.77078	-4.93837	0.0141291	1	T1N24.4	NC_003076.8	9057793	9059963
AT3G30213	3769067	0	0	0	0	3	0	2	1	1	3	3	4	0	0	0	0	0.0474551	0	0.0297393	0.0188649	0.0174198	0.0506973	0.0483575	0.0590793	3.06854	0	3.95591	0.0421472	1	0.931863	1.30447	-0.463416	0.820935	1	1.24034	0	2.69842	0.301373	1	0.962698	3.22575	-1.70601	0.30018	1	MIL15.6	NC_003074.8	11854479	11857261
AT1G22290	838836	0	0	0	0	1	1	0	1	0	9	2	1	0	0	0	0	0.0491323	0.0612188	0	0.0585948	0	0.472402	0.100133	0.0458755	3.84595	0	4.27418	0.0341831	1	0.695754	0.372526	0.928634	0.750174	1	NA	NA	NA	NA	NA	0.720168	4.06297	-2.53297	0.13528	1	T16E15.9	NC_003070.9	7876640	7877962
AT5G46670	834710	4	4	1	1	1	1	1	1	1	0	0	0	0.135166	0.173315	0.0405848	0.0319958	0.0333504	0.0415546	0.0313501	0.0397735	0.0367268	0	0	0	0	3.21405	-4.23816	0.0347448	1	0.998392	1.01079	-0.0192878	0.991789	1	0.961448	3.11324	-1.70177	0.241206	1	1.03073	0	2.52229	0.39364	1	MZA15.8	NC_003076.8	18938847	18940166
AT2G11950	3768302	3	4	3	0	0	0	1	0	0	0	0	1	0.0203365	0.0347683	0.0244249	0	0	0	0.00628909	0	0	0	0	0.00624688	0.289281	3.64401	-3.45176	0.0495183	1	NA	NA	NA	NA	NA	0.278897	3.5326	-3.35869	0.0539453	1	NA	NA	NA	NA	NA	F23M2.11	NC_003071.7	4819268	4825847
[truncated: 6 more columns]

## Sheet: Dr_PHD6vsDr_WT
--	gene_id	CK_WT_2_count	CK_WT_3_count	CK_WT_1_count	Dr_P_1_count	Dr_P_2_count	Dr_P_3_count	Dr_WT_2_count	Dr_WT_3_count	Dr_WT_1_count	CK_P_1_count	CK_P_2_count	CK_P_3_count	CK_WT_2_fpkm	CK_WT_3_fpkm	CK_WT_1_fpkm	Dr_P_1_fpkm	Dr_P_2_fpkm	Dr_P_3_fpkm	Dr_WT_2_fpkm	Dr_WT_3_fpkm	Dr_WT_1_fpkm	CK_P_1_fpkm	CK_P_2_fpkm	CK_P_3_fpkm	CK_PHD6vsCK_WT_CK_PHD6	CK_PHD6vsCK_WT_CK_WT	CK_PHD6vsCK_WT_log2FoldChange	CK_PHD6vsCK_WT_pvalue	CK_PHD6vsCK_WT_padj	Dr_PHD6vsDr_WT_Dr_PHD6	Dr_PHD6vsDr_WT_Dr_WT	Dr_PHD6vsDr_WT_log2FoldChange	Dr_PHD6vsDr_WT_pvalue	Dr_PHD6vsDr_WT_padj	Dr_WTvsCK_WT_Dr_WT	Dr_WTvsCK_WT_CK_WT	Dr_WTvsCK_WT_log2FoldChange	Dr_WTvsCK_WT_pvalue	Dr_WTvsCK_WT_padj	Dr_PHD6vsCK_PHD6_Dr_PHD6	Dr_PHD6vsCK_PHD6_CK_PHD6	Dr_PHD6vsCK_PHD6_log2FoldChange	Dr_PHD6vsCK_PHD6_pvalue	Dr_PHD6vsCK_PHD6_padj	gene_name	gene_chr	gene_start	gene_end
AT1G14880	838053	2444	1004	1490	13336	16185	21839	11960	6652	7497	3408	3581	8234	116.219	61.2181	85.0983	600.467	759.6	1277.09	527.645	372.32	387.473	170.873	171.261	360.825	4607.13	1714.06	1.42634	0.00275353	0.0392042	17474.3	8573.81	1.02717	0.00519207	0.0505958	8152.97	1662.03	2.29408	1.31197e-13	5.89047e-12	18055.1	4834.66	1.90087	0.000208777	0.00191382	PCR1	NC_003070.9	5132506	5133860
AT4G13340	826964	2090	2850	3403	3838	5368	3652	8886	5993	13269	12954	12044	16440	30.189	52.7857	59.0367	52.4921	76.5262	64.8704	119.081	101.891	208.314	197.289	174.964	218.833	12726.2	3050.56	2.06105	1.79008e-23	6.23288e-21	4235.44	9414.39	-1.15236	0.00159931	0.0204729	8954.28	2958.75	1.59768	0.000179101	0.00178178	4372.66	13379.4	-1.6135	1.49866e-31	5.09218e-29	LRX3	NC_003075.7	7758275	7761362
AT5G49360	834996	2582	2278	2278	6514	6454	4089	11441	9767	11937	4844	5604	9592	39.8509	45.0822	42.2273	95.1955	98.3119	77.609	163.825	177.431	200.242	78.8285	86.9874	136.427	6097.51	2558.17	1.25333	3.04223e-11	2.51795e-09	5550.94	11111.7	-1.00088	3.33168e-19	8.76136e-16	10568.8	2480.37	2.09149	6.19559e-91	2.55915e-87	5726.71	6403.18	-0.16108	0.373267	0.611764	BXL1	NC_003076.8	20011812	20016857
AT1G69530	843288	5812	4637	6328	5961	7600	6406	3367	3007	2353	3734	2610	2640	167.469	171.323	218.994	162.635	216.131	226.991	90.0089	101.983	73.6899	113.444	75.6355	70.1006	2793.12	6007.08	-1.10493	9.79946e-10	6.16511e-08	6631.9	2919.81	1.18351	4.73114e-18	9.67676e-15	2777.06	5826.03	-1.06901	1.20452e-13	5.45547e-12	6847.82	2940.77	1.21957	5.66437e-12	3.71316e-10	EXPA1	NC_003070.9	26141726	26143538
AT5G51550	835229	2267	1777	1644	3769	3484	2214	6624	5456	7468	5159	6581	7711	65.9613	66.2971	57.451	103.837	100.049	79.2188	178.81	186.853	236.167	158.271	192.578	206.756	5960.01	2024.96	1.55745	3.12333e-34	2.42599e-31	3075.53	6551.16	-1.09034	6.91964e-17	1.15797e-13	6231.05	1963.15	1.66615	1.57857e-39	6.65351e-37	3172.51	6264.57	-0.981202	2.31355e-13	1.87168e-11	EXL3	NC_003076.8	20939363	20940895
AT5G57560	835860	482	557	422	903	900	610	3106	2064	7125	11325	8903	14017	13.5217	20.0358	14.2185	23.986	24.9184	21.0439	80.8384	68.1522	217.242	334.979	251.186	362.365	10517	529	4.31519	9.35461e-128	9.44582e-124	787.772	4136.17	-2.39236	7.2445e-06	0.000284343	3934.31	512.814	2.93979	1.29085e-07	2.59844e-06	812.803	11056.4	-3.76486	3.90497e-159	3.98053e-155	TCH4	NC_003076.8	23307006	23308680
AT2G34510	818014	1684	1749	1820	2387	3046	1879	4988	4255	5954	4995	5543	7035	25.0882	33.4108	32.5655	33.6719	44.7871	34.4245	68.9427	74.6131	96.4082	78.4623	83.0518	96.5831	5388.07	1897.55	1.50644	1.43914e-27	7.45217e-25	2392.21	5101.6	-1.09224	5.2534e-15	4.39566e-12	4852.42	1840.01	1.39949	4.02364e-20	3.69334e-18	2469	5663.69	-1.19764	5.12121e-20	8.35248e-18	T31E10.15	NC_003071.7	14543894	14546986
AT2G30930	817644	1488	1161	1521	2164	2472	1662	4326	3234	5259	3504	3991	5317	54.403	54.4279	66.7893	74.9142	89.1997	74.7247	146.737	139.171	208.978	135.077	146.75	179.141	3922.14	1490.76	1.39589	1.72887e-23	6.12537e-21	2062.85	4287.35	-1.05519	2.29742e-13	1.143e-10	4077.78	1445.75	1.49606	1.26831e-20	1.20712e-18	2128.91	4121.97	-0.953155	5.54898e-14	4.83449e-12	F7F1.14	NC_003071.7	13162074	13163497
AT5G67480	836884	1705	1412	1743	1839	1684	1336	3803	3097	4803	3923	4472	5642	30.5303	32.4198	37.4853	31.1799	29.7607	29.4188	63.178	65.2732	93.475	74.0665	80.5349	93.0997	4302.4	1740.87	1.30578	2.63802e-25	1.08724e-22	1594.17	3925.59	-1.29981	3.73114e-21	2.28943e-17	3733.82	1688.25	1.14524	3.10879e-13	1.33484e-11	1644.95	4522.31	-1.45896	6.72441e-43	3.70515e-40	BT4	NC_003076.8	26930539	26933352
AT4G08950	826473	549	560	324	828	775	453	2325	1419	5237	6789	6249	9768	17.8354	23.3274	12.6419	25.4698	24.8488	18.0976	70.0755	54.2599	184.914	232.548	204.172	292.431	6983.25	514.733	3.76284	1.13842e-74	4.59806e-71	665.781	3015.97	-2.17934	0.000111709	0.00261289	2868.73	498.852	2.52381	2.18173e-05	0.00027374	686.713	7338.89	-3.41589	1.22726e-102	4.17003e-99	EXO	NC_003075.7	5740219	5741591
AT3G11010	820272	1083	497	649	4936	6078	6636	3183	2821	2224	1276	1142	2533	14.8454	8.7355	10.6848	64.0655	82.2277	111.862	40.4793	45.5148	33.134	18.4421	15.7436	31.9968	1504.05	776.193	0.954061	0.0144463	0.142801	5937.52	2752.03	1.10928	2.0243e-05	0.00067141	2617.47	752.582	1.79635	2.14999e-22	2.41325e-20	6132.92	1579.05	1.95735	1.12741e-06	2.14407e-05	RLP34	NC_003074.8	3450496	3453985
AT1G57990	842166	660	643	680	1541	1959	1243	3100	2660	3942	4468	3157	5322	15.8445	19.7931	19.6065	35.0287	46.4156	36.696	69.0446	75.1629	102.856	113.095	76.2228	117.738	3978.46	714.38	2.47843	4.42956e-46	6.38964e-43	1553.59	3259.66	-1.06868	1.06672e-12	4.78933e-10	3100.48	692.715	2.16312	3.27357e-41	1.53657e-38	1603.51	4182.69	-1.38303	9.50975e-17	1.16093e-14	PUP18	NC_003070.9	21441179	21443036
AT3G45970	823740	383	366	435	809	1243	659	2757	2442	3776	3535	3270	4093	16.0409	19.6553	21.8815	32.0823	51.3803	33.9413	107.127	120.383	171.885	156.105	137.738	157.972	3353.88	426.675	2.97728	1.37815e-112	9.27726e-109	884.738	3020.51	-1.77121	1.00682e-08	1.15835e-06	2873.07	413.783	2.79694	2.02629e-53	1.7437e-50	913.243	3526.93	-1.94865	3.79874e-33	1.35868e-30	EXLA1	NC_003074.8	16896166	16897308
AT4G23140	828413	371	106	201	3541	4162	5245	2237	1540	1347	624	595	1516	6.36964	2.33354	4.14471	57.5643	70.5241	110.739	35.632	31.1207	25.1354	11.2959	10.2739	23.9855	827.103	232.316	1.83096	0.00112292	0.0188194	4384.47	1694.81	1.37105	1.45682e-05	0.000509833	1611.74	225.271	2.83688	9.67974e-12	3.43498e-10	4529.46	867.852	2.38355	6.21832e-07	1.269e-05	CRK6	NC_003075.7	12121369	12124564
AT2G20670	816595	563	685	699	915	1028	618	2334	2019	3079	2563	2875	2993	17.165	26.7791	25.5959	26.4146	30.9331	23.1706	66.0192	72.4535	102.029	82.3913	88.1555	84.0913	2595.86	708.017	1.87655	4.30216e-32	3.10293e-29	834.244	2498.54	-1.58134	1.99521e-23	1.83639e-19	2376.54	686.568	1.79272	3.15502e-20	2.922e-18	860.799	2730.1	-1.66347	4.46183e-46	3.03211e-43	F23N11.1	NC_003071.7	8911860	8913747
AT1G76090	843941	755	838	875	1250	1434	951	2790	2188	2866	1531	1762	2554	20.5972	29.314	28.67	32.2893	38.6106	31.9048	70.6155	70.2582	84.9797	44.0387	48.3442	64.2084	1786.14	894.141	0.999626	3.56314e-08	1.78555e-06	1189.99	2622.02	-1.13897	6.64153e-24	1.22257e-19	2493.83	867.051	1.52573	1.09442e-24	1.43968e-22	1228.08	1876.64	-0.6118	4.4937e-05	0.000517004	SMT3	NC_003070.9	28550202	28551836
AT1G13470	837907	375	132	206	2568	3143	3646	1731	1198	1331	448	511	1097	11.9136	5.3772	7.86028	77.2493	98.549	142.443	51.0204	44.7978	45.9587	15.0068	16.3271	32.1165	622.378	245.804	1.33927	0.00559059	0.0702563	3157.65	1413.29	1.15891	4.93355e-12	1.71352e-09	1344.07	238.335	2.49002	6.79506e-30	1.38949e-27	3261.85	653.145	2.31985	3.46198e-07	7.67166e-06	T6J4.20	NC_003070.9	4620101	4621585
AT5G65470	836672	851	714	664	965	905	570	1641	1440	1877	1411	1616	2188	17.5247	18.8534	16.4228	18.8164	18.3935	14.4348	31.3519	34.9037	42.011	30.637	33.4687	41.5219	1595.72	796.269	1.00355	1.51633e-12	1.48652e-10	792.683	1665.14	-1.06873	9.94537e-15	7.6281e-12	1583.82	771.984	1.03664	3.51691e-15	1.89153e-13	817.692	1676.92	-1.03506	2.60819e-12	1.79639e-10	MNA5.21	NC_003076.8	26172009	26175132
AT3G57240	824891	262	100	175	2618	3004	3341	1529	1157	1062	318	278	941	8.35341	4.08819	6.70128	79.0348	94.5273	130.994	45.2276	43.4193	36.8013	10.6902	8.91421	27.6478	462.38	186.359	1.31038	0.0268625	0.22224	3012.14	1246	1.27265	2.27356e-16	2.79011e-13	1185	180.724	2.70649	2.7939e-39	1.10966e-36	3111	484.826	2.68144	1.06476e-06	2.03823e-05	BG3	NC_003074.8	21181642	21183144
AT3G23730	821955	670	649	468	1061	837	550	1685	1293	1919	1266	1417	2024	24.5766	30.5253	20.6182	36.8509	30.3017	24.8097	57.3429	55.8255	76.5065	48.964	52.2748	68.4173	1439.1	641.324	1.16705	9.63969e-11	7.23693e-09	792.912	1637.77	-1.04483	5.35103e-11	1.26284e-08	1557.72	621.646	1.32596	7.91906e-15	4.06847e-13	817.699	1512.16	-0.885878	1.60216e-07	3.93534e-06	XTH16	NC_003074.8	8550037	8551403
AT5G50915	835164	660	694	690	741	767	518	1891	1138	1800	1452	1414	1592	15.8189	21.3286	19.8628	16.8166	18.1436	15.2678	42.0493	32.1043	46.8903	36.6942	34.0847	35.163	1373.84	738.467	0.897674	5.92614e-12	5.34278e-10	662	1599.53	-1.27218	1.13833e-19	4.19087e-16	1521.18	716.045	1.0888	2.27742e-11	7.62327e-10	683.079	1445	-1.07905	1.60381e-24	3.80196e-22	AT5G50915	NC_003076.8	20710103	20712473
AT1G35140	840399	31	48	35	80	105	47	770	475	2168	3031	2252	3724	1.10355	2.19098	1.49642	2.69653	3.68904	2.0575	25.4304	19.9026	83.8813	113.766	80.6257	122.165	2766.12	41.8014	6.0682	4.53956e-150	9.16764e-146	74.9275	1150.12	-3.93901	1.08412e-08	1.20948e-06	1094.02	40.5237	4.75737	2.16511e-11	7.28274e-10	77.3052	2907.93	-5.22289	8.20832e-149	4.18358e-145	PHI-1	NC_003070.9	12851983	12853235
AT5G01810	830556	511	433	457	768	716	484	1300	967	1612	1319	1780	2139	9.32991	10.1371	10.0214	13.2771	12.9022	10.8671	22.0208	20.7812	31.9888	25.3921	32.6853	35.9895	1602.57	501.441	1.67729	1.64359e-29	1.03726e-26	641.235	1297.48	-1.0155	2.55286e-10	4.84464e-08	1234.06	486.21	1.34422	9.86513e-16	5.59738e-14	661.523	1684.16	-1.34715	4.26077e-20	7.06214e-18	CIPK15	NC_003076.8	309374	312097
AT3G05490	28718845	557	441	470	624	710	462	1192	1038	1540	1486	1440	1832	12.853	13.0484	13.0258	13.6339	16.1697	13.11	25.5187	28.1925	38.623	36.1546	33.4185	38.9567	1462.44	523.772	1.48182	8.64226e-42	1.02665e-38	587.318	1267.4	-1.10833	8.46807e-13	3.897e-10	1205.52	507.855	1.24684	3.86071e-15	2.06568e-13	606.093	1537.68	-1.34196	3.99897e-29	1.18155e-26	RALFL22	NC_003074.8	1591115	1593047
AT5G24030	832468	283	229	327	356	477	252	1351	1120	2541	1167	1225	2323	4.84945	5.03165	6.72994	5.7762	8.06713	5.3103	21.478	22.5897	47.3246	21.085	21.1114	36.6829	1433.58	300.778	2.25377	6.36938e-23	2.07467e-20	352.959	1689.56	-2.25863	7.42886e-08	6.33104e-06	1607.13	291.728	2.46193	1.50684e-09	4.09483e-08	364.246	1505.28	-2.04609	2.03553e-20	3.48726e-18	SLAH3	NC_003076.8	8118317	8122914
AT4G16563	827356	189	166	184	312	403	251	1161	953	2299	1220	1606	2434	4.15899	4.68386	4.86297	6.50081	8.75238	6.79224	23.7024	24.6835	54.9847	28.3063	35.5425	49.3578	1601.5	193.351	3.05192	1.59367e-51	2.92583e-48	316.272	1488.16	-2.23405	1.63632e-07	1.23957e-05	1415.56	187.489	2.91679	2.48e-12	9.39807e-11	326.435	1681.97	-2.36493	4.13248e-34	1.56016e-31	AT4G16563	NC_003075.7	9329620	9331646
AT1G56120	842064	552	261	327	1578	1543	1861	1022	678	770	592	608	1183	6.06149	3.67494	4.31266	16.4072	16.7225	25.1304	10.4118	8.76309	9.18983	6.85423	6.71459	11.9711	724.383	397.286	0.865257	0.000625143	0.0114666	1673.58	818.042	1.03081	2.01381e-11	5.70311e-09	777.965	385.192	1.01107	1.73495e-08	4.03969e-07	1728.26	760.586	1.18358	0.000552443	0.00439776	T6H22.9	NC_003070.9	20987128	20993572
AT3G25010	822092	235	83	133	1206	1617	2120	1099	745	603	268	325	619	3.63961	1.64829	2.47398	17.6857	24.7168	40.3772	15.7913	13.581	10.1504	4.37642	5.06229	8.8346	367.55	155.597	1.23661	9.59556e-05	0.00226646	1683.74	808.072	1.05866	0.00617272	0.0580027	768.452	150.873	2.34224	4.34444e-21	4.35561e-19	1739.88	385.815	2.17239	2.27953e-06	4.00974e-05	RLP41	NC_003074.8	9110057	9112936
AT1G30900	839974	284	89	144	1101	1158	1439	779	542	475	284	309	671	4.93483	1.98296	3.00521	18.1146	19.859	30.7488	12.5581	11.0851	8.97066	5.20319	5.39994	10.7445	382.832	177.321	1.10722	0.00127983	0.0209214	1247.11	594.364	1.06714	4.92443e-09	6.20883e-07	565.237	171.928	1.71117	1.24334e-10	3.83266e-09	1288.08	401.781	1.67997	5.61166e-05	0.000625847	VSR6	NC_003070.9	10996870	11000809
AT5G24150	832480	780	958	1192	148	190	71	346	157	384	1207	1061	721	17.616	27.7426	32.3331	3.16491	4.23508	1.9719	7.24974	4.17349	9.42586	28.742	24.0993	15.0057	932.181	1067.36	-0.195106	0.430643	0.844257	131.153	292.418	-1.15314	8.67098e-05	0.00215988	278.082	1035.25	-1.89563	4.62364e-06	6.8453e-05	135.282	981.897	-2.85691	2.41522e-12	1.6748e-10	SQP1	NC_003076.8	8172300	8175525
AT1G65790	842890	278	121	200	1044	1304	1255	642	524	495	397	346	554	4.23935	2.36597	3.66304	15.0744	19.6258	23.5348	9.08286	9.4053	8.2042	6.38325	5.30648	7.78525	397.341	208.996	0.923392	6.7528e-05	0.00168959	1204.35	554.315	1.11823	3.76327e-14	2.56572e-11	527.2	202.679	1.37365	1.82259e-12	7.03586e-11	1243.76	417.597	1.57281	4.41322e-18	6.12057e-16	RK1	NC_003070.9	24468770	24472475
AT1G02660	839544	226	206	232	365	428	321	722	656	988	859	881	1230	3.54703	4.14565	4.37322	5.4242	6.62971	6.19546	10.513	12.1185	16.8535	14.215	13.9062	17.7897	909.962	238.64	1.934	1.82416e-35	1.60169e-32	367.036	796.857	-1.11795	4.22665e-11	1.05141e-08	757.965	231.413	1.71284	9.19255e-20	8.07888e-18	378.866	956.401	-1.33708	5.06604e-21	9.05976e-19	T14P4.6	NC_003070.9	571826	575085
AT1G21910	838793	33	43	45	53	114	71	334	148	810	1735	1182	1913	1.04765	1.75042	1.71583	1.59318	3.57193	2.77188	9.83748	5.53035	27.949	58.0765	37.7396	55.9664	1486.8	44.1316	5.08942	2.13952e-105	1.08019e-101	78.795	432.329	-2.45625	0.000840666	0.0125303	411.209	42.7967	3.26629	5.01391e-06	7.32853e-05	81.3905	1563.45	-4.26502	1.1379e-30	3.56897e-28	DREB26	NC_003070.9	7696427	7697831
AT1G50040	841428	127	151	174	116	131	105	491	344	964	1033	1285	1410	3.20225	4.88201	5.26937	2.76947	3.26001	3.25577	11.486	10.2093	26.4184	27.4631	32.586	32.7627	1144.44	164.354	2.80654	6.89481e-54	1.39241e-50	116.236	604.518	-2.37898	1.6043e-07	1.22033e-05	575.006	159.395	1.85189	0.000161168	0.00162054	119.986	1203.21	-3.32937	1.13856e-119	4.64237e-116	F2J10.8	NC_003070.9	18542061	18544034
AT4G25110	828614	109	49	95	899	1195	1299	674	515	399	197	151	368	2.65678	1.53142	2.78106	20.7479	28.7469	38.936	15.2413	14.7749	10.5701	5.06282	3.70153	8.26581	217.662	88.7122	1.29227	7.8427e-05	0.00192231	1143.55	527.281	1.11531	1.2496e-08	1.34518e-06	501.459	86.0464	2.53644	8.94474e-29	1.63483e-26	1181.32	228.529	2.36903	2.7728e-08	8.3397e-07	MC2	NC_003075.7	12887474	12890262
AT4G23150	828414	87	24	73	889	1052	1343	713	421	424	112	112	405	1.73551	0.613887	1.749	16.7918	20.7118	32.9456	13.1957	9.88502	9.19286	2.35572	2.247	7.44512	188.518	63.7212	1.56348	0.0308769	0.243779	1113.05	512.332	1.11838	0.000803089	0.0121473	487.191	61.8167	2.96876	1.03586e-24	1.37138e-22	1149.9	197.578	2.54011	5.74116e-05	0.0006375	CRK7	NC_003075.7	12125664	12128490
AT1G54740	841915	252	230	245	353	344	227	584	488	760	544	685	766	9.22855	10.8001	10.776	12.2404	12.4333	10.2228	19.8417	21.0349	30.2498	21.0053	25.229	25.8506	612.056	261.141	1.23196	5.25839e-17	8.92379e-15	301.11	615.182	-1.028	2.89632e-09	3.97876e-07	585.137	253.218	1.2095	4.1845e-11	1.36313e-09	310.653	643.433	-1.04816	2.78261e-13	2.24226e-11	T22H22.16	NC_003070.9	20430769	20431986
AT1G11380	837680	188	186	220	333	303	191	620	416	812	454	511	823	5.83148	7.39781	8.19599	9.78029	9.27595	7.28563	17.8421	15.188	27.375	14.8482	15.9411	23.525	545.071	214.374	1.34945	3.28016e-10	2.28423e-08	268.457	616.85	-1.19789	5.06665e-09	6.34469e-07	586.688	207.898	1.49896	2.2728e-11	7.62017e-10	276.911	572.533	-1.04634	1.35211e-07	3.39477e-06	T23J18.4	NC_003070.9	3832563	3834462
AT5G25240	832595	150	146	119	98	89	68	289	239	587	694	701	719	9.59928	11.9803	9.14643	5.93827	5.62124	5.35142	17.1585	18.0025	40.8284	46.8278	45.1171	42.4019	652.345	149.132	2.13318	1.5593e-46	2.42232e-43	83.4928	376.174	-2.16981	7.74168e-14	4.75029e-11	357.824	144.572	1.30813	1.70277e-05	0.000221178	86.1456	686.255	-2.98987	4.21476e-87	8.59263e-84	F21J6.107	NC_003076.8	8746594	8747290
AT1G58225	842190	90	32	38	615	739	727	458	290	218	138	140	249	5.06871	2.31086	2.57037	32.7957	41.0766	50.3503	23.9306	19.2238	13.3441	8.19466	7.92974	12.923	160.578	54.8813	1.53841	6.64219e-06	0.000213938	695.663	317.658	1.12761	1.67299e-08	1.72047e-06	302.069	53.2012	2.49236	4.37902e-16	2.62145e-14	718.41	168.654	2.08673	1.5987e-22	3.29218e-20	AT1G58225	NC_003070.9	21564111	21565261
AT1G76600	843993	102	84	133	133	145	117	268	179	376	801	447	676	4.47802	4.72862	7.01287	5.52872	6.28274	6.31662	10.9158	9.24968	17.9412	37.078	19.7365	27.349	595.779	114.603	2.37956	4.10881e-21	1.09181e-18	130.351	274.95	-1.07767	4.98351e-06	0.000208967	261.508	111.169	1.23572	7.22449e-06	0.000102478	134.55	626.928	-2.22086	3.62672e-24	8.12505e-22	F14G6.20	NC_003070.9	28746833	28747848
AT4G04490	825779	73	21	107	557	604	732	351	272	249	98	110	242	1.43569	0.529572	2.52743	10.3724	11.7238	17.7036	6.40439	6.29641	5.32247	2.03217	2.17573	4.38592	136.179	70.7653	0.943466	0.0439726	0.306851	638.101	290.21	1.13383	9.2218e-10	1.47613e-07	276.006	68.6898	2.00536	0.00061595	0.00523507	659.072	142.905	2.20094	2.1359e-15	2.19923e-13	CRK36	NC_003075.7	2231717	2234689
AT4G32280	829361	565	328	644	136	230	159	74	81	47	430	336	164	19.6427	14.6216	26.8904	4.47691	7.8918	6.79772	2.38681	3.31456	1.77594	15.7623	11.7481	5.25419	292.17	545.586	-0.901581	0.0695596	0.393489	173.838	68.1024	1.35487	9.13183e-07	5.11279e-05	64.7779	529.271	-3.03515	1.6379e-31	4.20245e-29	179.527	308.019	-0.778312	0.017703	0.0732516	IAA29	NC_003075.7	15583332	15584903
AT3G09940	820155	25	5	29	775	456	557	301	309	124	39	102	119	0.70001	0.179516	0.975259	20.5472	12.6015	19.1793	7.81923	10.1838	3.77366	1.1514	2.87237	3.07058	78.8711	20.526	1.93473	0.000284047	0.00590867	590.706	246.238	1.26259	0.00518479	0.0505517	234.203	19.9214	3.55039	6.86133e-07	1.22478e-05	609.41	82.8069	2.87764	3.1162e-10	1.5533e-08	MDHAR	NC_003074.8	3056375	3059244
AT2G41640	818762	57	45	50	80	78	86	165	110	282	734	391	693	0.839651	0.849974	0.88461	1.11584	1.134	1.55789	2.25497	1.90723	4.51492	11.4003	5.79264	9.40732	561.43	54.2532	3.37163	1.49933e-38	1.51395e-35	81.5609	186.606	-1.19806	8.82601e-05	0.00218666	177.49	52.6067	1.75453	8.21785e-08	1.71092e-06	84.2124	590.579	-2.81619	6.3143e-30	1.95045e-27	T32G6.16	NC_003071.7	17360374	17363788
AT4G00700	828031	43	16	35	342	436	680	292	217	237	85	85	271	0.531155	0.25342	0.519252	4.00005	5.31537	10.3294	3.34633	3.155	3.18184	1.10705	1.05596	3.08483	132.552	32.7477	2.01211	1.17307e-05	0.000357317	500.823	248.259	1.01121	0.0123245	0.0951535	236.108	31.7641	2.87619	6.66544e-31	1.54676e-28	517.628	138.974	1.89573	0.00317905	0.018835	F6N23.8	NC_003075.7	285876	289575
AT3G12220	820402	98	22	44	442	462	447	270	177	192	101	127	217	2.41639	0.695558	1.30302	10.3193	11.2429	13.5538	6.17645	5.13691	5.1454	2.62579	3.14935	4.93071	135.213	55.5983	1.27239	0.00187012	0.0285898	449.427	211.391	1.08269	2.0303e-12	7.7862e-10	201.031	53.9074	1.88429	2.66828e-08	5.977e-07	463.998	141.969	1.70345	2.20525e-14	2.01608e-12	scpl16	NC_003074.8	3896207	3899019
AT4G18250	827551	50	16	34	391	435	552	278	217	163	73	49	241	0.991214	0.406712	0.809532	7.3394	8.51102	13.457	5.113	5.06343	3.51206	1.52587	0.976944	4.40274	108.762	34.5557	1.64934	0.00179787	0.0277135	466.045	218.649	1.08857	7.33844e-07	4.28845e-05	207.943	33.5138	2.61583	1.31857e-18	1.02377e-16	481.418	113.978	2.07712	0.00217914	0.0138141	T9A21.100	NC_003075.7	10087205	10090276
AT4G25810	828686	71	37	96	108	135	72	310	133	381	214	126	611	2.30658	1.54128	3.74575	3.32215	4.32851	2.87644	9.34339	5.08567	13.4528	7.33028	4.11676	18.2919	285.723	72.4605	1.97934	0.0052125	0.0662053	102.348	271.871	-1.40769	1.62296e-06	8.13608e-05	258.545	70.3109	1.87837	1.7888e-07	3.50513e-06	105.61	299.526	-1.50375	0.020026	0.0807483	XTR6	NC_003075.7	13128394	13129927
AT2G28120	817358	57	56	50	147	169	115	289	233	335	235	245	362	1.18254	1.4897	1.24586	2.88766	3.46037	2.93395	5.56254	5.68964	7.55376	5.14051	5.11192	6.92084	257.558	58.6493	2.14126	5.62707e-21	1.45691e-18	141.273	287.106	-1.02082	2.21995e-08	2.13959e-06	273.077	56.8612	2.26884	2.34429e-25	3.29364e-23	145.801	270.648	-0.892724	3.55981e-06	5.88203e-05	F24D13.9	NC_003071.7	11985687	11987836
AT2G23100	816842	57	45	72	128	146	88	244	173	335	299	270	377	0.939913	0.951468	1.42595	1.99852	2.37608	1.78447	3.73281	3.35773	6.00391	5.19854	4.47767	5.72879	290.542	62.4063	2.22236	2.27993e-23	7.54806e-21	117.98	251.539	-1.0892	3.92624e-06	0.000168865	239.245	60.5354	1.98461	9.2781e-13	3.70639e-11	121.739	305.454	-1.32351	1.3277e-12	9.70175e-11	F21P24.16	NC_003071.7	9837120	9839824
AT4G28900	3770549	94	107	69	163	119	83	239	177	300	242	309	284	0.918676	1.34087	0.809918	1.50837	1.14783	0.997529	2.16703	2.03608	3.18664	2.49371	3.03717	2.55777	257.186	97.5875	1.40374	2.67684e-10	1.8968e-08	118.26	239.5	-1.013	9.97173e-06	0.00036493	227.794	94.5874	1.27213	5.3145e-07	9.69615e-06	121.948	270.508	-1.1432	1.53473e-08	5.00616e-07	F25O24.20	NC_003075.7	14259141	14263704
AT1G66160	842931	32	35	60	87	125	84	202	167	250	365	206	411	1.01015	1.41669	2.27482	2.60042	3.89442	3.26084	5.91593	6.205	8.57738	12.1486	6.54005	11.9561	301.988	46.1821	2.71612	5.78935e-17	9.74299e-15	97.5083	207.68	-1.09028	1.04304e-06	5.68057e-05	197.535	44.807	2.14838	3.32311e-13	1.42095e-11	100.67	317.505	-1.65783	1.95185e-10	1.01771e-08	CMPG1	NC_003070.9	24637196	24638608
AT2G27080	817250	45	25	48	43	63	30	141	101	247	490	348	437	1.57059	1.11881	2.01209	1.42103	2.17012	1.28761	4.56564	4.14914	9.36964	18.0319	12.2153	14.0553	394.44	41.7846	3.23334	2.92754e-39	3.11167e-36	44.1365	164.145	-1.88916	2.03382e-08	2.02371e-06	156.129	40.5331	1.94253	5.26055e-08	1.12587e-06	45.549	415.037	-3.17836	4.61209e-40	2.23873e-37	T20P8.13	NC_003071.7	11563933	11567504
AT5G52050	835280	26	21	23	36	61	71	120	77	188	546	319	443	0.53345	0.55247	0.566769	0.699374	1.23522	1.7914	2.28421	1.85951	4.19233	11.8116	6.58244	8.37593	405.414	25.0079	4.01987	6.27221e-45	7.91671e-42	57.1873	128.707	-1.17946	0.00106801	0.0149961	122.416	24.2488	2.33683	1.20774e-10	3.72847e-09	59.1032	426.664	-2.86472	3.70835e-22	7.37993e-20	AtDTX50	NC_003076.8	21138703	21140876
AT1G78410	844177	60	30	70	295	226	432	189	140	107	73	67	167	2.23396	1.43223	3.13025	10.4	8.30475	19.7797	6.52858	6.13534	4.32996	2.86578	2.50885	5.72992	92.9546	56.6042	0.715752	0.0710427	0.398419	325.856	144.53	1.16851	2.52733e-05	0.00080203	137.449	54.9173	1.32133	1.00548e-05	0.000138997	336.624	97.5488	1.78467	0.000724074	0.00546527	F3F9.8	NC_003070.9	29502506	29503938
AT1G10550	837596	50	36	36	61	78	50	188	164	382	151	246	336	1.84622	1.70445	1.59652	2.1327	2.84251	2.27037	6.44028	7.12762	15.3304	5.87878	9.13533	11.433	222.959	43.2896	2.3639	4.12476e-16	6.31057e-14	61.946	247.934	-1.99871	9.94127e-11	2.15293e-08	235.843	41.9701	2.48778	1.31048e-13	5.89047e-12	63.938	234.145	-1.87303	5.48058e-12	3.61594e-10	XTH33	NC_003070.9	3479066	3481041
AT5G59680	836089	27	13	30	275	320	311	174	122	150	85	61	123	0.369992	0.228424	0.493751	3.56819	4.32787	5.24086	2.21214	1.96778	2.23407	1.22813	0.840688	1.55326	82.2724	24.7162	1.73074	5.98867e-06	0.000195698	302.4	148.236	1.02361	1.09732e-08	1.21684e-06	140.979	23.9788	2.54882	1.18051e-18	9.2704e-17	312.266	86.4449	1.84818	1.53811e-14	1.43185e-12	MTH12.14	NC_003076.8	24046512	24051112
AT1G21120	838708	39	33	30	260	203	365	123	150	124	93	78	165	1.19395	1.2954	1.10306	7.53668	6.13354	13.7412	3.49349	5.40504	4.1259	3.00193	2.40155	4.65493	102.319	36.4437	1.49252	7.02512e-06	0.000225194	282.315	134.73	1.06672	9.17898e-05	0.00223206	128.163	35.3315	1.85615	2.23318e-11	7.49948e-10	291.622	107.453	1.43525	4.76198e-06	7.5905e-05	IGMT2	NC_003070.9	7395179	7396823
AT1G66465	28717403	31	11	14	241	305	341	161	127	139	61	46	137	1.06202	0.483204	0.576043	7.81759	10.3125	14.366	5.11715	5.12106	5.1756	2.20341	1.5849	4.32512	73.8307	19.2323	1.92727	6.02864e-05	0.0015295	299.005	142.49	1.06528	4.98316e-07	3.1631e-05	135.521	18.6446	2.83033	9.54742e-20	8.35521e-18	308.871	77.4705	1.98919	1.27337e-09	5.63126e-08	AT1G66465	NC_003070.9	24788868	24790516
AT3G28580	822488	27	10	16	199	217	369	134	127	111	78	45	143	0.670187	0.318274	0.47699	4.67705	5.31602	11.2634	3.08582	3.71042	2.99455	2.04138	1.12336	3.27097	80.7983	18.329	2.12787	5.32547e-06	0.000175732	269.744	124.913	1.10753	9.29919e-05	0.0022583	118.81	17.7729	2.71403	3.13817e-17	2.11116e-15	278.768	84.8192	1.71451	0.00307464	0.0182962	AT3G28580	NC_003074.8	10715597	10717393
AT3G15536	7922447	44	6	20	204	308	332	130	97	78	56	61	133	3.96486	0.693258	2.16452	17.4057	27.3918	36.7897	10.8681	10.2881	7.63917	5.32059	5.52816	11.0442	75.7096	23.5036	1.67116	0.00152547	0.024379	285.273	101.191	1.49054	4.53903e-09	5.80972e-07	96.2347	22.7918	2.05396	3.15032e-06	4.8802e-05	294.749	79.4559	1.88484	3.5467e-09	1.36427e-07	AT3G15536	NC_003074.8	5260723	5261322
AT1G65310	842839	186	131	115	29	32	15	51	61	101	262	237	150	6.66918	6.02282	4.95239	0.984565	1.13241	0.661399	1.69654	2.5744	3.93602	9.90508	8.54641	4.95632	202.546	152.859	0.402952	0.12572	0.534838	24.4934	72.504	-1.55156	6.69622e-05	0.00176091	68.9735	148.181	-1.10991	0.000193763	0.0019038	25.2642	213.368	-3.06313	5.2347e-21	9.27999e-19	XTH17	NC_003070.9	24257054	24258506
AT1G56600	842114	243	86	105	88	109	67	38	48	40	268	169	94	7.55326	3.42764	3.9199	2.58999	3.34387	2.56104	1.09584	1.75613	1.35134	8.78335	5.28312	2.69256	167.149	148.909	0.161889	0.686123	0.94174	86.2937	42.8243	1.02231	0.000407376	0.00721178	40.7377	144.354	-1.83692	9.55301e-08	1.97101e-06	89.0587	176.247	-0.981388	0.00556655	0.0296771	GolS2	NC_003070.9	21207537	21209635
AT1G69140	3767675	145	192	144	8	19	13	50	55	83	245	269	129	9.98098	16.9463	11.9049	0.521413	1.29078	1.10043	3.19307	4.4561	6.20955	17.7815	18.6223	8.18283	200.882	175.224	0.198485	0.524415	0.884465	13.3296	63.7729	-2.26365	1.85853e-07	1.39073e-05	60.6651	169.866	-1.48746	4.41225e-07	8.14355e-06	13.7721	211.656	-3.95109	4.49608e-23	9.54809e-21	F4N2.10	NC_003070.9	25991371	25992018
AT1G58420	842211	20	22	20	151	255	286	131	98	84	74	50	79	0.938058	1.3231	1.12665	6.70599	11.8041	16.496	5.70039	5.41019	4.28209	3.65956	2.35855	3.41456	62.5355	22.4284	1.48821	3.73221e-05	0.000995666	235.055	103.925	1.17254	2.37272e-05	0.000760922	98.8355	21.7457	2.19663	1.33719e-12	5.23049e-11	242.915	65.7656	1.88187	1.77181e-09	7.52538e-08	F9K23.5	NC_003070.9	21707175	21708125
AT4G38560	830013	23	9	22	183	193	312	151	92	79	39	52	107	0.572173	0.287086	0.657325	4.3106	4.73862	9.54481	3.48506	2.69386	2.13601	1.02297	1.30101	2.45297	59.8455	18.908	1.65676	0.000421749	0.00830138	235.494	105.84	1.1464	8.12268e-05	0.00205388	100.646	18.3428	2.44618	1.01172e-11	3.57791e-10	243.339	62.7935	1.94646	5.58401e-08	1.53425e-06	F20M13.120	NC_003075.7	18029196	18031333
AT1G24260	839040	168	117	54	130	160	62	70	65	30	84	130	116	5.89581	5.26489	2.27607	4.31981	5.54178	2.67571	2.27911	2.68494	1.14428	3.10821	4.58832	3.75147	101.386	119.056	-0.233347	0.493198	0.870172	112.921	55.1095	1.04002	0.00239005	0.0281186	52.4136	115.356	-1.14034	0.00375438	0.0241706	116.472	106.609	0.132879	0.645346	0.823012	2019-09-03	NC_003070.9	8593536	8596123
AT5G08150	830711	22	46	42	39	53	26	99	76	185	215	184	191	1.05858	2.8381	2.42721	1.77685	2.51693	1.53846	4.41946	4.30429	9.67495	10.9078	8.90418	8.4692	182.594	40.7952	2.17911	5.50202e-12	4.98266e-10	38.2792	121.133	-1.65547	3.45936e-06	0.00015271	115.221	39.56	1.5524	0.00018354	0.00181864	39.5007	192.147	-2.2718	7.79253e-19	1.17679e-16	SOB5	NC_003076.8	2621974	2622900
AT5G07760	830669	58	20	23	208	174	183	86	86	97	45	61	96	0.86553	0.382695	0.41223	2.93903	2.5627	3.35829	1.19066	1.51057	1.57327	0.70805	0.915503	1.32018	61.4195	34.5675	0.818394	0.0499392	0.329796	187.476	90.7179	1.04955	3.58598e-07	2.3917e-05	86.2909	33.508	1.34468	0.000135042	0.00138551	193.5	64.4951	1.57731	6.92849e-10	3.22556e-08	MBK20.22	NC_003076.8	2468040	2473843
AT3G48640	824024	25	22	25	176	216	193	95	95	94	40	38	105	0.961307	1.08471	1.15457	6.40798	8.1973	9.12625	3.38906	4.29965	3.9285	1.62173	1.46954	3.72066	55.2379	25.8375	1.10221	0.0135448	0.136632	194.689	95.6801	1.02597	6.74028e-07	3.96406e-05	91.0097	25.0549	1.86264	3.38233e-10	9.85264e-09	201.032	57.9452	1.78679	4.50202e-08	1.26597e-06	AT3G48640	NC_003074.8	18021356	18022648
AT4G14390	827084	45	24	21	182	173	245	103	56	56	48	42	91	0.884233	0.604692	0.4956	3.3862	3.35502	5.92016	1.87769	1.29518	1.19597	0.994472	0.830003	1.6478	55.0407	31.3789	0.805184	0.0456969	0.313467	203.175	70.4074	1.5181	2.39956e-08	2.28866e-06	66.9492	30.4156	1.13209	0.00121912	0.0093496	209.859	57.7924	1.85248	2.95076e-09	1.17724e-07	DL3235W	NC_003075.7	8289610	8292203
AT5G11920	831065	5	2	5	142	222	266	121	93	77	43	30	77	0.0969666	0.0497338	0.116461	2.60752	4.24913	6.34376	2.17706	2.12287	1.623	0.879261	0.585126	1.37611	45.6275	4.20837	3.42509	3.2686e-08	1.65023e-06	214.378	96.7132	1.14315	4.80632e-05	0.00136325	91.978	4.08273	4.47516	7.78855e-19	6.28347e-17	221.545	47.9084	2.20221	5.51778e-10	2.61e-08	cwINV6	NC_003076.8	3839316	3842409
AT1G77640	844099	17	19	26	18	27	11	52	32	120	319	147	272	0.646444	0.926413	1.18744	0.648099	1.01331	0.514384	1.8345	1.43225	4.95952	12.79	5.6218	9.53146	228.426	22.5194	3.35255	9.88138e-21	2.52601e-18	18.0707	68.5413	-1.91434	9.8076e-05	0.00235382	65.1955	21.8435	1.58321	0.00150269	0.0112365	18.6464	240.345	-3.67419	1.52907e-24	3.66744e-22	T5M16.23	NC_003070.9	29178705	29179877
AT3G28890	822523	28	8	28	221	176	211	92	66	65	31	34	64	0.485776	0.177966	0.583437	3.63042	3.0136	4.50167	1.48081	1.34775	1.22565	0.56707	0.593243	1.02321	39.1985	22.288	0.808249	0.100105	0.4828	202.815	74.0032	1.44837	3.07697e-11	7.8989e-09	70.379	21.6256	1.69032	1.09371e-05	0.000149295	209.359	41.1562	2.3367	6.66611e-17	8.44111e-15	RLP43	NC_003074.8	10895977	10898900
AT4G33020	829439	6	3	2	131	258	268	146	68	109	1	2	5	0.178062	0.114159	0.0712867	3.68111	7.55676	9.78067	4.01983	2.37529	3.5158	0.0312909	0.0596935	0.136741	2.39463	3.80746	-0.665915	0.568296	1	223.001	105.769	1.06918	0.000456851	0.00790387	100.574	3.68974	4.73719	7.41876e-19	6.03227e-17	230.48	2.50955	6.48029	3.7627e-26	9.71014e-24	ZIP9	NC_003075.7	15932420	15934762
--	839084	79	10	28	40	20	64	262	135	53	4	198	83	2.58341	0.41931	1.09972	1.23855	0.645491	2.5737	7.94878	5.19621	1.88373	0.137919	6.51189	2.50122	86.909	38.9598	1.15556	0.387174	0.823281	42.9664	145.5	-1.76466	0.0218059	0.140449	138.331	37.7724	1.8684	0.0316748	0.129578	44.3938	91.3395	-1.04265	0.414927	0.648905	LpxC1	NC_003070.9	8767562	8769571
AT4G35180	829671	18	10	4	165	183	221	116	85	68	17	13	69	0.331223	0.235948	0.0884026	2.87487	3.32348	5.00095	1.98034	1.841	1.35998	0.329832	0.240584	1.17005	29.5474	11.0808	1.40988	0.0510859	0.334418	191.893	89.1634	1.09894	8.64997e-06	0.000323731	84.7953	10.7352	2.95907	1.35815e-12	5.30244e-11	198.206	30.9494	2.67424	0.000170586	0.00161471	LHT7	NC_003075.7	16737835	16740601
AT4G23160	828415	35	3	7	135	165	206	108	73	64	74	24	67	0.386522	0.0424812	0.0928457	1.41165	1.79839	2.7976	1.10653	0.948891	0.76818	0.861658	0.266559	0.681851	50.976	14.686	1.77028	0.0101663	0.110834	171.446	80.9653	1.07414	6.37185e-05	0.00169033	76.9964	14.2334	2.39988	1.44522e-05	0.00019073	177.124	53.6205	1.72196	4.18725e-06	6.78581e-05	CRK8	NC_003075.7	12129485	12134209
AT3G24900	822088	23	6	12	137	165	202	109	69	56	18	29	69	0.3499	0.117041	0.219258	1.97344	2.47739	3.77903	1.53842	1.23553	0.925936	0.288726	0.443701	0.967328	34.8508	14.0031	1.30297	0.0292687	0.235618	170.511	77.0123	1.13771	3.63777e-05	0.00109418	73.2336	13.5785	2.40429	9.31811e-09	2.26942e-07	176.148	36.54	2.25766	5.97993e-09	2.16157e-07	RLP39	NC_003074.8	9099060	9101991
AT3G44350	823560	25	9	29	115	113	170	69	61	57	49	56	127	0.892093	0.411796	1.24287	3.88557	3.97964	7.45988	2.2843	2.56205	2.21066	1.84358	2.00971	4.17621	70.1361	22.1246	1.66058	0.000461666	0.00891308	135.376	62.6292	1.10661	0.000110473	0.00259386	59.5681	21.4684	1.46274	0.000167569	0.00167837	139.852	73.5907	0.917945	0.0110137	0.0507199	NAC061	NC_003074.8	16022575	16024519
AT4G13820	827016	30	21	15	128	149	170	88	58	53	51	39	64	0.46	0.412881	0.276239	1.85837	2.25485	3.20552	1.25185	1.04677	0.883261	0.824524	0.601419	0.904326	47.2751	23.2881	1.01719	0.00819074	0.0944671	150.493	65.7134	1.18607	4.75957e-06	0.000200032	62.4916	22.5713	1.46566	2.80153e-05	0.000342367	155.442	49.6965	1.63888	7.88487e-09	2.74784e-07	F18A5.210	NC_003075.7	8007950	8010858
AT1G29715	3766844	22	9	8	200	160	182	102	51	57	13	17	43	0.393307	0.20631	0.171774	3.38552	2.82309	4.00123	1.69178	1.07317	1.10754	0.245047	0.305657	0.708413	21.9662	13.4085	0.703911	0.253187	0.719621	180.321	68.5956	1.38251	1.12266e-08	1.23221e-06	65.2247	12.9958	2.30667	5.6372e-08	1.20274e-06	186.124	23.0348	2.99762	2.39546e-18	3.41512e-16	T3M22.7	NC_003070.9	10389288	10392670
AT1G33760	840267	4	3	2	10	18	13	44	23	79	314	105	235	0.153281	0.147407	0.0920481	0.362839	0.680761	0.612609	1.56428	1.03739	3.29027	12.6868	4.04662	8.29858	203.026	3.18501	5.98578	1.81319e-22	5.46527e-20	13.6243	48.7116	-1.84372	0.000259532	0.00521717	46.33	3.08687	3.90093	1.74005e-08	4.04699e-07	14.0723	213.685	-3.93128	2.16885e-20	3.6847e-18	F14M2.12	NC_003070.9	12237547	12238710
AT2G29490	817498	102	62	238	30	13	21	50	15	76	55	43	50	4.11735	3.20907	11.5386	1.14664	0.517912	1.04244	1.8725	0.712683	3.33433	2.34087	1.74567	1.85993	45.7737	144.724	-1.66105	0.000129908	0.00300514	21.205	46.4598	-1.13667	0.0310522	0.180091	44.1823	140.501	-1.66788	0.0372656	0.146571	21.8733	48.1635	-1.14157	0.00531694	0.0285931	GSTU1	NC_003071.7	12631341	12632538
AT1G21110	838707	15	11	10	144	111	143	70	83	33	51	22	62	0.466251	0.43842	0.373324	4.23816	3.40523	5.46609	2.01864	3.03664	1.11486	1.67146	0.687744	1.77594	41.4081	12.7703	1.69525	0.000773812	0.0138049	133.133	62.8487	1.08421	0.000723861	0.0112636	59.7817	12.3801	2.26587	1.15761e-06	1.96774e-05	137.437	43.5197	1.65492	1.34412e-06	2.52094e-05	IGMT3	NC_003070.9	7389981	7391603
AT3G61920	825365	92	101	95	21	23	13	40	25	54	82	84	83	4.51444	6.35487	5.59883	0.975713	1.11388	0.784463	1.821	1.44392	2.87996	4.24255	4.14545	3.75321	76.8779	104.203	-0.434327	0.0671496	0.3869	18.5064	39.6676	-1.0933	0.0105868	0.0851385	37.7274	101.034	-1.41684	5.08076e-06	7.41052e-05	19.093	80.8798	-2.07154	5.11897e-10	2.42699e-08	AT3G61920	NC_003074.8	22932454	22933362
AT1G32780	840172	64	87	130	14	31	8	62	39	50	81	74	48	1.63969	2.85805	4.0002	0.339622	0.783859	0.252048	1.47369	1.17607	1.39228	2.18808	1.90673	1.13326	63.3162	102.864	-0.698895	0.0568811	0.354104	16.9472	49.9658	-1.54565	0.000428145	0.00747751	47.5175	99.7932	-1.06302	0.00170807	0.012514	17.4899	66.6946	-1.91426	3.45485e-05	0.000414888	F6N18.16	NC_003070.9	11869752	11872926
AT3G29250	822580	15	2	15	128	122	160	55	49	52	14	18	54	0.446642	0.0763602	0.536435	3.60882	3.58528	5.8587	1.51937	1.71732	1.68286	0.439535	0.539035	1.48174	25.7854	11.0265	1.21732	0.0903753	0.457647	138.255	52.3244	1.39819	1.51008e-07	1.15342e-05	49.7679	10.7011	2.19375	6.48612e-06	9.28972e-05	142.785	27.0271	2.3872	5.27282e-09	1.9334e-07	SDR4	NC_003074.8	11193389	11195171
AT5G07780	830671	14	13	12	126	118	124	63	42	52	26	35	44	0.346925	0.413066	0.357147	2.95641	2.88592	3.7787	1.44838	1.22502	1.40051	0.679326	0.872271	1.00478	32.0937	13.9996	1.20411	0.00687669	0.0825192	122.542	52.0662	1.22723	4.44875e-07	2.8534e-05	49.5162	13.573	1.87465	1.32982e-06	2.22747e-05	126.507	33.7235	1.89856	9.63756e-12	6.14003e-10	FH19	NC_003076.8	2479514	2482850
AT4G23215	6241102	22	4	38	85	107	149	78	55	35	19	8	67	1.98243	0.462172	4.1126	7.25238	9.51598	16.511	6.52083	5.83344	3.42783	1.8052	0.725005	5.56363	28.0655	22.528	0.317956	0.689299	0.942733	116.345	55.4566	1.05999	0.00168072	0.0212783	52.7371	21.8739	1.26674	0.0242543	0.106421	120.225	29.3968	2.02783	0.0154322	0.0659379	AT4G23215	NC_003075.7	12152900	12153459
AT1G17060	838276	29	13	26	52	50	26	96	69	86	52	59	92	0.6533	0.375515	0.70347	1.10919	1.11168	0.720279	2.00641	1.82958	2.10567	1.23514	1.33673	1.9099	61.9227	23.8563	1.36938	0.000284096	0.00590867	41.2817	83.5316	-1.0065	0.000393623	0.00704846	79.4436	23.1401	1.76901	4.4649e-08	9.63569e-07	42.5753	65.0478	-0.605756	0.0681245	0.200731	CYP72C1	NC_003070.9	5832094	5835488
AT5G55420	835635	14	12	6	115	118	138	71	57	51	6	13	46	0.991214	1.08941	0.510209	7.70946	8.24549	12.0152	4.66371	4.75009	3.92452	0.447907	0.925676	3.00128	19.3073	11.3764	0.769232	0.303705	0.765849	124.605	59.659	1.05622	3.46212e-05	0.00104477	56.7399	11.0238	2.36155	1.00757e-08	2.44241e-07	128.68	20.2133	2.65372	3.91669e-08	1.11991e-06	MTE17.13	NC_003076.8	22461735	22462458
AT4G30640	829187	19	6	11	105	97	110	73	41	39	24	36	50	0.735667	0.297884	0.511538	3.84949	3.70676	5.23761	2.62231	1.86852	1.64123	0.979796	1.40186	1.78405	33.4884	12.3876	1.41729	0.00498562	0.0637648	104.272	50.1511	1.04339	0.000179165	0.00380401	47.6883	12.0123	1.96915	1.18091e-05	0.000159616	107.656	35.1718	1.60323	2.07055e-07	4.91986e-06	F17I23.20	NC_003075.7	14952591	14953849
AT1G62420	842540	18	1	15	59	153	142	54	31	80	1	7	10	0.689762	0.0491356	0.690361	2.14075	5.78647	6.69157	1.91979	1.39822	3.33191	0.040404	0.269775	0.353131	5.39645	11.5606	-1.09982	0.271399	0.735493	120.069	54.9733	1.12288	0.00481349	0.0480774	52.2844	11.2186	2.19936	0.000224088	0.0021546	124.117	5.65757	4.42808	1.42605e-15	1.49092e-13	F24O1.44	NC_003070.9	23102777	23104756
AT5G52740	835351	22	7	7	63	130	106	57	42	33	28	23	50	1.43675	0.586174	0.549054	3.89571	8.3791	8.51291	3.45357	3.22846	2.34234	1.92803	1.51065	3.00911	30.7485	12.2386	1.30845	0.0183715	0.170267	100.271	43.7572	1.19028	0.000372315	0.006779	41.6135	11.8618	1.78257	0.000207182	0.00201267	103.605	32.2901	1.67397	1.25792e-05	0.000176863	F6N7.23	NC_003076.8	21382482	21383432
AT5G25910	832660	7	6	10	71	135	129	54	41	54	9	12	35	0.128174	0.140871	0.219918	1.23097	2.43967	2.90473	0.917339	0.883637	1.07467	0.173757	0.220984	0.590581	16.7923	8.28234	1.03065	0.139861	0.561198	113.103	49.7396	1.18011	0.00021271	0.00438964	47.3071	8.03469	2.56659	1.94987e-08	4.47861e-07	116.877	17.6013	2.7148	2.96604e-09	1.18019e-07	RLP52	NC_003076.8	9038860	9041377
AT2G22810	816812	79	41	109	30	23	31	16	10	11	79	85	45	2.02982	1.35078	3.36368	0.729858	0.583248	0.979501	0.381403	0.302425	0.307185	2.1402	2.19647	1.0655	65.2181	81.3666	-0.322404	0.409148	0.833703	28.1625	12.2146	1.19151	0.0132292	0.099764	11.6157	78.9547	-2.75865	2.97566e-10	8.79203e-09	29.0749	68.7055	-1.24666	0.00134785	0.0092334	ACS4	NC_003071.7	9717602	9719594
AT1G51850	841612	6	8	6	124	98	98	40	44	29	11	11	35	0.0905678	0.154839	0.108776	1.77227	1.45997	1.81912	0.560165	0.78174	0.47577	0.17507	0.16699	0.486855	17.1334	7.28802	1.25086	0.0739825	0.409224	105.711	38.1313	1.47661	1.2741e-07	9.98028e-06	36.2703	7.06521	2.37459	4.42417e-06	6.59252e-05	109.086	17.9635	2.58576	4.25253e-11	2.46998e-09	T14L22.6	NC_003070.9	19252811	19256927
AT1G49000	841322	11	9	15	55	102	122	81	31	29	16	9	17	0.402503	0.422268	0.659212	1.90557	3.68359	5.48971	2.74976	1.33514	1.15332	0.617296	0.331203	0.573237	12.9344	12.5791	0.0435054	0.94095	0.993098	95.3146	45.3296	1.05785	0.00930251	0.0774494	43.094	12.2028	1.83241	0.000244966	0.00233147	98.5235	13.6014	2.85135	2.35034e-10	1.19791e-08	F27J15.21	NC_003070.9	18123071	18124289
AT5G38250	833807	8	4	3	78	84	108	68	35	29	14	10	24	0.170003	0.108993	0.0765679	1.56945	1.76174	2.82231	1.34063	0.875433	0.669796	0.313684	0.213719	0.469989	14.6184	5.20014	1.47648	0.0396856	0.287774	91.2922	43.0018	1.07126	0.0014268	0.0188178	40.8871	5.03979	3.00041	1.52806e-07	3.0316e-06	94.3006	15.3515	2.60543	5.97667e-11	3.36592e-09	MXA21.140	NC_003076.8	15280467	15282769
AT3G17690	821036	24	9	9	75	54	84	44	39	20	20	17	63	0.370547	0.178174	0.166891	1.09643	0.822851	1.59487	0.630258	0.708736	0.335613	0.325581	0.263972	0.896358	30.0342	14.4015	1.05113	0.0885156	0.452779	71.8225	34.3422	1.05866	0.00375139	0.0397227	32.6617	13.959	1.2067	0.0177696	0.084328	74.1595	31.4854	1.22455	0.00814232	0.0401057	CNGC19	NC_003074.8	6045002	6048529
AT5G03615	28720572	28	9	8	27	20	12	54	56	60	43	35	78	3.21062	1.32325	1.10174	2.93144	2.26337	1.69209	5.74457	7.55798	7.47754	5.19871	4.03622	8.24202	47.4722	15.2758	1.61554	0.00161838	0.0255537	19.0052	57.395	-1.57691	1.99405e-05	0.000663769	54.5947	14.8044	1.85147	3.02617e-05	0.000366997	19.5945	49.8493	-1.33904	0.00197448	0.0127345	AT5G03615	NC_003076.8	7891346	7891734
AT2G43140	818916	13	4	12	81	83	64	28	40	41	9	24	29	0.203603	0.0803284	0.225725	1.20119	1.28296	1.23263	0.406847	0.737373	0.697912	0.148621	0.378031	0.418549	18.7896	10.0916	0.889459	0.167238	0.604225	74.9437	37.2518	1.02079	0.000926069	0.013476	35.439	9.79056	1.8339	0.000367185	0.00332171	77.3436	19.7248	1.96076	2.05905e-07	4.89945e-06	F14B2.8	NC_003071.7	17931254	17935748
AT4G04510	825781	7	1	4	68	78	99	45	39	17	16	8	31	0.137487	0.0251844	0.0943584	1.26462	1.512	2.39117	0.819991	0.901602	0.362901	0.331345	0.158026	0.561091	16.6733	4.06059	2.00738	0.0139071	0.138488	82.9359	33.6022	1.29711	0.000494891	0.00839626	31.957	3.93843	2.97675	9.45665e-06	0.000131609	85.6761	17.4982	2.27843	2.31683e-07	5.39952e-06	CRK38	NC_003075.7	2242072	2244930
AT5G24110	832476	12	2	8	57	75	114	40	25	25	14	16	20	0.414927	0.0886726	0.332229	1.86617	2.55945	4.84739	1.28317	1.01746	0.939522	0.510406	0.556399	0.637278	15.3277	7.49873	1.00729	0.130176	0.543423	84.4521	29.675	1.49586	8.19105e-05	0.00206267	28.2196	7.27398	1.92708	0.000660458	0.00555166	87.2862	16.1115	2.42738	1.35023e-08	4.47597e-07	WRKY30	NC_003076.8	8153115	8154710
AT5G17350	831601	6	10	8	14	11	19	24	33	32	107	45	73	0.240889	0.514796	0.385757	0.532207	0.435867	0.938064	0.893945	1.55943	1.39634	4.52946	1.817	2.70083	70.0043	8.82848	3.00839	2.76172e-09	1.64522e-07	14.9713	30.3682	-1.03204	0.0323976	0.184693	28.8898	8.55955	1.77004	0.000904639	0.00726138	15.4639	73.7027	-2.27095	7.23269e-07	1.44653e-05	MKP11.31	NC_003076.8	5718498	5719608
AT1G47890	841206	2	1	5	63	61	97	51	33	27	6	2	26	0.0284832	0.0182611	0.0855236	0.849543	0.857399	1.6988	0.673848	0.553171	0.417925	0.0900962	0.028646	0.341225	10.0998	2.87505	1.82166	0.10162	0.485271	75.3719	36.5749	1.02999	0.00401562	0.0418808	34.7808	2.79164	3.65063	8.96472e-08	1.85334e-06	77.8695	10.5718	2.85962	1.86824e-06	3.37061e-05	RLP7	NC_003070.9	17643976	17647107
AT4G37220	829876	7	19	10	10	27	10	54	46	56	33	34	56	0.360546	1.25483	0.618614	0.487695	1.37253	0.633396	2.58041	2.78874	3.13492	1.79214	1.76123	2.65802	37.5364	13.4776	1.50488	0.00367061	0.0497931	15.2645	52.2914	-1.76693	3.89256e-05	0.001152	49.7363	13.0628	1.95851	1.78866e-05	0.000231027	15.7626	39.4322	-1.31875	0.00722409	0.0364526	AP22.71	NC_003075.7	17515042	17516162
AT2G40740	818669	13	8	2	51	68	62	38	13	25	15	22	44	0.482815	0.380975	0.0892123	1.79347	2.49253	2.83166	1.30935	0.568287	1.00915	0.587388	0.821742	1.50591	24.463	7.98423	1.60661	0.0170366	0.160848	60.435	24.6173	1.2765	0.000706326	0.0110374	23.4055	7.73367	1.5902	0.0132009	0.0666922	62.4146	25.6659	1.26925	0.00182855	0.011933	WRKY55	NC_003071.7	16997078	16999499
AT1G09155	837435	6	2	3	40	95	112	33	31	25	5	7	1	0.218116	0.0932255	0.130983	1.37684	3.40843	5.00687	1.11297	1.32643	0.987762	0.191647	0.255923	0.0335	4.09714	3.77841	0.0911744	0.933242	1	84.7494	29.8543	1.50075	0.000312426	0.00594741	28.3955	3.66337	2.91614	3.40858e-06	5.22624e-05	87.6261	4.32196	4.35866	2.85414e-12	1.95917e-10	PP2-B15	NC_003070.9	2949621	2950989
AT2G33020	817864	20	2	11	71	70	49	37	30	18	12	14	25	0.333867	0.0428097	0.220543	1.12225	1.15328	1.00589	0.573032	0.589457	0.326582	0.211214	0.235043	0.384585	15.4999	11.1003	0.463619	0.511596	0.878802	62.1023	28.2445	1.13707	0.000722848	0.0112574	26.8614	10.7667	1.29304	0.0350179	0.1397	64.0772	16.2745	1.96897	2.07998e-07	4.93651e-06	RLP24	NC_003071.7	14013797	14016516
AT1G52100	841640	30	29	7	44	15	15	47	67	38	20	25	17	0.615803	0.763286	0.172574	0.855184	0.303883	0.378638	0.895059	1.61876	0.847775	0.43286	0.516103	0.321572	19.216	23.5205	-0.292814	0.60842	0.921414	23.7524	51.8563	-1.11242	0.014651	0.106726	49.3313	22.7824	1.11094	0.02607	0.112172	24.4674	20.2272	0.284888	0.592979	0.789619	F5F19.16	NC_003070.9	19383078	19385602
AT2G18193	816333	15	7	28	27	27	11	115	11	29	17	19	31	0.360296	0.215593	0.807763	0.614071	0.640069	0.324918	2.56271	0.310991	0.757082	0.430541	0.458984	0.686181	20.4212	17.8424	0.19715	0.73183	0.954509	20.7945	47.8645	-1.20453	0.0492376	0.240349	45.4826	17.3201	1.39981	0.0448395	0.16779	21.4415	21.4496	0.00703085	0.988545	0.994296	AT2G18193	NC_003071.7	7917413	7919345
AT5G56960	835798	12	0	10	39	58	98	28	27	16	6	3	35	0.251885	0	0.252103	0.775126	1.20156	2.52965	0.545271	0.667071	0.365021	0.132791	0.0633313	0.677014	13.0144	7.44063	0.799087	0.466297	0.860481	67.5619	23.7946	1.49873	0.00080086	0.0121335	22.6316	7.22123	1.62137	0.0245027	0.107102	69.8525	13.6155	2.34191	0.000491154	0.00397505	MHM17.7	NC_003076.8	23038389	23041617
AT3G47220	823875	14	3	12	65	48	54	22	32	23	20	14	23	0.265843	0.0730445	0.273675	1.16868	0.899566	1.26097	0.387573	0.715211	0.474681	0.400428	0.267363	0.40247	17.5297	10.0032	0.792685	0.200468	0.654213	55.3784	26.3071	1.08366	0.00267743	0.0306277	25.0267	9.70522	1.34162	0.0196209	0.0909405	57.1504	18.4315	1.6289	1.76549e-05	0.000237421	PLC9	NC_003074.8	17387883	17390960
--	novel.11	14	1	1	61	62	81	28	9	18	12	8	25	0.981863	0.0899274	0.0842327	4.05079	4.2915	6.98587	1.82186	0.742938	1.37206	0.887363	0.564272	1.61574	13.6334	5.12739	1.37069	0.152571	0.581713	68.9152	17.7783	1.92979	1.44984e-06	7.45491e-05	16.9028	4.96729	1.72197	0.0490034	0.179032	71.1809	14.3075	2.29877	2.02515e-07	4.84017e-06	-	NC_003076.8	8373062	8373911
AT1G13550	837916	13	1	4	61	49	49	20	21	18	12	12	30	0.456583	0.0450345	0.168731	2.02858	1.69851	2.11634	0.651688	0.868126	0.687109	0.44438	0.423871	0.970971	16.3241	5.92794	1.42682	0.076658	0.417167	52.5528	19.8991	1.40642	9.90249e-05	0.0023735	18.9279	5.74705	1.66943	0.0183078	0.0861496	54.2327	17.1276	1.65005	9.81281e-05	0.00100631	F13B4.4	NC_003070.9	4636984	4638330
AT3G28857	2745895	46	15	23	41	27	29	14	15	10	33	24	12	2.25226	0.94172	1.35253	1.90078	1.30473	1.74611	0.63595	0.864451	0.532155	1.70362	1.18181	0.541442	21.6972	28.8346	-0.425946	0.427814	0.842816	31.9638	13.1452	1.28779	0.0051011	0.0499648	12.5035	27.9569	-1.17821	0.021936	0.0988996	32.9762	22.8763	0.535114	0.265957	0.499223	PRE5	NC_003074.8	10855623	10856787
AT5G05365	5008200	20	8	9	10	13	15	31	21	31	33	25	48	1.74237	0.893653	0.941695	0.824891	1.11776	1.60699	2.50556	2.15336	2.93527	3.03125	2.19041	3.85354	32.4224	12.757	1.3284	0.0075201	0.0886046	12.8414	27.6091	-1.12236	0.019625	0.130654	26.2579	12.3665	1.06739	0.0296136	0.123309	13.2664	34.0675	-1.37974	0.00449706	0.0249768	AT5G05365	NC_003076.8	1590036	1590861
AT2G04515	814993	3	1	2	36	66	45	34	18	20	6	8	17	0.153456	0.0655892	0.122872	1.74362	3.33198	2.83067	1.61353	1.08374	1.11191	0.323602	0.411557	0.801348	9.36277	2.0745	2.15471	0.0276346	0.226601	48.7269	23.5823	1.03568	0.00816911	0.0706659	22.4241	2.01188	3.45071	1.13054e-05	0.00015341	50.3268	9.82303	2.34086	2.21819e-06	3.91614e-05	AT2G04515	NC_003071.7	1573637	1574508
AT4G34380	829588	8	2	2	39	44	43	24	21	16	13	11	18	0.164214	0.0526404	0.0493069	0.758004	0.89139	1.08543	0.457051	0.507372	0.356958	0.281359	0.227085	0.340488	12.8677	4.03027	1.63535	0.0370699	0.274812	42.0309	20.3847	1.03982	0.00695678	0.0631461	19.3878	3.90584	2.26211	0.00118292	0.00912622	43.4001	13.5237	1.67345	9.30313e-05	0.000963245	F10M10.150	NC_003075.7	16438469	16440641
AT2G02930	814822	9	4	8	39	40	40	27	18	13	4	9	30	0.383788	0.218714	0.409728	1.57471	1.68346	2.09759	1.06818	0.903458	0.602516	0.179848	0.385982	1.1789	12.7824	7.36433	0.796953	0.330884	0.7857	39.633	19.1145	1.04082	0.00985694	0.081003	18.1768	7.14322	1.34022	0.0259586	0.111844	40.9187	13.3836	1.59426	0.00574224	0.0303811	GSTF3	NC_003071.7	851156	852321
AT4G21745	5008153	14	3	8	7	12	6	19	22	28	46	40	34	0.605102	0.166261	0.415287	0.286474	0.51189	0.318907	0.761881	1.11921	1.31533	2.09631	1.73875	1.35422	37.2775	8.52082	2.09504	6.88269e-05	0.00171177	8.15671	23.4237	-1.51073	0.00708621	1	22.2823	8.26363	1.3989	0.018011	0.0851108	8.42035	39.2463	-2.21183	1.03593e-05	0.000148834	AT4G21745	NC_003075.7	11548606	11550622
AT1G68460	843175	14	8	11	6	20	12	39	13	36	23	27	27	0.359715	0.263566	0.339454	0.145972	0.507172	0.379162	0.929669	0.393152	1.00533	0.623096	0.697702	0.639297	23.7091	11.6308	1.01991	0.0360528	0.270053	12.6498	28.7013	-1.19298	0.0350722	0.19411	27.2908	11.2787	1.27508	0.0164942	0.0795698	13.0726	24.9357	-0.938272	0.0853371	0.235263	IPT1	NC_003070.9	25668610	25670345
AT1G09950	837529	4	2	4	5	5	6	23	20	21	49	36	59	0.133847	0.0858122	0.160756	0.158419	0.165126	0.246896	0.714021	0.787711	0.763741	1.72879	1.21151	1.81933	44.2433	3.52655	3.63764	1.89225e-09	1.14757e-07	5.37709	21.4414	-2.0119	0.000901568	1	20.3935	3.42089	2.56395	0.000149631	0.00152008	5.55293	46.5141	-3.08865	6.18707e-09	2.2207e-07	RAS1	NC_003070.9	3240531	3241863
AT4G26950	828802	26	19	22	14	31	25	14	9	8	16	24	16	1.04668	0.98076	1.0637	0.533648	1.23168	1.23764	0.52288	0.426452	0.350031	0.679137	0.971689	0.593566	17.3114	23.838	-0.464189	0.304835	0.766738	23.4945	10.2209	1.18788	0.0324215	1	9.71966	23.1148	-1.24298	0.0130767	0.0661617	24.2775	18.2174	0.408481	0.426503	0.65957	F10M23.290	NC_003075.7	13533391	13534498
AT4G23070	828406	3	6	5	7	9	0	32	19	37	31	33	41	0.123673	0.317156	0.24756	0.273236	0.366176	0	1.22387	0.921921	1.6578	1.34745	1.36818	1.55756	32.234	5.18447	2.67169	3.37088e-06	0.00011737	4.91405	29.2252	-2.5212	0.000125378	1	27.7946	5.02695	2.50032	4.05521e-05	0.000478311	5.06205	33.8878	-2.68738	2.06259e-05	0.000269034	RBL7	NC_003075.7	12090690	12092217
AT3G00800	28718428	3	0	3	3	10	3	11	10	25	79	42	32	0.543959	0	0.653317	0.515054	1.78953	0.668927	1.85042	2.13419	4.92676	15.1032	7.65897	5.34692	48.0809	2.04545	4.50384	9.71933e-09	5.29062e-07	5.16952	15.5701	-1.57617	0.0374854	1	14.8112	1.98551	2.85762	0.00216646	0.0152758	5.33849	50.6853	-3.23002	2.13154e-07	5.01798e-06	AT3G00800	NC_003074.8	16788890	16789135
AT4G13890	827024	5	0	0	38	43	50	22	25	14	2	9	5	0.133148	0	0	0.958154	1.13013	1.63737	0.543527	0.783597	0.405201	0.0561555	0.241037	0.1227	4.89826	1.55613	1.58309	0.280656	1	44.1136	20.5983	1.09785	0.00738685	0.0658166	19.5931	1.50718	3.56496	0.000173677	0.00173179	45.5635	5.14952	3.13398	3.84754e-08	1.10478e-06	EDA36	NC_003075.7	8031972	8033731
AT1G77520	844088	31	15	17	28	11	19	12	6	4	27	28	12	0.868012	0.538548	0.571703	0.74235	0.303985	0.65423	0.31173	0.197744	0.121731	0.797122	0.788494	0.309638	20.9852	21.9427	-0.078023	0.879897	0.984418	19.2082	7.1377	1.41021	0.0288306	1	6.78635	21.2729	-1.63785	0.00603656	0.0355093	19.8118	22.1173	-0.156049	0.779735	0.89821	T5M16.11	NC_003070.9	29130375	29132272
AT1G59218	842234	8	4	3	3	7	12	14	9	63	33	44	7	0.0808055	0.051806	0.036394	0.0286919	0.0697821	0.149054	0.131194	0.106999	0.691621	0.351449	0.446971	0.0651565	26.4725	5.20014	2.32952	0.00279384	0.0396219	7.70385	29.1724	-1.94466	0.0124408	0.0957002	27.7517	5.03979	2.44526	0.00262402	0.0179391	7.96921	27.9244	-1.83255	0.0170578	0.0712617	T4M14.7	NC_003070.9	21827945	21833018
AT5G01900	831826	2	0	2	35	38	37	24	14	11	6	3	14	0.0822205	0	0.0987502	1.3624	1.5418	1.87053	0.915367	0.677432	0.491496	0.260075	0.124036	0.53038	6.93952	1.36364	2.31617	0.0593954	1	36.6458	16.0542	1.17576	0.00608502	0.0573543	15.2657	1.32367	3.48512	0.000338596	0.00309563	37.8369	7.27852	2.35877	2.00476e-05	0.000262837	WRKY62	NC_003076.8	350925	352095
AT5G52720	835349	3	3	0	33	43	31	25	13	13	2	6	14	0.178657	0.229081	0	1.8608	2.52733	2.27025	1.38125	0.911232	0.841431	0.125581	0.359356	0.768307	6.56854	2.13259	1.62998	0.175387	1	35.2829	16.6645	1.06941	0.0120239	0.0934406	15.8456	2.06463	2.94247	0.000718064	0.00597269	36.4246	6.88183	2.37989	4.07544e-05	0.000476654	F6N7.21	NC_003076.8	21378702	21379744
AT1G47980	841216	0	0	0	100	29	17	7	5	4	0	3	6	0	0	0	3.54613	1.07192	0.782943	0.24322	0.220407	0.162819	0	0.112997	0.207075	2.66893	0	3.75928	0.123448	1	45.8191	5.29673	3.11457	2.45548e-06	0.000114722	5.03718	0	4.71635	0.00464719	1	47.1501	2.7941	4.04893	5.66579e-07	1.18305e-05	T2J15.11	NC_003070.9	17691811	17693887
AT2G33080	817870	6	0	3	31	28	46	17	12	11	4	1	8	0.109864	0	0.0659753	0.537466	0.506006	1.03579	0.288792	0.258625	0.218913	0.0772253	0.0184153	0.13499	3.92955	2.97913	0.374546	0.772065	1	35.7953	13.2533	1.41864	0.00281206	0.0317698	12.604	2.88982	2.07038	0.0153782	0.075369	36.979	4.12216	3.14098	1.9716e-06	3.53828e-05	RLP28	NC_003071.7	14031998	14034433
AT3G30120	3769058	2	2	4	30	22	37	14	11	9	10	8	11	0.0263232	0.0337526	0.0632304	0.373866	0.285776	0.598857	0.17095	0.170407	0.128744	0.138773	0.105895	0.133417	8.93132	2.9041	1.63369	0.0634437	0.374743	30.1627	11.3106	1.40372	0.00514251	0.0502459	10.7569	2.81802	1.94789	0.0197865	0.0914822	31.1497	9.3927	1.72025	0.00116061	0.00814223	K17E7.17	NC_003074.8	11751723	11757108
AT1G33840	840280	5	0	0	30	31	40	18	12	8	1	3	6	0.195463	0	0	1.11046	1.19605	1.92295	0.65283	0.552157	0.339908	0.0412184	0.117948	0.21615	2.99499	1.55613	0.891219	0.592215	1	34.1137	12.5133	1.43099	0.00271812	0.0309241	11.8993	1.50718	2.8695	0.00764302	0.0429527	35.2356	3.13915	3.45229	2.71352e-07	6.16043e-06	F14M2.3	NC_003070.9	12283725	12285371
AT1G34047	3766907	1	1	0	37	50	32	11	9	6	0	0	2	0.0767722	0.0984403	0	2.68963	3.78851	3.02111	0.783484	0.813268	0.500647	0	0	0.141495	0.578561	0.710865	-0.271376	0.922044	1	39.0529	8.65074	2.17359	5.19342e-06	0.000216781	8.22726	0.688211	3.57586	0.00668375	0.0385679	40.3124	0.603521	5.96838	9.62454e-08	2.51881e-06	AT1G34047	NC_003070.9	12390238	12390915
AT4G38092	6240881	19	11	12	25	17	5	6	6	2	15	20	6	1.27826	0.948917	0.969629	1.59255	1.12878	0.413666	0.374499	0.475122	0.146242	1.06403	1.35323	0.371986	12.8482	14.7564	-0.211422	0.732574	0.954781	14.7722	4.68643	1.67213	0.0316068	1	4.45726	14.3066	-1.69091	0.0166187	0.0799877	15.2157	13.5433	0.188033	0.785047	0.900063	AT4G38092	NC_003075.7	17885272	17886890
AT1G60830	842376	2	3	0	23	22	42	19	10	6	2	5	8	0.171556	0.329964	0	1.86806	1.86249	4.43036	1.51204	1.00963	0.559377	0.180885	0.431343	0.632376	4.52177	1.82137	1.33297	0.297833	1	29.9699	11.3728	1.37371	0.0142738	0.104641	10.8131	1.7632	2.64115	0.00954348	0.0513419	30.972	4.74342	2.67941	5.98554e-05	0.000658183	F8A5.35	NC_003070.9	22395003	22396133
AT4G16590	827360	4	33	13	27	18	1	1	0	7	21	5	10	0.0968088	1.02409	0.377882	0.618735	0.429954	0.0297624	0.0224537	0	0.184132	0.535884	0.121703	0.22303	11.2954	19.2507	-0.761336	0.363473	0.807907	14.1475	2.7057	2.40059	0.033694	1	2.57388	18.6545	-2.85389	0.00848589	0.0468013	14.5607	11.903	0.30964	0.720825	0.866481	CSLA01	NC_003075.7	9345150	9349258
AT3G09960	820157	4	1	3	23	18	31	15	11	9	5	2	11	0.159302	0.0510659	0.143496	0.867314	0.707505	1.51823	0.554226	0.515635	0.389566	0.209956	0.0801065	0.403704	5.43453	2.75632	0.965856	0.37475	1	24.491	11.6043	1.06262	0.0436882	1	11.0358	2.67372	2.01867	0.0163381	0.0789868	25.2965	5.70034	2.12782	0.00158444	0.0105492	F8A24.22	NC_003074.8	3061945	3063594
AT1G66040	842917	4	3	10	9	8	4	31	18	10	25	3	8	0.0879776	0.0846062	0.264162	0.187431	0.173659	0.108189	0.632568	0.465985	0.23905	0.579761	0.0663604	0.162148	11.3989	6.14974	0.889004	0.34226	0.793929	6.74924	19.2555	-1.50361	0.0183661	1	18.3089	5.97006	1.63005	0.020411	0.0937821	6.95935	12.0241	-0.772321	0.370993	0.609987	VIM4	NC_003070.9	24583740	24586760
AT1G04180	837024	15	23	31	1	30	4	2	4	0	8	9	2	0.405743	0.797731	1.00711	0.0256121	0.800895	0.133055	0.0501907	0.127352	0	0.228164	0.244837	0.0498538	5.98676	25.3484	-2.08874	0.00189961	0.0288875	11.1618	2.07748	2.4515	0.0489281	1	1.97658	24.5897	-3.66828	1.24835e-05	0.000167853	11.5346	6.31458	0.881251	0.41044	0.645252	YUC9	NC_003070.9	1104493	1106241
AT1G05023	28716229	4	6	2	2	6	4	17	12	13	17	14	19	0.637209	1.22558	0.382657	0.301674	0.94334	0.783601	2.51249	2.25004	2.25083	2.85541	2.24298	2.78923	15.3945	4.38392	1.83141	0.010616	0.114505	4.00953	13.9424	-1.81134	0.0143831	1	13.2597	4.24719	1.66239	0.0226751	0.10139	4.1436	16.1892	-1.97927	0.00663327	0.0341299	AT1G05023	NC_003070.9	4694951	4695230
AT3G44326	3769632	0	0	1	21	19	20	11	6	10	0	1	13	0	0	0.0416903	0.690212	0.650917	0.853728	0.354244	0.245141	0.377271	0	0.0349102	0.415843	4.07173	0.370592	3.40916	0.110831	1	19.9598	8.91145	1.15163	0.0368247	1	8.47459	0.360399	4.50645	0.00198965	0.0142237	20.6043	4.25073	2.24461	0.013569	0.059696	AT3G44326	NC_003074.8	16000879	16002163
AT1G63570	842662	3	3	3	2	2	1	6	9	22	20	15	12	0.115957	0.148684	0.139269	0.0731966	0.0762955	0.0475321	0.215159	0.409453	0.924216	0.815082	0.583098	0.427429	14.6587	3.24437	2.1811	0.00467942	0.0606164	1.61165	12.6955	-2.95299	0.00324485	1	12.0785	3.14583	1.94178	0.026151	0.11231	1.6622	15.4399	-3.19076	0.000525449	0.00422244	F2K11.7	NC_003070.9	23575263	23576468
AT2G20700	816598	11	5	12	2	7	3	0	1	0	5	2	8	0.710059	0.413848	0.930338	0.122241	0.445959	0.238142	0	0.0759783	0	0.340306	0.12984	0.475884	4.56669	9.86879	-1.10996	0.173489	0.615412	3.93502	0.372526	3.44992	0.0489895	1	0.354696	9.57446	-4.80721	0.000910258	0.00729797	4.06523	4.79506	-0.24176	0.816089	1	LLG2	NC_003071.7	8924894	8925804
AT1G09725	28717151	5	5	2	10	2	1	0	0	0	3	6	2	0.18773	0.240715	0.0901885	0.355509	0.074112	0.0461718	0	0	0	0.118763	0.226564	0.0691994	3.42323	4.29551	-0.329741	0.752075	1	4.03275	0	4.4583	0.0204866	1	0	4.16185	-4.56254	0.0106407	1	4.14671	3.60576	0.229369	0.845427	1	AT1G09725	NC_003070.9	22927237	22928424
AT5G09570	830816	0	0	0	0	0	1	5	5	5	1	3	0	0	0	0	0	0	0.0604764	0.228127	0.289421	0.267251	0.0518525	0.148378	0	1.25931	0	2.66679	0.395382	1	0.385133	5.05393	-3.82647	0.0181849	1	4.80724	0	4.64475	0.00573814	1	0.399269	1.32859	-1.85036	0.473328	1	F17I14.240	NC_003076.8	2970498	2972222
AT2G01850	814716	2035	2095	2500	1967	2310	1521	3966	3142	4714	4294	4499	5357	58.7511	77.5541	86.686	53.7703	65.8201	54	106.228	106.769	147.917	130.711	130.63	142.522	4349.33	2397.07	0.860128	1.50858e-09	9.28832e-08	1898.61	3959.56	-1.06003	7.36428e-15	5.89398e-12	3766.07	2324.71	0.696363	3.39375e-05	0.000407033	1959.45	4573.18	-1.2224	5.92658e-31	1.91786e-28	EXGT-A3	NC_003071.7	385171	387478
AT4G19530	827695	2050	2209	2575	2170	2084	1525	4075	3037	4582	3707	4800	5317	22.9748	31.744	34.6603	23.0273	23.051	21.0174	42.37	40.0617	55.8122	43.8043	54.1021	54.9126	4240	2475.09	0.777139	1.35302e-06	5.15554e-05	1891.39	3906.97	-1.04622	3.70928e-17	6.82804e-14	3715.95	2400.36	0.630915	0.000185477	0.00183343	1951.56	4457.24	-1.19125	4.85272e-27	1.30174e-24	F24J7.90	NC_003075.7	10651744	10657282
AT4G29905	829113	2886	2345	2621	1719	1531	983	3578	2432	4039	4265	4897	4765	181.053	188.635	197.485	102.111	94.7939	75.8362	208.25	179.581	275.398	282.115	308.97	275.475	4292.43	2806.67	0.613136	1.40894e-12	1.39478e-10	1374.38	3348.53	-1.28396	9.16564e-17	1.29785e-13	3184.72	2721.54	0.226886	0.12359	0.339881	1417.64	4515.01	-1.66985	4.02755e-43	2.34599e-40	AT4G29905	NC_003075.7	14626921	14627631
AT3G19680	821505	1029	1179	1126	722	823	609	1873	1166	3894	7986	7101	7919	24.7296	36.3316	32.5011	16.4296	19.5208	17.9983	41.7612	32.9828	101.713	202.362	171.632	175.38	7103.7	1208.71	2.55638	3.99443e-69	1.34446e-65	708.691	2326.21	-1.71474	0.000665888	0.0106219	2212.62	1171.99	0.916881	0.0795366	0.25268	731.482	7473.29	-3.35292	1.54532e-217	3.15043e-213	AT3G19680	NC_003074.8	6840281	6842320
AT2G47440	819357	1812	1804	2373	1179	1279	1007	2323	1469	3620	5441	5609	5921	34.3638	43.8681	54.0503	21.1711	23.9391	23.4847	40.872	32.7908	74.6153	108.797	106.98	103.478	5231.77	2164.31	1.27391	1.81319e-17	3.18412e-15	1141.92	2476.83	-1.11706	0.00304564	0.0338348	2355.76	2099.17	0.166454	0.67283	0.861605	1178.65	5503.06	-2.2236	2.55497e-150	1.73628e-146	T30B22.26	NC_003071.7	19469571	19472006
AT2G17230	816228	1232	1455	1349	1313	1130	727	2518	1688	3604	4685	4697	5584	31.2766	47.3631	41.1318	31.5616	28.3127	22.6963	59.3058	50.4392	99.442	125.405	119.924	130.636	4604.07	1464.83	1.65334	2.18884e-29	1.3001e-26	1028.36	2610.17	-1.34356	9.17168e-05	0.00223206	2482.58	1420.3	0.805835	0.0233721	0.103571	1060.66	4841.51	-2.1887	1.25153e-69	1.50087e-66	EXL5	NC_003071.7	7494536	7496292
AT5G67300	836865	866	691	848	647	649	476	1255	801	1865	4280	2930	3689	19.4598	19.9098	22.8862	13.7661	14.3933	13.1534	26.1636	21.1855	45.5486	101.405	66.216	76.3901	3374.15	859.934	1.97234	3.31427e-35	2.67726e-32	580.723	1309.6	-1.1731	0.000753425	0.0116093	1245.58	833.923	0.578885	0.101822	0.299989	599.251	3550.62	-2.56615	5.20217e-65	5.58193e-62	MYBR1	NC_003076.8	26854022	26856006
AT2G46430	819251	856	423	646	2064	2243	2391	1219	1121	957	966	888	1403	13.5733	8.60042	12.3027	30.9889	35.1022	46.6233	17.9328	20.922	16.493	16.1504	14.1612	20.5011	997.073	674.859	0.562008	0.00385251	0.0518351	2242.22	1105.36	1.02004	1.26157e-12	5.27794e-10	1051.35	654.453	0.681742	6.3829e-05	0.000716446	2315.43	1047.82	1.14286	1.76042e-11	1.08101e-09	CNGC3	NC_003071.7	19057999	19061492
AT1G10020	837537	919	762	865	761	743	613	1417	1107	1867	1816	1816	2199	18.9425	20.1394	21.4139	14.8523	15.1149	15.538	27.0973	26.857	41.8258	39.4671	37.6456	41.7693	1793.17	911.104	0.977749	3.00789e-22	8.80353e-20	697.185	1471.86	-1.07798	8.89614e-12	2.87298e-09	1399.95	883.487	0.664202	0.000106619	0.00112635	719.519	1885.56	-1.39059	4.59788e-49	3.47174e-46	T27I1.4	NC_003070.9	3269539	3272110
AT2G23130	816845	629	827	880	519	637	322	1252	1091	2033	1895	2085	2364	22.4092	37.779	37.6544	17.5077	22.398	14.1073	41.3822	45.7496	78.7209	71.1839	74.7064	77.6125	1950.34	852.384	1.19581	6.94844e-11	5.37639e-09	478.947	1474.64	-1.62182	7.6827e-06	0.000295247	1402.68	826.617	0.763195	0.0453007	0.169033	494.16	2050.8	-2.05037	3.25828e-42	1.70325e-39	AGP17	NC_003071.7	9844134	9845385
AT4G01950	827165	625	971	986	409	327	234	673	503	1016	3065	2399	2511	14.5046	28.8945	27.4828	8.98745	7.48978	6.67814	14.4902	13.7398	25.627	74.9988	55.9929	53.701	2472.03	947.97	1.38387	1.50743e-09	9.28832e-08	315.473	735.118	-1.21866	1.54187e-08	1.61265e-06	699.21	919.309	-0.394509	0.336809	0.618044	325.384	2601.82	-2.99624	1.29467e-79	2.19954e-76	GPAT3	NC_003075.7	844342	846814
AT3G28200	822446	622	631	721	664	799	519	1340	1154	1445	1488	1547	1825	18.0156	23.4346	25.0814	18.2102	22.8403	18.4859	36.0079	39.3416	45.4887	45.4422	45.0636	48.7114	1494.35	712.952	1.06962	7.92676e-15	1.07437e-12	649.022	1321.34	-1.02427	7.61676e-16	8.2476e-13	1256.79	691.396	0.863436	6.13428e-09	1.51726e-07	669.834	1571.33	-1.22929	1.07157e-25	2.63206e-23	AT3G28200	NC_003074.8	10517977	10519516
AT1G22190	838824	495	390	401	419	431	277	718	530	1003	2483	2004	2186	13.5373	13.676	13.1713	10.8499	11.6332	9.31577	18.2173	17.0604	29.8129	71.5978	55.1188	55.0915	2065.38	458.524	2.17109	7.04395e-60	1.58058e-56	367.365	753.913	-1.03564	9.90262e-08	7.9696e-06	717.075	444.573	0.689547	0.000549464	0.0047264	379.032	2173.43	-2.51688	4.57215e-71	6.21416e-68	F16L1.8	NC_003070.9	7835781	7837411
AT5G63160	836437	500	533	640	590	589	381	1022	828	1323	1027	1174	1376	10.119	13.8314	15.5563	11.3059	11.7646	9.48214	19.189	19.7236	29.1008	21.9147	23.8953	25.6623	1098.12	605.8	0.860203	1.40551e-07	6.21102e-06	508.248	1064.47	-1.06476	8.74649e-11	1.93982e-08	1012.47	587.524	0.786256	6.31401e-05	0.000710644	524.364	1154.49	-1.13655	5.99062e-20	9.6166e-18	BT1	NC_003076.8	25333172	25335570
AT5G65390	836664	724	396	441	549	661	375	1014	890	1178	790	1119	1264	33.3958	23.4217	24.4315	23.978	30.0919	21.2715	43.3935	48.3204	59.0576	38.4218	51.911	53.7291	971.337	547.016	0.826844	6.14451e-06	0.00019982	515.893	1035.25	-1.00247	5.23598e-11	1.25174e-08	984.694	530.339	0.890118	1.59092e-07	3.14123e-06	532.34	1020.88	-0.938328	2.03594e-08	6.36606e-07	AGP7	NC_003076.8	26128581	26129547
AT5G24780	832547	1212	256	304	1332	693	716	556	417	263	423	448	1028	40.4042	10.9429	12.1718	42.045	22.8009	29.3528	17.1962	16.3624	9.5292	14.8683	15.0203	31.581	574.668	592.173	-0.0436556	0.949753	0.994677	894.129	409.256	1.12739	0.00175439	0.0220292	389.201	573.917	-0.560797	0.393446	0.671501	921.931	603.043	0.612182	0.171212	0.378128	VSP1	NC_003076.8	8507590	8509201
AT2G23290	816861	279	221	297	295	268	218	505	352	824	1511	1352	1506	8.14977	8.27756	10.4197	8.15924	7.72628	7.83088	13.6857	12.1024	26.1604	46.5374	39.7186	40.5392	1348.91	285.218	2.24259	3.88826e-61	9.81542e-58	256.484	563.369	-1.13483	1.41443e-06	7.32031e-05	535.848	276.616	0.954155	0.000226748	0.00217626	264.658	1419.08	-2.42177	1.72522e-91	3.908e-88	MYB70	NC_003071.7	9904506	9906032
AT4G35320	829686	427	379	469	330	374	230	577	522	887	820	894	1032	19.7985	22.5327	26.1177	14.4879	17.1148	13.1143	24.8207	28.4881	44.6998	40.0881	41.6887	44.0954	844.012	458.164	0.883478	3.4447e-11	2.82787e-09	304.623	669.552	-1.13403	1.58894e-08	1.6525e-06	636.882	444.328	0.519543	0.0139908	0.069812	314.334	887.457	-1.49457	6.47755e-30	1.97101e-27	F23E12.120	NC_003075.7	16805869	16806830
AT5G62920	836412	501	389	497	358	426	211	972	666	804	319	413	459	15.3166	15.2491	18.249	10.3632	12.8537	7.93268	27.5692	23.9655	26.7151	10.2828	12.6985	12.9314	365.269	495.568	-0.438807	0.00333977	0.0460387	321.932	810.603	-1.32862	8.44027e-17	1.29474e-13	770.91	480.593	0.683103	3.18651e-08	7.06127e-07	332.131	383.981	-0.206871	0.274272	0.508916	ARR6	NC_003076.8	25252007	25254318
AT5G48490	834905	381	459	372	424	271	161	771	461	513	554	608	520	29.3512	45.3402	34.4193	30.9281	20.6047	15.2525	55.1048	41.8013	42.9532	44.9996	47.1065	36.9159	520.2	439.872	0.244105	0.179674	0.625282	274.503	574.933	-1.06344	9.5871e-07	5.29968e-05	546.734	426.445	0.362252	0.0475816	0.174983	282.925	547.407	-0.947933	2.48183e-05	0.000313489	MJE7.13	NC_003076.8	19647784	19648362
AT1G16500	838220	206	153	205	543	731	682	291	329	148	138	125	117	7.13951	6.79927	8.53322	17.8192	25.0042	29.0669	9.35681	13.421	5.57494	5.04287	4.357	3.73677	117.727	201.229	-0.775532	8.11369e-05	0.00197894	654.057	259.021	1.33661	0.000647267	0.0103969	246.376	195.154	0.334993	0.219323	0.484353	675.515	123.904	2.44752	3.10016e-34	1.21544e-31	F3O9.30	NC_003070.9	5638779	5640202
AT4G01700	828131	162	82	105	497	468	519	283	240	208	180	175	263	7.48028	4.85496	5.82304	21.7293	21.3277	29.4702	12.1234	13.0437	10.4386	8.7634	8.12675	11.191	189.21	122.101	0.627255	0.00656392	0.0792813	495.666	244.191	1.01917	3.09059e-10	5.74662e-08	232.249	118.39	0.964524	2.36664e-06	3.72263e-05	511.752	198.846	1.35989	1.8481e-13	1.51314e-11	T15B16.5	NC_003075.7	732313	733510
AT2G36970	818271	155	161	145	407	582	569	296	258	185	100	118	171	4.03603	5.37548	4.5347	10.0347	14.9569	18.22	7.15069	7.90733	5.23566	2.74549	3.09016	4.10325	118.78	166.318	-0.480136	0.0352037	0.265772	523.096	246.789	1.08216	2.30834e-07	1.66635e-05	234.718	161.251	0.544654	0.00791482	0.044132	540.347	124.792	2.11	5.78472e-20	9.35978e-18	T1J8.15	NC_003071.7	15528877	15530779
AT3G45290	823667	191	88	118	481	410	493	273	169	164	159	186	218	4.91603	2.90424	3.64772	11.7223	10.415	15.6042	6.51895	5.11983	4.58777	4.31495	4.81471	5.17067	172.768	138.342	0.314954	0.168507	0.605983	462.794	199.644	1.20731	8.48234e-11	1.90418e-08	189.851	134.138	0.497339	0.0345591	0.138645	477.79	181.627	1.39163	2.33486e-14	2.12504e-12	MLO3	NC_003074.8	16617398	16621370
AT3G03265	28718645	208	173	194	114	101	80	188	166	295	333	402	318	20.8489	22.2349	23.355	10.8196	9.99163	9.86104	17.4828	19.5846	32.138	35.1934	40.5249	29.3735	325.623	205.767	0.662597	8.72169e-05	0.00209957	96.6841	218.702	-1.175	1.41571e-06	7.32031e-05	208.029	199.528	0.0594096	0.799706	0.92101	99.7567	342.657	-1.77762	2.78725e-21	5.16578e-19	AT3G03265	NC_003074.8	5505992	5506436
AT5G62100	836330	209	196	256	87	116	99	207	145	298	252	284	304	5.49021	6.60188	8.07681	2.16395	3.00743	3.19809	5.04483	4.4833	8.50815	6.97975	7.50303	7.3591	258.455	238.247	0.120511	0.497389	0.872597	100.49	217.492	-1.11707	1.72573e-05	0.000591568	206.863	231.07	-0.158442	0.532004	0.774991	103.771	271.797	-1.39556	3.86997e-13	3.06993e-11	BAG2	NC_003076.8	24940203	24942003
AT2G29300	817479	181	140	202	100	114	60	213	167	286	288	360	325	6.71667	6.66151	9.00294	3.51368	4.17518	2.73804	7.33312	7.29423	11.535	11.2685	13.4355	11.1139	299.91	187.141	0.681257	0.000151655	0.00345283	88.7825	223.315	-1.32436	4.07965e-08	3.74492e-06	212.406	181.509	0.226767	0.321444	0.601905	91.5951	315.473	-1.77608	3.88958e-19	5.96217e-17	F16P2.32	NC_003071.7	12588191	12589759
AT1G51090	841532	188	205	255	36	83	46	89	97	170	363	380	328	8.08647	11.3064	13.1734	1.46619	3.5235	2.43317	3.55161	4.91089	7.94743	16.4628	16.4384	13.0012	331.454	234.937	0.49926	0.0135542	0.136641	54.3926	120.851	-1.15006	0.00117919	0.0162474	114.963	227.861	-0.988206	0.000678994	0.00568895	56.1813	348.814	-2.63509	7.7464e-24	1.69813e-21	F23H24.15	NC_003070.9	18932766	18934049
AT5G62430	836364	280	194	253	62	79	43	157	107	185	307	252	252	8.75827	7.78093	9.50471	1.83628	2.43884	1.65402	4.5561	3.93941	6.2894	10.125	7.92751	7.2639	251.391	258.433	-0.0421873	0.812102	0.970733	59.8633	149.715	-1.31752	3.71721e-07	2.4438e-05	142.392	250.617	-0.81583	6.25081e-05	0.000704683	61.7746	264.593	-2.09127	7.40028e-20	1.16953e-17	CDF1	NC_003076.8	25069093	25071111
AT1G26380	839180	108	7	235	221	195	396	161	100	139	26	22	221	2.62953	0.218535	6.87195	5.09487	4.6858	11.8567	3.63675	2.86577	3.67829	0.66746	0.538708	4.95856	79.2523	123.499	-0.639589	0.650017	0.932965	279.967	132.432	1.07454	0.000297939	0.0057429	125.944	119.956	0.0701802	0.949371	0.981145	289.32	82.8731	1.80228	0.084781	0.234078	T1K7.24	NC_003070.9	9126737	9128568
--	28717283	163	143	179	69	81	48	135	159	195	193	192	232	19.2853	21.6942	25.436	7.72991	9.45842	6.98382	14.8186	22.1423	25.0755	24.0765	22.8463	25.295	189.77	174.214	0.126426	0.478994	0.866006	64.5287	166.071	-1.35601	9.30732e-08	7.64936e-06	157.979	168.954	-0.099158	0.666054	0.857897	66.5867	199.551	-1.57809	6.49566e-14	5.58764e-12	MIR167d	NC_003070.9	11137539	11137915
AT4G25780	828683	180	172	198	34	52	31	122	94	162	227	302	169	6.58641	8.07001	8.7016	1.17799	1.87791	1.39493	4.14161	4.04848	6.4427	8.75788	11.1137	5.69865	216.85	198.136	0.130752	0.596099	0.915905	38.3811	126.668	-1.72026	5.44264e-09	6.76946e-07	120.479	192.143	-0.6723	0.00353126	0.0229623	39.6233	228.335	-2.52438	2.20659e-17	2.94025e-15	F14M19.60	NC_003075.7	13120824	13122042
AT1G75770	843910	129	99	114	93	95	69	207	154	204	141	160	178	5.82979	5.73677	6.18764	3.97954	4.23722	3.83464	8.67894	8.19164	10.02	6.7186	7.27208	7.41296	147.239	121.96	0.272613	0.139944	0.561198	84.2285	188.455	-1.1599	2.69244e-09	3.76388e-07	179.237	118.261	0.600136	0.000992829	0.00786834	86.9175	154.822	-0.831707	3.69189e-05	0.000438616	F10A5.4	NC_003070.9	28449905	28451148
AT3G15115	820742	126	132	154	60	77	50	138	145	167	145	217	204	4.04039	5.42745	5.93105	1.82176	2.4369	1.97168	4.10549	5.47278	5.82031	4.9025	6.99824	6.02826	173.796	149.038	0.226333	0.308287	0.77003	61.3327	152.089	-1.30532	4.40011e-08	4.00976e-06	144.67	144.537	0.00196052	0.993005	0.997533	63.3065	182.735	-1.52868	9.9216e-11	5.45207e-09	AT3G15115	NC_003074.8	5085992	5087496
AT1G52830	841717	108	78	161	25	40	26	55	49	106	370	307	233	5.62112	5.20551	10.0643	1.23204	2.05473	1.66412	2.6558	3.00181	5.99628	20.3048	16.0699	11.1754	283.546	124.45	1.1879	4.07256e-05	0.0010737	30.0042	70.9313	-1.24004	0.00137975	0.0183117	67.472	120.748	-0.841167	0.0201025	0.0926319	30.9811	298.63	-3.26951	7.12132e-30	2.13503e-27	IAA6	NC_003070.9	19672476	19673652
AT2G41330	818731	84	87	116	62	73	46	153	100	186	209	190	247	2.6183	3.47719	4.34266	1.82986	2.24573	1.76324	4.42451	3.66883	6.3013	6.86885	5.95621	7.0949	198.704	103.9	0.941097	2.65867e-05	0.000735504	59.155	146.277	-1.30356	6.2148e-07	3.74458e-05	139.122	100.776	0.469545	0.0833208	0.261742	61.047	208.942	-1.77138	1.23244e-16	1.48211e-14	F13H10.12	NC_003071.7	17226948	17228519
AT1G16510	838221	59	57	79	192	296	304	164	137	83	55	42	70	3.01797	3.73859	4.85342	9.29932	14.9434	19.1227	7.78289	8.24843	4.61443	2.96636	2.16067	3.29967	51.2482	70.4185	-0.453399	0.145249	0.571015	267.131	127.8	1.06051	7.2415e-05	0.00187221	121.544	68.3024	0.835752	0.0042009	0.0265082	275.992	53.8709	2.35261	1.34007e-16	1.59766e-14	F3O9.31	NC_003070.9	5644572	5645443
AT4G21940	828283	84	50	53	187	206	216	107	100	81	77	68	107	1.67717	1.28008	1.27096	3.53529	4.05937	5.30351	1.98205	2.35009	1.75776	1.62101	1.36547	1.96874	77.213	65.7663	0.227769	0.409819	0.834208	203.77	96.5876	1.07512	5.06233e-07	3.18957e-05	91.8678	63.7605	0.51862	0.0413395	0.15805	210.423	81.1512	1.36862	5.08997e-09	1.86972e-07	CPK15	NC_003075.7	11640735	11643762
AT1G17170	838288	178	37	452	52	35	56	70	42	178	15	54	122	6.61085	1.76201	20.162	1.82863	1.28292	2.55763	2.41195	1.836	7.18512	0.587388	2.017	4.17547	56.9816	237.693	-2.05973	0.0641725	0.377282	48.1763	97.5382	-1.02226	0.0226819	0.144313	92.7782	230.867	-1.31531	0.21027	0.472289	49.7399	59.6942	-0.270935	0.616913	0.805261	GSTU24	NC_003070.9	5869543	5870883
AT2G01300	814658	39	60	42	44	64	21	72	67	137	293	158	215	1.90118	3.75041	2.45904	2.03094	3.07917	1.2589	3.2563	3.84433	7.25866	15.06	7.74626	9.65842	206.881	51.681	2.01008	4.75823e-10	3.18187e-08	41.2836	93.3112	-1.16552	0.0023042	0.0274003	88.7613	50.0992	0.830891	0.0270561	0.115309	42.587	217.78	-2.34195	1.91431e-12	1.3548e-10	F10A8.18	NC_003071.7	151057	151971
AT1G02380	837745	54	65	46	52	50	31	106	94	146	169	179	214	1.82889	2.82278	1.87115	1.66757	1.67132	1.29113	3.33069	3.74722	5.37432	6.03501	6.0971	6.67908	172.693	59.83	1.5392	8.38439e-11	6.38954e-09	43.2073	116.456	-1.42177	4.28265e-07	2.76614e-05	110.771	57.9963	0.938432	0.00120748	0.0092707	44.5716	181.576	-2.01784	1.73038e-18	2.55633e-16	T6A9.7	NC_003070.9	476945	479112
AT5G65080	836632	135	105	88	41	63	69	171	144	123	57	112	49	4.9076	4.89434	3.84216	1.41126	2.26032	3.08459	5.7672	6.16148	4.85979	2.18478	4.09477	1.6415	67.6013	116.59	-0.788156	0.0187259	0.172523	58.5514	146.247	-1.33292	9.1657e-07	5.11279e-05	139.094	113.02	0.297891	0.148991	0.380879	60.4993	71.1731	-0.2398	0.547733	0.755063	MAF5	NC_003076.8	25997504	26002619
AT1G51800	841606	31	4	76	211	184	212	103	63	110	26	22	100	0.455449	0.0753542	1.34106	2.93526	2.66803	3.83025	1.40394	1.08945	1.7565	0.402762	0.32507	1.3539	44.2494	39.4116	0.167615	0.88308	0.984736	202.659	91.622	1.13972	5.00582e-07	3.16657e-05	87.1362	38.2819	1.18635	0.226301	0.493171	209.22	46.3601	2.17043	0.00079649	0.00593288	IOS1	NC_003070.9	19214072	19218053
AT1G57750	842150	57	17	78	316	96	159	80	18	49	113	69	84	1.33955	0.512273	2.20159	7.03165	2.22664	4.59509	1.74424	0.497902	1.25157	2.80001	1.63083	1.81916	82.6087	53.4399	0.624231	0.160522	0.594488	186.689	47.0845	1.9836	0.0029148	0.0326372	44.7612	51.8682	-0.208496	0.693469	0.873519	192.428	86.9606	1.14795	0.00160859	0.0106683	CYP96A15	NC_003070.9	21383812	21385709
AT1G25370	839122	65	44	41	132	194	184	112	77	47	65	60	93	1.99814	1.73434	1.51375	3.84214	5.88585	6.95574	3.19421	2.78606	1.57032	2.1068	1.85498	2.63454	66.7617	53.0081	0.33098	0.25485	0.720933	171.073	77.7724	1.13092	7.91934e-05	0.00202471	73.9572	51.3878	0.52497	0.105325	0.306962	176.714	70.1631	1.32665	8.36598e-07	1.64313e-05	F4F7.1	NC_003070.9	8897564	8899111
AT1G02390	839558	76	44	62	43	41	39	81	84	119	208	96	162	1.6345	1.21337	1.60148	0.875641	0.870262	1.03145	1.61618	2.12637	2.7816	4.71663	2.07644	3.21066	144.547	64.214	1.16635	0.000254717	0.00540337	40.7691	96.085	-1.23745	2.594e-05	0.000817643	91.3998	62.272	0.545995	0.0550161	0.195112	42.0826	152.13	-1.85649	9.10638e-09	3.14132e-07	GPAT2	NC_003070.9	480650	483373
AT2G23690	816900	58	55	51	40	49	22	119	80	138	143	141	148	2.41782	2.93987	2.55343	1.57886	2.01598	1.1278	4.60232	3.92531	6.25248	6.28535	5.91141	5.68547	133.302	58.9315	1.18191	1.35723e-07	6.024e-06	35.7989	112.302	-1.63877	6.01703e-08	5.27435e-06	106.808	57.1363	0.906712	0.00066557	0.00559008	36.9306	140.23	-1.91106	1.1652e-12	8.63819e-11	F27L4.13	NC_003071.7	10072057	10073126
AT5G34790	3771183	75	125	89	45	46	45	85	79	107	57	79	65	1.61144	3.44375	2.29668	0.915486	0.975451	1.18899	1.69436	1.99787	2.49869	1.29129	1.70709	1.28699	61.964	106.28	-0.772313	0.015529	0.150628	45.2382	91.2623	-1.01587	0.000257443	0.00519948	86.8077	103.03	-0.242613	0.425687	0.698032	46.7039	65.1824	-0.486445	0.103597	0.268769	T3J11.50	NC_003076.8	12966080	12968155
AT1G04540	839498	71	39	50	96	149	111	59	70	42	47	31	48	1.29474	0.911921	1.09509	1.65761	2.68167	2.4892	0.99818	1.50248	0.832434	0.903688	0.56854	0.806628	38.8537	56.2126	-0.538645	0.101043	0.484599	118.085	57.8765	1.03268	0.00034089	0.00634489	55.0535	54.5061	0.00402819	0.990015	0.995656	121.947	40.8654	1.576	1.40886e-07	3.49846e-06	T1G11.21	NC_003070.9	1236754	1239199
AT1G26420	839184	13	0	44	131	130	186	103	48	56	11	11	49	0.318955	0	1.29657	3.04329	3.14792	5.61193	2.34454	1.38616	1.49331	0.284561	0.271428	1.10788	21.1833	20.352	0.0586374	0.970933	0.996763	151.661	67.4271	1.15678	9.54678e-05	0.00230022	64.1116	19.7762	1.69704	0.243068	0.51309	156.665	22.1882	2.80437	1.08996e-09	4.89449e-08	T1K7.20	NC_003070.9	9141519	9143336
AT2G37770	818354	106	15	188	17	8	29	87	13	103	37	44	56	3.1839	0.577715	6.78218	0.483492	0.237158	1.07118	2.42441	0.459604	3.36254	1.1718	1.32918	1.55007	41.9515	108.656	-1.37309	0.11836	0.519678	18.7987	65.8846	-1.82783	0.00278899	0.0315936	62.6441	105.509	-0.751622	0.495812	0.752633	19.4256	44.0909	-1.2077	0.0161061	0.0680954	ChlAKR	NC_003071.7	15834766	15837001
AT5G44050	834428	45	45	40	36	33	18	60	85	55	45	71	74	1.06089	1.36032	1.1326	0.803615	0.767835	0.521848	1.31233	2.35866	1.40928	1.11858	1.68342	1.60768	58.1662	46.8126	0.319983	0.301666	0.765219	28.0778	68.2375	-1.26538	0.000408691	0.00722689	64.915	45.3855	0.513656	0.116179	0.326147	28.9568	61.1348	-1.06953	0.00233932	0.0146248	MRH10.16	NC_003076.8	17722402	17726543
AT1G58390	842208	41	3	25	127	66	84	41	51	35	35	39	58	0.606967	0.0569471	0.444507	1.78021	0.964317	1.52923	0.563116	0.888666	0.563152	0.546319	0.580659	0.791257	40.3225	23.224	0.782847	0.192669	0.641542	91.2871	43.1001	1.08926	0.000740071	0.0114577	40.9992	22.5292	0.846626	0.149389	0.381611	94.1596	42.365	1.14803	0.000404846	0.00337985	AT1G58390	NC_003070.9	21690642	21694447
AT1G71890	843520	34	16	32	119	80	69	41	24	26	43	51	60	0.814041	0.491198	0.920184	2.69774	1.89039	2.03156	0.910719	0.676341	0.676577	1.08551	1.22804	1.32381	47.2425	28.8349	0.706204	0.0507945	0.333309	87.4378	29.9407	1.54032	5.9302e-07	3.61467e-05	28.4717	27.97	0.0250703	0.950653	0.981545	90.1787	49.6632	0.861283	0.00207286	0.0132558	SUC5	NC_003070.9	27058381	27060786
AT2G02010	814732	35	17	38	78	77	79	44	40	29	29	27	48	0.693542	0.431939	0.904369	1.46348	1.50588	1.92506	0.808892	0.932936	0.624567	0.605898	0.538077	0.876505	31.7403	31.7693	-0.00235223	0.995536	0.999148	77.9491	37.8159	1.04106	0.000418644	0.00735437	35.9671	30.8206	0.217055	0.579532	0.807085	80.4755	33.343	1.26197	7.45677e-05	0.000796756	GAD4	NC_003071.7	474108	476997
AT5G34795	3771184	41	67	38	39	27	22	58	43	74	33	59	36	1.10168	2.30843	1.22635	0.992255	0.716029	0.726955	1.44588	1.35996	2.16113	0.934938	1.59441	0.891422	39.5279	53.6186	-0.433201	0.286969	0.751276	28.6626	58.5509	-1.02474	0.00338724	0.0367152	55.6892	51.9679	0.107862	0.768209	0.907468	29.5602	41.5931	-0.487486	0.221471	0.447618	AT5G34795	NC_003076.8	12969220	12970879
--	842222	23	51	39	145	38	46	41	21	17	16	16	58	0.796511	2.26466	1.62213	4.75465	1.2988	1.959	1.31729	0.855994	0.639867	0.584226	0.557263	1.85098	26.9725	41.9929	-0.626535	0.269569	0.733649	73.4022	25.722	1.50889	0.00149504	0.0194307	24.4569	40.7141	-0.717833	0.127673	0.346337	75.5924	28.2685	1.41521	0.0107101	0.0495903	AT1G58684	NC_003070.9	21769674	21771303
AT5G27060	832764	22	11	18	84	91	93	47	39	22	20	14	48	0.300368	0.192572	0.295162	1.08592	1.22622	1.56145	0.595336	0.626733	0.32646	0.287911	0.192236	0.603922	24.7618	17.9137	0.466436	0.397903	0.827565	89.5054	35.9124	1.31216	2.858e-05	0.000884202	34.1541	17.3733	0.967804	0.0299228	0.124071	92.4212	25.9755	1.81912	4.70769e-06	7.50983e-05	RLP53	NC_003076.8	9521978	9525478
AT5G17860	831654	32	18	50	50	72	76	26	29	42	22	13	34	0.667297	0.481294	1.25227	0.987247	1.48182	1.94893	0.503009	0.711794	0.951909	0.483714	0.272639	0.653366	21.0529	35.6823	-0.758465	0.134363	0.551661	66.7667	32.9112	1.02079	0.00492498	0.0488728	31.3074	34.6278	-0.15023	0.738325	0.89427	68.9774	22.1131	1.63109	7.95733e-05	0.000840985	CAX7	NC_003076.8	5902394	5904532
AT5G24215	28721192	36	36	81	27	14	9	27	29	44	59	48	35	4.28205	5.49061	11.5715	3.04088	1.64351	1.31645	2.97952	4.06008	5.68824	7.39942	5.74204	3.83641	44.2941	55.6091	-0.327559	0.448646	0.852344	15.9861	33.894	-1.06573	0.0268401	0.162837	32.242	53.9679	-0.743885	0.0910002	0.277756	16.4713	46.6565	-1.4834	0.00142679	0.00967661	AT5G24215	NC_003076.8	8221371	8222930
AT1G63380	842644	30	21	18	53	74	65	31	40	20	33	22	31	1.11419	1.00006	0.802911	1.8638	2.71246	2.96868	1.06815	1.74858	0.807316	1.29225	0.821742	1.06098	26.5714	24.3999	0.117968	0.777094	0.964384	64.0594	30.8968	1.05634	0.00354232	0.0380216	29.3907	23.6525	0.303314	0.487412	0.746084	66.1589	27.954	1.24027	0.000411396	0.00342331	F2K11.24	NC_003070.9	23505250	23506510
AT5G59320	836051	56	22	22	18	15	17	74	14	44	116	23	17	3.24819	1.63623	1.53262	0.988582	0.858697	1.21259	3.98216	0.955804	2.77385	7.09429	1.34171	0.908681	49.8952	34.3737	0.52975	0.432219	0.844257	16.6541	42.1094	-1.35291	0.00814116	0.0705567	40.0297	33.3183	0.264887	0.607664	0.824959	17.1912	52.697	-1.61592	0.0155647	0.0663706	LTP3	NC_003076.8	23928954	23929816
AT5G53110	835391	21	4	23	61	54	88	30	33	34	12	24	47	0.682724	0.166746	0.898072	1.87777	1.73266	3.51821	0.904858	1.26278	1.20138	0.411343	0.784717	1.4081	24.9749	16.6579	0.58033	0.377613	0.816214	69.1261	32.8195	1.07163	0.00289369	0.0324206	31.2189	16.1664	0.934684	0.0783594	0.249978	71.4086	26.1917	1.43277	0.00176047	0.0115628	MFH8.3	NC_003076.8	21528950	21533159
AT3G02310	821151	111	19	3	60	38	12	12	18	3	2	65	87	3.2509	0.713515	0.105526	1.66386	1.0984	0.43219	0.326058	0.620497	0.0954945	0.06176	1.91456	2.34805	46.0399	43.251	0.0888103	0.954475	0.995307	34.5835	11.2634	1.63606	0.00992732	0.0811781	10.7148	41.8894	-1.97217	0.134808	0.358788	35.6193	48.2531	-0.436936	0.722472	0.867412	2019-09-02	NC_003074.8	464279	467151
AT2G26150	817155	55	15	31	41	70	78	31	24	17	28	24	15	1.30771	0.457307	0.885251	0.923034	1.64263	2.28063	0.683821	0.671654	0.439312	0.701944	0.573898	0.32866	20.9348	34.6004	-0.739746	0.140637	0.561639	64.192	23.9027	1.41583	0.000385877	0.00695712	22.732	33.553	-0.571839	0.219912	0.485136	66.339	22.0563	1.58897	0.000261798	0.00233681	HSFA2	NC_003071.7	11135624	11137792
AT5G50570	835126	7	57	7	20	21	13	77	25	83	10	68	16	0.125799	1.31348	0.151089	0.340326	0.372471	0.287299	1.28382	0.528817	1.62119	0.189485	1.22903	0.264976	29.0427	27.5522	0.0839506	0.924988	0.990707	17.5825	60.5266	-1.78208	6.11479e-05	0.00163606	57.5544	26.679	1.115	0.309758	0.589245	18.1407	30.5722	-0.749911	0.258671	0.491143	SPL13A	NC_003076.8	20582083	20584721
AT5G02170	831896	15	27	30	29	19	15	51	40	48	52	31	36	0.330405	0.762584	0.793659	0.604839	0.413051	0.406312	1.04222	1.03706	1.14914	1.20769	0.686741	0.730746	37.0126	26.5764	0.48758	0.285042	0.749552	20.4553	46.4186	-1.17377	0.00166534	0.0211272	44.1486	25.7764	0.79186	0.0466416	0.172518	21.0925	38.9695	-0.875686	0.0423709	0.141772	T7H20.220	NC_003076.8	427642	430695
AT3G27290	822348	30	32	16	42	62	40	26	18	22	36	27	35	0.67142	0.918315	0.430081	0.890038	1.36949	1.10089	0.539858	0.474168	0.535146	0.849517	0.607733	0.721854	30.2621	28.0547	0.112434	0.789119	0.966273	47.3746	21.9219	1.10909	0.00268121	0.0306367	20.8486	27.1863	-0.377153	0.390508	0.668531	48.9102	31.8355	0.620724	0.0798236	0.224526	AT3G27290	NC_003074.8	10079462	10081533
AT3G06990	819884	29	32	27	14	16	15	31	24	46	48	47	57	0.798478	1.12975	0.892866	0.364989	0.43479	0.507889	0.791881	0.777792	1.37657	1.39349	1.30148	1.44627	46.7606	31.82	0.563668	0.0908789	0.458517	14.9839	33.8953	-1.18346	0.00940946	0.0781983	32.2398	30.8492	0.0676127	0.864836	0.948351	15.4713	49.1718	-1.67823	1.97146e-05	0.000259137	AT3G06990	NC_003074.8	2206387	2208058
AT2G25297	28718306	21	3	19	45	52	100	37	21	37	11	2	28	1.58494	0.290324	1.72228	3.21582	3.87339	9.28123	2.59076	1.86552	3.03509	0.875351	0.151809	1.94742	12.3086	14.7759	-0.265919	0.761823	0.960469	68.2843	31.4387	1.10634	0.00859134	0.0733882	29.8984	14.3381	1.04655	0.0617185	0.211566	70.589	12.9006	2.43756	0.000103017	0.00104592	AT2G25297	NC_003071.7	10770676	10771335
AT3G21150	821667	15	17	11	42	69	78	38	31	16	15	22	18	0.521488	0.757829	0.459308	1.38258	2.36754	3.33473	1.22566	1.26853	0.604575	0.549847	0.769223	0.57668	16.9417	15.5388	0.131818	0.796752	0.966273	64.184	28.2216	1.17709	0.00372109	0.0395028	26.8393	15.0611	0.841583	0.0878285	0.271099	66.3287	17.8201	1.889	7.98586e-06	0.000118578	BBX32	NC_003074.8	7412445	7413727
AT3G04000	819555	49	24	45	24	11	23	41	33	48	15	22	36	1.65829	1.04147	1.82909	0.769064	0.367411	0.957206	1.28731	1.31452	1.76556	0.535245	0.748796	1.12273	22.1488	41.5181	-0.904167	0.03569	0.26844	19.5382	40.874	-1.07663	0.0123534	0.0953065	38.8768	40.2709	-0.0577363	0.870084	0.950193	20.1666	23.2518	-0.219883	0.677333	0.842256	T11I18.11	NC_003074.8	1035238	1036672
AT3G08860	820034	30	21	112	11	16	14	48	5	72	24	3	15	0.557326	0.500238	2.49898	0.193494	0.293361	0.319837	0.827299	0.109331	1.45377	0.470106	0.0560512	0.256796	13.0978	59.2355	-2.17932	0.00285077	0.0402596	13.6908	40.7689	-1.58223	0.0166472	0.116341	38.7661	57.53	-0.568063	0.612745	0.827612	14.1404	13.7913	0.0352862	0.960713	0.9824	PYD4	NC_003074.8	2696199	2699420
AT3G14680	820696	16	6	15	98	36	28	28	28	19	18	21	53	0.381848	0.183608	0.429952	2.21454	0.847946	0.821754	0.619958	0.786531	0.492835	0.45294	0.504041	1.16562	27.7336	12.9363	1.0959	0.0584988	0.35898	51.6246	25.2009	1.04398	0.0219089	0.140866	23.9698	12.5496	0.919716	0.0713296	0.234367	53.1672	29.0891	0.869583	0.0900396	0.244426	CYP72A14	NC_003074.8	4934330	4936644
AT3G61680	825341	33	22	20	27	20	8	36	49	25	46	31	36	0.507395	0.433735	0.369335	0.393081	0.303499	0.151264	0.513533	0.88678	0.417781	0.74574	0.479369	0.510086	35.0563	26.4744	0.397707	0.308317	0.77003	17.4647	37.4409	-1.07795	0.0242339	0.151528	35.6168	25.6644	0.461752	0.269024	0.544347	17.9974	36.8992	-1.01535	0.0294361	0.107779	AT3G61680	NC_003074.8	22823423	22827171
AT2G04050	814939	35	2	86	3	4	11	132	5	56	2	1	12	0.85077	0.0623366	2.51073	0.0690481	0.0959619	0.328813	2.97681	0.143054	1.47948	0.0512591	0.0244467	0.268803	4.43456	43.5631	-3.28922	0.0265714	0.220736	6.38686	59.9255	-3.24747	0.00748456	0.066398	56.9477	42.3181	0.429284	0.770183	0.908429	6.60724	4.63908	0.473577	0.668796	0.836111	F3L12.12	NC_003071.7	1337180	1339468
AT1G22470	838853	15	14	15	12	9	4	16	17	27	106	52	55	0.808055	0.967045	0.970507	0.612093	0.478506	0.264986	0.799656	1.07792	1.58085	6.02078	2.81727	2.73037	66.6487	15.8222	2.07664	2.91169e-06	0.00010298	7.96778	20.3354	-1.32721	0.0266034	1	19.3443	15.3424	0.332571	0.506528	0.759051	8.21194	70.2208	-3.06836	1.42022e-09	6.19748e-08	F12K8.18	NC_003070.9	7932777	7933604
AT4G31230	829250	14	8	17	60	44	69	26	19	23	23	15	22	0.182859	0.133983	0.266683	0.74204	0.567201	1.10828	0.315062	0.292099	0.326508	0.316748	0.197041	0.264802	18.5297	13.8543	0.416065	0.431997	0.844257	58.3998	22.639	1.35806	0.000276711	0.00546738	21.5312	13.4411	0.67835	0.16686	0.40967	60.303	19.4927	1.62404	5.83802e-05	0.000645443	F8F16.50	NC_003075.7	15172232	15176292
AT5G44390	834465	17	18	26	54	22	42	17	28	12	11	24	38	0.382004	0.518634	0.701698	1.14895	0.487907	1.1606	0.354407	0.740568	0.293074	0.260621	0.542384	0.786886	22.0453	22.1197	0.00649782	0.990194	0.998812	39.3517	19.5583	1.01651	0.0386931	0.207038	18.607	21.4567	-0.21074	0.686377	0.870051	40.5995	23.1308	0.801488	0.1126	0.284953	K9L2.19	NC_003076.8	17882079	17885012
AT4G35783	5008183	23	25	32	11	11	6	17	20	32	34	46	43	1.89282	2.63809	3.16292	0.857156	0.893446	0.607218	1.29797	1.93731	2.86225	2.95024	3.80728	3.26105	37.8348	29.0081	0.391807	0.293495	0.757851	9.05664	23.4695	-1.35735	0.0152643	1	22.3265	28.1352	-0.335097	0.459477	0.725636	9.34171	39.7885	-2.07725	9.83919e-06	0.000142163	RTFL6	NC_003075.7	16952406	16952947
AT5G45830	834623	44	13	22	9	6	10	30	20	42	37	29	31	1.13118	0.428542	0.679299	0.219083	0.152239	0.31615	0.715542	0.605199	1.17356	1.00295	0.749816	0.734431	30.0532	27.0423	0.135496	0.764903	0.960767	8.43879	30.7332	-1.88306	0.000476764	0.00817919	29.2307	26.2201	0.143052	0.763218	0.905176	8.71316	31.6292	-1.87793	0.000321796	0.0027775	DOG1	NC_003076.8	18589418	18591506
AT2G37530	818329	24	29	14	11	13	16	27	28	32	35	20	34	1.52278	2.35935	1.06687	0.660852	0.814072	1.24841	1.58936	2.09108	2.20674	2.34148	1.27624	1.98798	27.4692	24.2472	0.185486	0.690783	0.943155	13.5292	29.3866	-1.13217	0.0161264	0.114103	27.9531	23.4965	0.252849	0.562549	0.795776	13.9762	28.8938	-1.06312	0.033952	0.120376	F13M22.3	NC_003071.7	15750915	15751672
AT2G21840	816720	13	15	8	59	41	41	15	17	24	18	12	17	0.193933	0.286926	0.143336	0.833388	0.603653	0.752152	0.207603	0.298501	0.389132	0.283125	0.180039	0.233704	14.5198	13.0053	0.164508	0.771152	0.962332	46.3815	19.008	1.29644	0.00107496	0.0150559	18.0818	12.6035	0.521371	0.339544	0.620256	47.8502	15.2751	1.64952	5.53718e-05	0.000618556	F7D8.16	NC_003071.7	9307024	9310358
AT4G04710	825806	14	7	8	46	43	38	24	13	23	12	17	25	0.347891	0.22304	0.238761	1.08233	1.05458	1.16121	0.5533	0.38023	0.621184	0.314408	0.424855	0.572485	16.4331	10.1194	0.69205	0.233485	0.694744	41.9131	19.8165	1.073	0.00523974	0.0509795	18.8452	9.81072	0.93268	0.0886281	0.272752	43.2568	17.2581	1.31639	0.00123629	0.00856999	CPK22	NC_003075.7	2390307	2392989
AT1G17180	838289	19	0	152	0	1	4	7	7	55	1	3	20	0.834142	0	8.0147	0	0.0433293	0.215953	0.285114	0.361719	2.62437	0.0462896	0.13246	0.809143	7.04492	62.2433	-3.14038	0.138546	0.559476	1.85115	23.615	-3.7596	0.000516308	1	22.4672	60.5079	-1.42958	0.480108	0.741082	1.91797	7.3638	-2.01055	0.151582	1	GSTU25	NC_003070.9	5872024	5873124
AT5G18340	831952	25	23	17	12	18	7	35	22	25	20	25	38	0.619165	0.730404	0.505677	0.281406	0.439981	0.213195	0.804207	0.641322	0.67295	0.522268	0.622705	0.867279	25.2909	23.2724	0.126522	0.771041	0.96227	11.9188	27.089	-1.17437	0.016913	0.117631	25.7611	22.5585	0.198268	0.627461	0.836926	12.2978	26.5642	-1.10249	0.0340953	0.120677	F20L16.60	NC_003076.8	6070346	6072334
AT2G32510	817812	25	33	27	9	16	11	27	25	22	26	21	25	0.724572	1.22638	0.939859	0.246985	0.457674	0.392055	0.726003	0.852842	0.693012	0.794533	0.61212	0.667713	22.2422	30.9747	-0.470204	0.255459	0.720933	11.9301	24.8233	-1.0595	0.0326468	1	23.6104	30.0302	-0.340408	0.39735	0.674486	12.3214	23.4002	-0.928971	0.0708959	0.206264	MAPKKK17	NC_003071.7	13798561	13800099
AT1G72260	843558	16	1	1	103	13	65	15	14	14	9	3	13	0.741865	0.059453	0.0556881	4.52198	0.594899	3.70622	0.645253	0.764047	0.705521	0.439992	0.139895	0.555465	7.6284	5.74985	0.377408	0.730424	0.95392	60.2434	14.4447	2.06122	0.000380464	0.00689329	13.7392	5.57016	1.25523	0.159363	0.39832	62.1123	8.01194	2.94904	1.66675e-05	0.000225632	THI2.1	NC_003070.9	27198356	27199468
AT4G23280	828427	12	1	18	37	28	74	25	15	24	8	2	15	0.253315	0.0270676	0.456363	0.739552	0.583356	1.92099	0.489614	0.3727	0.550641	0.17806	0.0424606	0.291797	7.56983	10.805	-0.514632	0.594506	0.915096	48.3948	21.1998	1.17629	0.014392	0.105172	20.1614	10.4912	0.934963	0.175557	0.42278	50.0219	7.94256	2.63801	3.98162e-05	0.000467318	CRK20	NC_003075.7	12174733	12177576
AT2G36890	818262	31	12	16	46	35	15	20	11	15	15	17	26	1.05957	0.52592	0.656821	1.48872	1.18068	0.630483	0.63421	0.442537	0.557234	0.540577	0.584379	0.818939	17.7006	20.3731	-0.212038	0.673335	0.939347	30.5701	15.1401	1.01746	0.0350979	0.194193	14.3974	19.7522	-0.462648	0.365461	0.646333	31.5065	18.595	0.767135	0.109154	0.278828	RAX2	NC_003071.7	15485619	15487451
AT1G69790	843315	21	13	26	10	11	10	34	11	34	30	20	38	0.55789	0.442835	0.829584	0.251545	0.288414	0.326695	0.837996	0.343961	0.981714	0.840326	0.534362	0.930297	26.996	21.3664	0.337704	0.461025	0.857574	10.2945	25.7986	-1.33747	0.015775	1	24.5312	20.7286	0.24935	0.623143	0.834291	10.6282	28.3755	-1.42479	0.00541135	0.0290319	T6C23.1	NC_003070.9	26266592	26269013
AT2G47190	819332	13	1	24	30	41	57	18	19	19	3	5	18	0.424185	0.0418389	0.940547	0.926871	1.32035	2.28717	0.544901	0.729714	0.673817	0.103212	0.164081	0.541244	7.74064	13.3398	-0.780255	0.42384	0.840447	43.7672	18.9113	1.20567	0.00603411	0.0569904	17.9886	12.955	0.466215	0.524753	0.771032	45.2321	8.10608	2.45352	6.07377e-05	0.000667071	MYB2	NC_003071.7	19375985	19377543
AT2G44460	819053	13	8	9	11	8	5	27	3	125	9	15	13	0.265261	0.20931	0.220562	0.212525	0.161107	0.125462	0.511125	0.0720507	2.77215	0.193629	0.30782	0.244445	11.3614	10.5784	0.0987765	0.869674	0.981893	7.73965	52.1187	-2.74818	0.0299012	0.175405	49.5762	10.2565	2.2717	0.0674973	0.225271	7.97975	11.9461	-0.571995	0.389471	0.627531	BGLU28	NC_003071.7	18346306	18350026
--	826501	32	13	10	14	13	10	101	14	10	9	10	8	0.927452	0.483119	0.348096	0.384199	0.37186	0.356414	2.71579	0.477592	0.315006	0.275031	0.291486	0.213668	8.35958	18.8605	-1.18873	0.0546904	0.346861	12.1263	38.3235	-1.66873	0.0160145	0.113557	36.4128	18.278	0.995212	0.173916	0.420609	12.5123	8.79805	0.512853	0.412147	0.646341	T30A10.2	NC_003075.7	5859244	5861880
AT1G56650	842120	33	9	21	19	2	7	26	21	28	20	36	18	1.32728	0.464152	1.01444	0.723583	0.0793914	0.346226	0.970187	0.994157	1.22401	0.848156	1.45622	0.66716	22.9272	21.6496	0.0687323	0.897678	0.986537	9.06729	25.107	-1.46121	0.0209412	1	23.8799	20.9968	0.169293	0.72355	0.888012	9.33741	24.1352	-1.36197	0.0513939	0.163662	PAP1	NC_003070.9	21233555	21235292
AT1G72852	10723122	17	21	19	14	11	16	29	25	32	22	19	15	0.458175	0.725722	0.615026	0.35727	0.292597	0.530292	0.725126	0.793066	0.937365	0.625175	0.515005	0.372548	17.423	20.7245	-0.246272	0.609209	0.921638	13.8159	28.8564	-1.07581	0.0206886	0.135384	27.4468	20.0943	0.458142	0.275268	0.551626	14.2661	18.3467	-0.371184	0.491804	0.711927	AT1G72852	NC_003070.9	27414295	27416050
AT5G51950	835270	23	11	9	63	23	17	17	7	11	23	21	13	0.489459	0.300158	0.230032	1.26945	0.483072	0.444888	0.335638	0.175337	0.254424	0.516076	0.449453	0.254942	17.7927	14.8896	0.239959	0.666242	0.937287	32.7577	11.3907	1.5196	0.00680308	0.0619956	10.8305	14.4312	-0.414012	0.487837	0.746319	33.7338	18.7439	0.860905	0.112138	0.284154	MSG15.3	NC_003076.8	21105909	21108710
AT4G33070	829444	11	13	12	103	15	10	12	9	6	6	20	15	0.221713	0.335978	0.290494	1.96572	0.29839	0.247863	0.224395	0.213515	0.13144	0.127511	0.405419	0.278611	12.5172	13.0659	-0.0510235	0.934698	0.992915	39.6824	8.94442	2.15385	0.0031726	0.0348872	8.50615	12.6687	-0.563205	0.359987	0.640988	40.7943	13.1536	1.63673	0.0299838	0.109313	AtPDC1	NC_003075.7	15952257	15954803
AT4G06534	826005	11	20	23	6	8	6	31	21	34	16	21	34	0.301383	0.702627	0.756852	0.155655	0.216327	0.202157	0.78799	0.677224	1.01247	0.462214	0.578657	0.858447	21.5852	19.9399	0.131257	0.802401	0.967317	6.61159	28.6428	-2.11991	9.85407e-05	1	27.2415	19.3405	0.510249	0.281986	0.559824	6.82619	22.6655	-1.73969	0.0037569	0.0216239	AT4G06534	NC_003075.7	3356535	3358162
AT4G21230	827872	17	5	6	38	38	33	20	17	8	13	14	17	0.372802	0.140594	0.158029	0.78904	0.822446	0.88993	0.406905	0.438799	0.190676	0.300587	0.308769	0.343547	13.5117	9.51259	0.483312	0.449073	0.852592	36.0132	14.9633	1.26419	0.00429293	0.0438919	14.2306	9.22069	0.604002	0.361257	0.642343	37.1715	14.2055	1.38372	0.00108219	0.00770345	CRK27	NC_003075.7	11319139	11321679
AT5G26010	832670	9	23	13	14	20	7	37	24	27	12	12	28	0.272349	0.892441	0.47248	0.401141	0.59732	0.260491	1.03877	0.854833	0.888021	0.382878	0.365208	0.780817	15.7455	16.8104	-0.0741983	0.904956	0.987411	13.1453	29.1105	-1.13388	0.0175422	0.120672	27.684	16.2939	0.788621	0.116177	0.326147	13.5608	16.5241	-0.280234	0.641964	0.820855	T1N24.8	NC_003076.8	9085247	9087585
AT5G50630	835132	6	4	4	138	15	12	11	6	8	10	4	4	0.145529	0.124402	0.116524	3.1693	0.359074	0.357925	0.247528	0.171292	0.210894	0.255738	0.097574	0.0894061	5.66202	4.94828	0.181096	0.839795	1	51.045	8.2223	2.63391	0.000419036	0.00735437	7.81888	4.79731	0.705696	0.362935	0.644127	52.4626	5.969	3.15024	0.000140181	0.00136479	MFB16.2	NC_003076.8	20602874	20604997
AT4G19970	827741	9	6	60	14	8	5	15	10	39	5	2	43	0.297585	0.254383	2.38274	0.438311	0.261068	0.203306	0.460143	0.389184	1.40155	0.174315	0.066508	1.31022	14.6915	27.4344	-0.894035	0.383072	0.820115	8.64756	21.5689	-1.30388	0.0495033	1	20.5168	26.6575	-0.376139	0.642188	0.84472	8.91144	15.3567	-0.785678	0.405103	0.640765	F18F4.70	NC_003075.7	10818128	10820704
AT2G39200	818505	9	8	29	34	16	32	12	12	12	22	12	16	0.191986	0.218819	0.742988	0.686739	0.336853	0.839438	0.237487	0.301297	0.278217	0.494818	0.257444	0.314525	15.5347	16.7453	-0.10565	0.871852	0.982291	27.5839	12.1294	1.18319	0.0223824	0.143283	11.5374	16.2587	-0.492866	0.45214	0.720783	28.4702	16.3536	0.796909	0.125771	0.308221	MLO12	NC_003071.7	16356041	16359943
AT5G44630	834491	48	13	2	37	17	11	9	8	8	9	17	34	0.97719	0.339352	0.0489018	0.713224	0.341571	0.275387	0.169986	0.191697	0.177013	0.193187	0.348067	0.63786	18.0585	20.8753	-0.21624	0.793157	0.966273	20.7146	8.37998	1.31837	0.0294721	1	7.97048	20.2178	-1.35592	0.101931	0.300098	21.3381	18.9387	0.17418	0.770742	0.893303	K15C23.7	NC_003076.8	18002996	18005849
AT1G70985	843437	18	10	15	8	15	4	25	12	26	23	21	35	1.30763	0.931495	1.30876	0.550286	1.07547	0.357342	1.68494	1.02608	2.05287	1.76172	1.53429	2.34309	24.1569	15.1573	0.66854	0.158351	0.591109	8.62095	20.7714	-1.25476	0.0379188	1	19.753	14.6996	0.425469	0.399829	0.676988	8.89508	25.3827	-1.49603	0.00947419	0.0452025	AT1G70985	NC_003070.9	26764672	26765285
AT5G61260	836247	8	12	10	27	38	25	26	12	6	12	13	17	0.180677	0.347507	0.271251	0.577382	0.847016	0.69433	0.544778	0.318993	0.147279	0.285753	0.295279	0.35381	12.8745	10.9914	0.244522	0.678617	0.939578	29.6031	14.1736	1.04648	0.0423659	0.219682	13.4748	10.6568	0.361299	0.583652	0.809548	30.5611	13.5326	1.17203	0.0111789	0.0512788	MFB13.3	NC_003076.8	24636296	24638808
AT2G34760	3767998	10	10	10	9	6	3	18	16	26	34	28	33	0.317245	0.406784	0.381024	0.270348	0.187863	0.117039	0.529786	0.597451	0.896489	1.13729	0.893365	0.964756	29.3425	10.8146	1.44692	0.00229003	0.0337	5.74287	20.2057	-1.78982	0.00450882	1	19.2195	10.4861	0.877439	0.101858	0.30001	5.91828	30.8697	-2.35526	3.05774e-05	0.000372613	T29F13.3	NC_003071.7	14664671	14666076
AT1G65480	842859	16	11	7	27	19	16	6	6	9	30	32	21	0.731974	0.645264	0.384619	1.16957	0.857875	0.900136	0.25466	0.323083	0.447502	1.44708	1.47232	0.885326	25.8112	11.9698	1.09871	0.0322231	0.250673	20.2351	7.09844	1.5226	0.00947635	1	6.75225	11.6003	-0.792966	0.239697	0.509096	20.8706	27.1797	-0.373261	0.406193	0.641656	FT	NC_003070.9	24331373	24333999
AT5G54700	835559	5	0	7	27	37	47	20	9	12	6	5	21	0.0950248	0	0.15978	0.485867	0.694006	1.09844	0.352639	0.201325	0.247871	0.120231	0.0955681	0.367786	9.58665	4.15027	1.19905	0.245062	0.70913	37.7654	13.3614	1.47618	0.00201627	0.0245961	12.7045	4.02997	1.64362	0.0513469	0.185364	39.0241	10.0465	1.93593	0.000962839	0.00695092	K5F14.4	NC_003076.8	22222886	22225616
AT1G01480	837082	8	2	39	3	3	9	9	4	66	7	0	43	0.172552	0.0553132	1.0103	0.0612685	0.0638625	0.238718	0.180097	0.101549	1.54721	0.159193	0	0.854686	14.7215	17.7422	-0.267358	0.886451	0.985053	5.30597	26.8751	-2.36904	0.010523	1	25.5673	17.2406	0.568655	0.699808	0.876974	5.48781	15.3911	-1.51356	0.191412	0.408106	ACS2	NC_003070.9	175706	178406
--	28718123	21	11	11	26	25	19	5	11	14	12	19	13	1.292	0.867768	0.812816	1.51461	1.51802	1.4375	0.285394	0.796566	0.936153	0.778431	1.17563	0.737045	13.5839	15.0083	-0.154372	0.778695	0.964472	22.9516	10.3902	1.16462	0.0356474	1	9.88611	14.5491	-0.581916	0.357313	0.638206	23.6833	14.2926	0.731228	0.132892	0.320357	AT2G09305	NC_003071.7	17401171	17402700
AT2G00570	28717466	6	0	1	43	18	67	5	11	7	9	7	13	0.392992	0	0.0786666	2.66678	1.16359	5.3966	0.303834	0.848033	0.498319	0.621545	0.461113	0.784666	8.87274	2.23795	1.91569	0.0710236	0.398419	44.4085	7.97824	2.49007	4.79226e-05	0.00136325	7.59112	2.16902	1.72909	0.120644	0.334483	45.8815	9.32331	2.28667	0.00013034	0.00128245	AT2G00570	NC_003071.7	6212166	6213031
AT3G47050	823858	9	1	0	42	32	55	12	8	14	2	4	7	0.192538	0.0274311	0	0.850765	0.675645	1.44694	0.238171	0.201443	0.325521	0.0451129	0.0860617	0.138001	3.92141	3.20067	0.260317	0.844173	1	43.833	11.3285	1.94199	4.16476e-05	0.00121305	10.7743	3.0997	1.73718	0.0808588	0.256053	45.2723	4.11382	3.43193	1.86581e-08	5.90655e-07	AT3G47050	NC_003074.8	17327935	17330889
AT2G44400	819047	10	0	4	38	38	22	19	16	7	6	4	19	0.477055	0	0.229185	1.71648	1.78915	1.29064	0.840922	0.898412	0.362947	0.301798	0.191913	0.835277	8.697	4.59463	0.894475	0.40101	0.828649	31.7768	13.9525	1.19055	0.0123284	0.0951535	13.2692	4.45596	1.53179	0.0811569	0.256839	32.7795	9.11517	1.83369	0.00154384	0.0103228	F4I1.21	NC_003071.7	18326954	18327888
AT4G36620	829814	31	12	12	28	23	10	7	8	11	11	16	14	1.16197	0.576744	0.540222	0.993751	0.850855	0.460942	0.243425	0.352948	0.448128	0.434733	0.603155	0.483582	12.6139	18.8908	-0.595758	0.28399	0.748524	19.4695	8.82632	1.16151	0.0496032	1	8.39625	18.3106	-1.14666	0.0591836	0.20519	20.0692	13.2658	0.608737	0.26157	0.494449	GATA19	NC_003075.7	17268689	17269999
--	839230	14	1	3	30	37	19	6	12	15	7	13	14	0.655951	0.0600775	0.168819	1.33092	1.71096	1.09474	0.260812	0.661777	0.763855	0.34581	0.612579	0.604477	10.3764	5.86858	0.786535	0.372029	0.812982	27.8896	11.401	1.314	0.012515	0.09611	10.8476	5.68808	0.885801	0.319279	0.599789	28.7763	10.902	1.39906	0.00585467	0.0308741	ARFD1A	NC_003070.9	496372	497555
AT4G04445	28719563	26	10	13	10	7	9	22	24	12	10	8	19	2.42113	1.19403	1.45394	0.881721	0.643335	1.03062	1.90064	2.63053	1.21451	0.981842	0.749222	1.63045	11.2456	16.906	-0.594145	0.319462	0.7771	8.66692	19.5366	-1.17735	0.0443575	1	18.5827	16.3903	0.16311	0.759037	0.903177	8.94536	11.8068	-0.413208	0.537777	0.747862	AT4G04445	NC_003075.7	1403428	1404292
AT2G24165	3768487	13	1	3	17	37	29	10	12	10	15	4	18	0.627554	0.0618981	0.173935	0.77704	1.76281	1.72155	0.447859	0.681831	0.524668	0.763478	0.194198	0.800736	11.3422	5.55735	0.995548	0.286798	0.7511	27.8067	10.8529	1.36117	0.010094	0.0820719	10.3239	5.38665	0.892056	0.292015	0.570252	28.7317	11.9189	1.26296	0.0354796	0.124197	AT2G24165	NC_003071.7	10272672	10273595
AT1G53880	841825	3	58	7	8	5	3	5	4	68	5	1	1	0.0949035	2.35265	0.26596	0.239628	0.156108	0.116706	0.146745	0.148939	2.33801	0.166774	0.0318154	0.0291521	2.23065	26.7069	-3.59248	0.00175578	0.0272334	5.12961	26.3895	-2.35068	0.0127428	1	25.1074	25.86	-0.0403834	0.980154	0.992037	5.28682	2.35489	1.19729	0.299351	1	T18A20.11	NC_003070.9	20115874	20118434
AT5G57090	835813	17	7	7	10	9	7	17	11	30	13	13	23	0.24335	0.128484	0.120348	0.135541	0.127151	0.123223	0.225769	0.185337	0.466746	0.196211	0.187155	0.303402	14.9363	10.6825	0.470473	0.435712	0.844846	8.5179	19.4277	-1.18652	0.0497249	1	18.4785	10.3546	0.81858	0.180365	0.429058	8.78862	15.6882	-0.83793	0.166978	0.371758	EIR1	NC_003076.8	23100516	23105228
AT4G14700	827121	15	10	11	16	19	13	9	6	4	11	21	24	0.264454	0.226063	0.232922	0.267095	0.330604	0.281848	0.147209	0.124508	0.0766472	0.204479	0.372353	0.389924	17.0621	12.7413	0.421845	0.437182	0.845495	15.7507	6.25664	1.32469	0.0378416	1	5.94966	12.3537	-1.04921	0.113976	0.322679	16.2566	17.9226	-0.144666	0.781457	0.899022	ORC1A	NC_003075.7	8422173	8424760
AT4G06536	826007	25	12	17	4	1	5	19	12	16	13	20	12	1.39739	0.860057	1.14126	0.211701	0.0551661	0.343685	0.98529	0.789488	0.972017	0.766157	1.1243	0.618112	13.9318	18.8764	-0.448774	0.390326	0.824744	3.44684	15.5635	-2.21538	0.00384949	1	14.8011	18.304	-0.311822	0.526186	0.771927	3.5595	14.6638	-2.07692	0.0105576	0.0490852	AT4G06536	NC_003075.7	3360719	3361516
AT1G09455	28717077	13	14	5	10	6	6	17	16	17	23	16	13	1.38391	1.91101	0.639284	1.00798	0.630394	0.785471	1.67899	2.00481	1.96694	2.58161	1.71302	1.27532	16.2373	11.4938	0.498122	0.417459	0.837007	7.2009	16.8108	-1.21704	0.043647	1	15.9899	11.1355	0.523142	0.364456	0.645328	7.42665	17.1047	-1.19556	0.06061	0.184454	AT1G09455	NC_003070.9	15926190	15926608
AT2G42350	818836	3	3	5	23	23	41	7	10	5	11	4	20	0.102934	0.131986	0.206046	0.747224	0.77886	1.72995	0.222827	0.403854	0.186459	0.397948	0.13803	0.632376	10.6166	3.98556	1.42644	0.103402	0.489154	29.8954	7.50394	1.99756	0.000649458	0.0104222	7.13851	3.86663	0.885043	0.309531	0.589046	30.8937	11.1422	1.45479	0.0175089	0.0726548	MHK10.7	NC_003071.7	17639001	17640300
AT5G18840	832002	14	4	13	32	29	15	14	9	2	5	6	12	0.330405	0.121045	0.368484	0.71508	0.675478	0.435334	0.306535	0.250005	0.0513009	0.124419	0.142412	0.260981	6.96815	10.7734	-0.630944	0.395402	0.826982	24.4694	8.15351	1.57955	0.00974513	1	7.75253	10.4524	-0.431667	0.584755	0.810332	25.2332	7.31348	1.78156	0.00222753	0.0140597	F17K4.90	NC_003076.8	6282881	6286767
AT5G59260	836044	4	6	6	34	21	22	13	9	9	5	12	13	0.0776746	0.149396	0.139936	0.62515	0.40247	0.525357	0.234205	0.205707	0.18995	0.102373	0.234356	0.232633	9.12393	5.86629	0.657307	0.394443	0.826855	25.2856	10.2718	1.29582	0.0107875	1	9.76861	5.68879	0.800295	0.264392	0.538332	26.082	9.5823	1.43671	0.00862288	0.0419257	L-type_lectin_receptor_kinase_II.1	NC_003076.8	23907786	23910082
AT5G03210	831903	3	4	15	21	25	35	6	5	2	11	9	10	0.152581	0.260861	0.916282	1.01131	1.25492	2.18908	0.283116	0.299321	0.110557	0.589889	0.460361	0.468694	9.27917	8.09112	0.206931	0.797776	0.966273	27.6006	4.3139	2.66444	3.98643e-05	1	4.10257	7.85739	-0.92688	0.332872	0.613602	28.5187	9.76384	1.53799	0.0044455	0.0247624	DIP2	NC_003076.8	762604	763480
AT4G14450	827090	6	0	4	21	22	35	16	11	8	6	1	13	0.396486	0	0.317464	1.31396	1.43481	2.84418	0.980911	0.855571	0.57457	0.418046	0.0664588	0.791641	6.02807	3.34972	0.827291	0.498157	1	26.6687	11.5534	1.18906	0.0249263	0.154837	10.9868	3.25021	1.71803	0.0509606	0.184453	27.556	6.32107	2.10379	0.00277344	0.016833	DL3265W	NC_003075.7	8309384	8310058
AT5G45580	834596	17	14	7	29	14	9	9	6	5	11	9	11	0.468942	0.495185	0.231913	0.757451	0.381147	0.305299	0.230328	0.194809	0.149905	0.319934	0.249683	0.279622	9.56845	13.4799	-0.497121	0.41753	0.837007	16.5914	6.60121	1.33368	0.0444307	1	6.27752	13.0621	-1.05266	0.116493	0.326625	17.0924	10.0656	0.776484	0.206659	0.428864	K2N11.5	NC_003076.8	18480809	18483044
AT4G01230	827950	9	3	9	17	27	16	7	5	12	8	11	17	0.369652	0.157994	0.443967	0.661128	1.09448	0.808133	0.266736	0.241717	0.535683	0.346447	0.45438	0.64344	10.9481	7.33528	0.571046	0.419364	0.838604	19.6937	8.05332	1.29364	0.0301065	1	7.66002	7.11684	0.0944414	0.902629	0.963961	20.3322	11.4967	0.816005	0.138628	0.32863	F2N1.8	NC_003075.7	516021	517516
AT5G59340	836053	6	9	11	6	6	3	14	12	19	24	16	9	0.20974	0.403405	0.461827	0.198594	0.207002	0.128963	0.454037	0.49374	0.721871	0.884581	0.562504	0.289922	15.4062	9.54062	0.698272	0.291122	0.755489	4.83495	15.1288	-1.62817	0.0177947	1	14.3901	9.25398	0.649876	0.285259	0.562913	4.98659	16.2427	-1.68366	0.0219918	0.0866204	WOX2	NC_003076.8	23933338	23935050
AT3G12910	820475	1	1	6	26	18	35	11	7	7	6	6	8	0.0386187	0.0495185	0.278296	0.950732	0.686065	1.66218	0.394116	0.318188	0.293814	0.244313	0.233037	0.284706	6.13708	2.93442	1.08001	0.304453	1	26.9394	8.25026	1.68938	0.00267165	1	7.84572	2.8506	1.48126	0.130333	0.351498	27.8253	6.45149	2.09552	0.0004831	0.00392232	MGH6.1	NC_003074.8	4109375	4110849
AT1G72000	843531	8	2	6	16	30	25	9	6	4	7	6	12	0.237891	0.0762584	0.214288	0.450501	0.88045	0.914201	0.248293	0.210004	0.129278	0.219474	0.179439	0.328836	7.62026	5.51264	0.452558	0.579665	0.909474	23.7892	6.25664	1.91242	0.00156575	1	5.94966	5.34743	0.141911	0.867833	0.949275	24.5777	8.00359	1.60571	0.0061168	0.0319834	A/N-InvF	NC_003070.9	27103277	27105663
AT3G18610	821392	6	7	4	30	11	12	4	5	8	11	10	17	0.11884	0.177778	0.0951545	0.562626	0.21503	0.292284	0.073503	0.116565	0.172218	0.229721	0.199199	0.310291	11.6152	6.1472	0.930153	0.181216	0.626525	17.1176	5.79396	1.58059	0.0230546	1	5.51191	5.95764	-0.115173	0.890122	0.958467	17.6381	12.204	0.534505	0.372744	0.611536	NUC-L2	NC_003074.8	6404053	6407946
AT5G26730	832716	14	2	8	21	16	7	1	1	5	13	19	17	0.63656	0.116603	0.436876	0.904101	0.718002	0.391401	0.0421837	0.0535178	0.247092	0.623234	0.868842	0.712309	15.0671	8.12118	0.865259	0.201517	0.655454	14.0213	2.38908	2.57813	0.00401644	1	2.27287	7.87685	-1.81951	0.0925349	0.281337	14.4511	15.8447	-0.118366	0.832952	0.923724	AT5G26730	NC_003076.8	9300416	9302158
AT2G43745	818977	8	8	11	3	4	5	19	12	18	10	12	12	0.290821	0.372902	0.48027	0.103263	0.143513	0.223521	0.6408	0.513457	0.711189	0.383294	0.438725	0.401999	10.4649	9.76343	0.107703	0.862875	0.981681	4.07606	16.2527	-2.02368	0.00405254	1	15.4568	9.47007	0.717791	0.207495	0.468502	4.21163	11.0058	-1.40989	0.0711593	0.206685	AT2G43745	NC_003071.7	18128529	18129841
AT3G50200	824182	7	4	9	21	20	16	8	11	5	7	6	6	0.310989	0.227864	0.480227	0.883389	0.876943	0.874136	0.329739	0.57521	0.241431	0.3279	0.268086	0.245644	5.88458	7.11247	-0.278021	0.721967	0.951817	18.7299	8.17015	1.21033	0.0389652	1	7.7721	6.90074	0.160632	0.83217	0.93412	19.3281	6.19303	1.64678	0.00660253	0.0339999	AT3G50200	NC_003074.8	18612266	18613435
AT3G18360	821365	7	3	3	16	25	21	15	9	4	2	3	4	0.26172	0.143824	0.134716	0.56643	0.922517	0.965543	0.520313	0.396068	0.162546	0.0788436	0.112807	0.137819	2.74248	4.48928	-0.719164	0.489023	1	20.6955	9.13634	1.16327	0.0489467	1	8.68713	4.35158	0.985877	0.239741	0.509139	21.3762	2.88069	2.87609	9.03756e-05	0.000939565	AT3G18360	NC_003074.8	6300620	6301812
AT1G30370	839917	0	4	1	18	7	17	4	7	3	13	12	24	0	0.128598	0.0301135	0.42733	0.17322	0.524162	0.093046	0.206581	0.0817527	0.343672	0.302595	0.554529	14.9145	1.96915	3.00923	0.00207021	0.0311999	14.1691	4.81615	1.56803	0.0395786	1	4.58202	1.9075	1.31165	0.308438	1	14.624	15.6621	-0.113891	0.851025	0.932537	DLAH	NC_003070.9	10719065	10720843
AT5G25451	7922277	6	2	3	22	13	18	4	1	9	8	9	7	0.398849	0.170473	0.239517	1.38474	0.852895	1.47144	0.24669	0.0782429	0.650245	0.560718	0.601694	0.428809	7.43316	3.77841	0.949818	0.269981	0.734251	17.6285	4.64843	1.91529	0.00942877	1	4.42098	3.66337	0.256945	0.810879	0.925648	18.1909	7.82338	1.21668	0.0442372	0.146645	AT5G25451	NC_003076.8	8858201	8858951
AT1G72760	843608	9	3	5	4	6	0	26	7	11	9	5	17	0.15293	0.0653644	0.102042	0.0643572	0.100623	0	0.409881	0.140003	0.203152	0.161246	0.085447	0.2662	9.40769	5.85291	0.671512	0.400177	0.828649	3.07428	14.0339	-2.15316	0.0145947	1	13.3406	5.67525	1.22648	0.095162	0.286708	3.16765	9.87467	-1.60287	0.106363	0.273791	F28P22.5	NC_003070.9	27385130	27388534
AT3G60970	825269	1	4	1	20	10	24	8	4	6	8	2	13	0.0125435	0.064335	0.0150652	0.237539	0.123798	0.370205	0.0930983	0.0590562	0.0817987	0.105805	0.0252304	0.150269	6.99127	2.28037	1.65875	0.14702	1	18.4022	5.90704	1.61769	0.0157098	1	5.61709	2.20893	1.39572	0.197418	1	19.0027	7.33903	1.35722	0.0623223	0.188148	ABCC15	NC_003074.8	22557282	22561716
AT4G01925	828202	2	0	6	24	17	14	8	4	9	0	2	8	0.0900194	0	0.324351	1.02283	0.755179	0.774903	0.334064	0.211911	0.440277	0	0.0905341	0.331822	2.93641	2.846	0.0551209	0.972534	1	17.9357	6.94076	1.36615	0.0251938	1	6.60065	2.76527	1.25618	0.245339	0.516038	18.4986	3.06977	2.55565	0.0024842	0.0153844	AT4G01925	NC_003075.7	833063	834340
AT4G03315	28719483	9	9	8	11	9	15	8	0	1	4	6	8	0.403054	0.516812	0.430297	0.466444	0.397794	0.826085	0.332387	0	0.048674	0.188876	0.270239	0.330156	5.48497	9.36252	-0.760485	0.298867	0.763077	11.9016	2.69407	2.06741	0.0340987	1	2.55903	9.07709	-1.7604	0.0887909	0.273095	12.2933	5.76138	1.07359	0.13991	0.330668	AT4G03315	NC_003075.7	15216367	15217455
AT3G42960	823352	8	0	0	37	29	0	0	0	1	0	3	10	0.401844	0	0	1.75977	1.43767	0	0	0	0.0545939	0	0.151553	0.462888	3.82606	2.48981	0.593241	0.7452	1	20.2056	0.344573	5.81051	0.0241079	1	0.327855	2.41149	-2.83702	0.260508	1	20.797	4.00114	2.37438	0.265245	0.4984	ATA1	NC_003074.8	15018695	15019685
AT5G45990	834639	2	2	1	23	12	12	4	5	7	3	5	10	0.0394034	0.0505246	0.0236625	0.42906	0.233335	0.290735	0.0731134	0.115947	0.149892	0.0623192	0.0990717	0.181557	5.42639	1.79232	1.61004	0.157675	1	15.3097	5.44939	1.50676	0.0278066	1	5.18405	1.73682	1.57432	0.158102	1	15.785	5.692	1.46048	0.038149	0.131331	MCL19.3	NC_003076.8	18651265	18654075
AT4G08874	826462	13	4	7	2	3	0	13	7	7	8	11	9	1.05238	0.4152	0.680588	0.153301	0.239687	0	0.976349	0.666981	0.61589	0.682835	0.895565	0.671397	8.63389	8.23864	0.0484349	0.9454	0.993876	1.53714	8.83763	-2.46853	0.0189769	1	8.40351	7.98857	0.0628559	0.929611	0.973329	1.58383	9.08259	-2.45845	0.0202803	1	AT4G08874	NC_003075.7	5673259	5673809
AT3G47210	823874	2	1	0	21	10	16	7	4	2	2	1	17	0.0445156	0.0285398	0	0.442576	0.219673	0.437941	0.144549	0.104792	0.0483826	0.0469364	0.0223851	0.34869	5.88097	1.02209	2.50276	0.103125	1	15.6237	4.23506	1.86358	0.0112763	1	4.02677	0.989648	1.9955	0.157059	1	16.1191	6.14789	1.36932	0.122513	0.302419	AT3G47210	NC_003074.8	17385161	17387244
AT3G13435	820544	0	0	4	20	18	12	4	8	5	0	4	8	0	0	0.397566	1.56714	1.47014	1.2212	0.307103	0.779235	0.449716	0	0.33291	0.610084	3.55858	1.48237	1.28153	0.492883	1	16.2655	5.87782	1.49651	0.0227368	1	5.59243	1.44159	1.97099	0.147434	1	16.7787	3.72546	2.14654	0.00853413	0.0415934	AT3G13435	NC_003074.8	4375300	4376127
AT3G27473	822369	4	1	1	14	12	13	3	2	6	9	5	10	0.0777084	0.0249102	0.0233327	0.257527	0.230083	0.310573	0.0540708	0.0457326	0.126688	0.184352	0.0976909	0.179026	7.38273	2.01513	1.82806	0.0768784	1	12.9711	3.69355	1.81197	0.0189732	1	3.51321	1.95292	0.808933	0.51201	1	13.3892	7.76234	0.780982	0.22967	0.457836	AT3G27473	NC_003074.8	10169123	10172060
AT4G07820	826263	2	1	3	20	9	10	4	4	3	4	5	13	0.107871	0.0691582	0.194336	1.02139	0.479084	0.663265	0.200156	0.253935	0.175862	0.227474	0.271219	0.64614	6.62029	2.13387	1.638	0.125179	1	12.6997	3.69857	1.78899	0.0215408	1	3.51793	2.07084	0.758824	0.514393	1	13.0921	6.94234	0.906104	0.214246	0.439278	F5K24.6	NC_003075.7	4636624	4637450
AT3G33528	5008053	8	5	4	12	16	10	1	3	2	9	4	2	0.330405	0.264786	0.198415	0.469271	0.652185	0.507889	0.0383168	0.145836	0.0897766	0.391919	0.166147	0.0761193	4.7574	5.97037	-0.346575	0.709107	1	12.4529	2.10041	2.61191	0.00350753	1	1.99869	5.78696	-1.57456	0.136122	1	12.8538	5.02042	1.3759	0.0783022	0.221531	AT3G33528	NC_003074.8	14082640	14084346
AT3G57380	824905	5	1	18	3	4	0	8	6	13	4	2	10	0.110244	0.0282718	0.476666	0.0626314	0.087044	0	0.163647	0.155712	0.311533	0.0929911	0.0443496	0.203186	4.8192	8.62643	-0.832159	0.43543	0.844846	2.1504	9.0641	-2.02171	0.0429596	1	8.62146	8.38113	0.0411668	0.963855	0.986171	2.21529	5.05352	-1.15729	0.352205	1	AT3G57380	NC_003074.8	21229727	21231833
AT5G05145	28720699	4	3	3	14	12	14	6	5	1	5	2	5	0.107871	0.103737	0.097168	0.357486	0.319389	0.464286	0.150117	0.158709	0.0293104	0.142171	0.0542438	0.124258	3.69885	3.5556	0.0550879	0.957327	1	13.3562	3.96933	1.74059	0.0242351	1	3.77471	3.44727	0.132522	0.90052	1	13.7885	3.88978	1.821	0.0165063	0.0694702	AT5G05145	NC_003076.8	13098738	13101272
AT3G61270	825299	3	0	1	23	9	9	2	8	2	1	3	11	0.0627351	0	0.0251158	0.455411	0.185749	0.231443	0.0388019	0.196909	0.0454565	0.0220489	0.0630938	0.211978	4.44139	1.30427	1.72127	0.239706	1	13.2225	4.25673	1.67648	0.044982	1	4.05107	1.26471	1.60312	0.261425	1	13.6245	4.64795	1.53469	0.0764119	0.217601	AT3G61270	NC_003074.8	22678034	22680509
AT4G15270	827193	2	0	3	13	6	25	7	3	6	2	1	3	0.0659344	0	0.118785	0.4058	0.195222	1.01353	0.214099	0.11641	0.214986	0.0695199	0.0331557	0.0911407	1.83104	1.73423	0.0674052	0.965272	1	15.4263	5.24083	1.53032	0.0488385	1	4.98349	1.68407	1.5518	0.192946	1	15.9444	1.92324	3.02918	0.00178864	0.0117063	DL3680C	NC_003075.7	8716504	8717914
AT5G16900	831553	5	0	0	18	12	15	2	3	2	2	3	7	0.0690688	0	0	0.235435	0.163602	0.25481	0.0256316	0.0487776	0.0300275	0.0291299	0.0416782	0.0891084	3.61033	1.55613	1.15288	0.458815	1	14.9519	2.3941	2.66208	0.0012056	1	2.27759	1.50718	0.525251	0.752332	1	15.43	3.78597	2.00466	0.00809939	0.0399425	F2K13.50	NC_003076.8	5555057	5559997
AT5G03010	831473	4	4	4	11	11	6	1	5	1	13	5	4	0.16628	0.213211	0.199709	0.432972	0.451303	0.306722	0.0385668	0.244646	0.0451811	0.569798	0.209039	0.153232	6.95127	4.32583	0.681108	0.454474	0.854328	9.05664	2.50089	1.91041	0.0498327	1	2.38023	4.19444	-0.851896	0.461908	1	9.34171	7.33201	0.368249	0.637841	0.818407	F15A17.40	NC_003076.8	704584	705656
AT4G26330	828739	10	5	6	10	13	7	4	0	2	2	5	4	0.181837	0.116579	0.131036	0.172175	0.233303	0.156528	0.0674801	0	0.0395266	0.0383451	0.0914384	0.0670272	3.36465	7.33401	-1.12806	0.201044	1	9.76038	1.8639	2.33358	0.0187814	1	1.7713	7.11063	-1.95773	0.0666411	0.223214	10.0722	3.53638	1.50896	0.0702564	0.204792	UNE17	NC_003075.7	13320408	13323673
AT1G01150	839294	5	1	8	4	2	0	11	7	10	9	3	6	0.139129	0.0356792	0.267359	0.105388	0.0549252	0	0.28397	0.229262	0.302429	0.26405	0.0839545	0.153853	5.60344	4.92051	0.176415	0.857392	1	1.83179	9.28397	-2.28069	0.02301	1	8.82928	4.77715	0.879951	0.288472	0.566408	1.88406	5.89961	-1.59227	0.184937	1	F6F3.30	NC_003070.9	69911	72138
AT4G18540	827586	2	0	0	9	16	27	3	4	0	1	2	1	0.0504007	0	0	0.214751	0.397944	0.836726	0.0701393	0.118646	0	0.0265707	0.0506889	0.0232228	1.2375	0.622452	0.906893	0.677622	1	18.0923	2.37117	2.93339	0.0011036	1	2.25547	0.602873	1.81285	0.38625	1	18.7097	1.30251	3.83697	0.000143911	0.00139445	F28J12.200	NC_003075.7	10221106	10223076
AT3G28560	822486	9	5	3	8	6	7	1	1	2	8	7	7	0.268343	0.191156	0.10743	0.225853	0.176561	0.256661	0.0276619	0.0350942	0.064812	0.251499	0.209905	0.192334	6.811	5.91101	0.189377	0.812277	0.97082	6.98076	1.35536	2.37371	0.0346268	1	1.2893	5.728	-2.17258	0.0645082	1	7.20479	7.16769	0.00442537	0.995325	0.997821	AT3G28560	NC_003074.8	10707096	10708591
--	5008109	5	7	2	14	6	4	1	3	1	5	9	5	0.244811	0.43947	0.117611	0.649047	0.28994	0.240843	0.045425	0.17289	0.0532155	0.258124	0.44318	0.225601	5.87643	5.09479	0.215301	0.810254	1	7.64119	1.75584	2.17149	0.0466328	1	1.67084	4.9354	-1.59081	0.183468	1	7.87037	6.18469	0.363745	0.659527	0.830433	AT4G00975	NC_003075.7	421973	423258
AT1G21245	838720	6	0	1	5	11	17	5	3	2	6	1	3	0.534187	0	0.10693	0.421501	0.966562	1.86125	0.412996	0.314377	0.19353	0.563236	0.0895402	0.246134	3.13526	2.23795	0.435161	0.764524	1	11.4773	3.27516	1.78101	0.0419096	1	3.11428	2.16902	0.475411	0.725294	1	11.8703	3.30347	1.84258	0.04944	0.158855	AT1G21245	NC_003070.9	7436842	7437342
AT5G38100	833790	3	5	6	3	2	2	10	7	8	6	5	2	0.0941026	0.201103	0.226042	0.0891022	0.0619163	0.0771478	0.291014	0.258444	0.272739	0.19844	0.157734	0.0578122	4.09031	5.15543	-0.329991	0.732692	1	2.29942	8.30114	-1.85279	0.046907	1	7.89468	5.00057	0.680189	0.38614	0.664166	2.37203	4.31309	-0.852788	0.45721	1	F16F17.100	NC_003076.8	15199489	15201197
AT1G70760	843413	4	5	5	1	1	0	4	9	6	7	3	8	0.216527	0.34705	0.325073	0.0512554	0.0534254	0	0.200884	0.573433	0.353005	0.399529	0.163324	0.399072	5.52989	5.09606	0.129501	0.88269	1	0.613259	6.59492	-3.34097	0.0188321	1	6.27498	4.94161	0.338184	0.692304	0.872796	0.631464	5.81302	-3.12943	0.033782	1	NdhL	NC_003070.9	26687202	26688384
AT3G00970	28718445	1	2	2	10	11	12	5	2	0	1	1	3	0.177708	0.455728	0.426868	1.68265	1.92927	2.62241	0.824346	0.418334	0	0.187371	0.178724	0.491288	1.50498	1.85169	-0.267338	0.857949	1	11.0648	2.21349	2.27564	0.0160901	1	2.10387	1.79578	0.267557	0.859361	1	11.4268	1.57818	2.82625	0.0040587	0.0230294	AT3G00970	NC_003074.8	15934	16320
AT3G60420	825213	1	0	0	10	10	13	3	0	3	3	0	6	0.0383201	0	0	0.362839	0.3782	0.612609	0.106655	0	0.124947	0.121212	0	0.211879	2.71385	0.311226	2.81998	0.192367	1	11.1393	1.91478	2.49415	0.00924643	1	1.82026	0.301437	2.29611	0.313548	1	11.5051	2.84574	1.99334	0.0344599	0.121651	AT3G60420	NC_003074.8	22336013	22337617
AT4G16980	827406	4	4	13	0	1	0	3	6	3	6	7	2	0.154208	0.197731	0.601932	0	0.0380488	0	0.1073	0.272261	0.125703	0.243891	0.271407	0.0710535	4.71248	7.66116	-0.702826	0.451577	0.853496	0.310621	4.14994	-3.535	0.0402524	1	3.94843	7.43803	-0.925143	0.321147	0.601656	0.320899	4.96878	-3.75419	0.0280385	1	DL4520C	NC_003075.7	9556783	9557939
AT5G18661	28721173	1	1	2	7	14	9	3	0	2	4	0	2	0.0939045	0.120408	0.225566	0.622402	1.29751	1.0393	0.261361	0	0.204124	0.396044	0	0.173071	1.88279	1.45205	0.375627	0.819823	1	9.93335	1.57021	2.60636	0.0115225	1	1.4924	1.40901	0.121119	0.941819	1	10.26	1.98375	2.38442	0.0206832	0.0827452	AT5G18661	NC_003076.8	6222337	6222811
AT3G47040	823857	0	0	1	9	9	6	1	2	0	3	1	5	0	0	0.0238841	0.169465	0.17664	0.146729	0.0184495	0.0468132	0	0.0629027	0.0199998	0.0916283	2.73566	0.370592	2.831	0.139639	1	7.83013	1.03874	2.95356	0.0141476	1	0.988288	0.360399	1.3909	0.599069	1	8.07879	2.87182	1.48567	0.113597	0.286418	AT3G47040	NC_003074.8	17324102	17327152
AT1G65200	842827	0	0	0	8	9	6	2	1	2	4	3	2	0	0	0	0.102046	0.119663	0.0993997	0.0249968	0.0158565	0.0292838	0.0568169	0.040646	0.024829	2.81604	0	3.82769	0.0584471	1	7.52749	1.64905	2.18223	0.0358109	1	1.5682	0	3.03423	0.205979	1	7.76822	2.96728	1.40224	0.126537	1	T23K8.11	NC_003070.9	24218470	24222794
AT3G14710	820699	2	3	0	6	2	12	0	0	3	6	1	0	0.06363	0.122383	0	0.180746	0.0627996	0.46949	0	0	0.103736	0.201271	0.0319969	0	2.26742	1.82137	0.311278	0.86088	1	7.05866	1.03372	2.77788	0.0485874	1	0.983565	1.7632	-0.84644	0.688084	1	7.29641	2.39819	1.61541	0.20538	1	AT3G14710	NC_003074.8	4941481	4943064
AT3G13660	820570	2	4	0	6	3	9	2	0	1	2	2	2	0.0896576	0.229925	0	0.25468	0.132731	0.496149	0.0831803	0	0.048723	0.0945331	0.0901702	0.082622	1.85284	2.22101	-0.244962	0.86868	1	6.21388	0.931948	2.65966	0.0443337	1	0.885648	2.14997	-1.22626	0.503885	1	6.4195	1.94932	1.70415	0.120921	1	AT3G13660	NC_003074.8	4464797	4465791
AT4G20370	827785	1	3	0	2	7	5	0	1	0	1	9	3	0.0548643	0.211047	0	0.103898	0.379038	0.337343	0	0.0645768	0	0.0578478	0.496601	0.151677	3.99365	1.51014	1.43726	0.331559	1	4.70529	0.372526	3.70087	0.0282795	1	0.354696	1.46176	-2.07644	0.395369	1	4.86377	4.20094	0.201636	0.854706	1	TSF	NC_003075.7	11000771	11003010
AT2G37440	818321	1	0	0	8	6	4	1	1	1	1	1	6	0.0174305	0	0	0.132034	0.103218	0.0857398	0.0161712	0.0205162	0.0189446	0.0183784	0.0175302	0.0963762	2.37282	0.311226	2.63172	0.200133	1	5.82536	1.01079	2.54168	0.04296	1	0.961448	0.301437	1.35974	0.574931	1	6.00699	2.48346	1.25578	0.250945	1	F3G5.23	NC_003071.7	15718044	15722152
AT5G46130	834655	3	1	2	6	4	8	0	1	1	0	3	0	0.0977457	0.0417778	0.0782644	0.185103	0.128627	0.320538	0	0.0383499	0.0354122	0	0.0983046	0	0.933249	2.0745	-1.16691	0.530069	1	6.13937	0.717099	3.15703	0.0265091	1	0.682551	2.01188	-1.62541	0.360392	1	6.34113	0.983533	2.68778	0.0558168	1	MCL19.19	NC_003076.8	18702914	18704484
AT4G20235	3770023	2	2	1	0	0	1	5	4	6	1	1	2	0.0531958	0.0682097	0.0319451	0	0	0.0327084	0.123382	0.125226	0.17345	0.0280443	0.0267499	0.0490214	1.2157	1.79232	-0.548589	0.722147	1	0.385133	5.02598	-3.82025	0.0187137	1	4.7804	1.73682	1.46342	0.192498	1	0.399269	1.27642	-1.80336	0.43937	1	CYP71A28	NC_003075.7	10928948	10931277
AT1G03240	838546	3	2	0	3	8	4	0	1	0	2	1	1	0.244632	0.209118	0	0.231633	0.643839	0.401112	0	0.0959798	0	0.171957	0.0820104	0.0751452	1.25248	1.73296	-0.488126	0.771391	1	4.93341	0.372526	3.77522	0.0224947	1	0.354696	1.67786	-2.29868	0.320874	1	5.09596	1.31972	1.96311	0.118149	1	F15K9.25	NC_003070.9	792222	793060
AT5G53135	3771497	1	0	0	6	9	3	0	1	0	2	0	1	0.0122979	0	0	0.0698667	0.109237	0.0453698	0	0.014475	0	0.0259334	0	0.0113329	0.941393	0.311226	1.28314	0.643056	1	5.76681	0.372526	4.00788	0.01208	1	0.354696	0.301437	-0.12451	0.974092	1	5.94929	0.991876	2.61043	0.0504299	1	AT5G53135	NC_003076.8	21542929	21546555
AT3G00830	28718431	0	0	1	3	5	4	0	0	0	1	3	5	0	0	0.168997	0.399695	0.694361	0.692139	0	0	0	0.14836	0.424539	0.648335	2.70571	0.370592	2.81831	0.141628	1	4.00155	0	4.43128	0.0139853	1	NA	NA	NA	NA	NA	4.13326	2.83739	0.522251	0.640417	1	AT3G00830	NC_003074.8	17346262	17347078
AT1G68510	843180	0	0	2	0	1	0	0	5	9	0	1	3	0	0	0.0792485	0	0.032561	0	0	0.19416	0.322718	0	0.0331802	0.0912081	1.17893	0.741184	0.696375	0.776067	1	0.310621	4.96379	-3.79327	0.0423321	1	4.72417	0.720797	2.72841	0.135777	1	0.320899	1.23313	-1.76133	0.506314	1	LBD42	NC_003070.9	25706882	25708503
AT2G02330	3768081	2	0	1	6	8	2	1	0	0	0	0	0	0.102776	0	0.0617189	0.291943	0.405737	0.126387	0.0476753	0	0	0	0	0	0	0.993044	-2.55966	0.447869	1	5.07106	0.293688	3.82526	0.0209213	1	0.278897	0.963272	-1.51481	0.573948	1	5.22912	0	4.8773	0.00544655	1	T16F16.12	NC_003071.7	613725	614592
AT1G02813	839360	0	0	1	14	3	0	0	0	0	1	0	0	0	0	0.0821656	0.906874	0.202558	0	0	0	0	0.0721323	0	0	0.326056	0.370592	-0.217185	0.955488	1	5.1688	0	4.81623	0.0151318	1	NA	NA	NA	NA	NA	5.3106	0.345058	3.94279	0.0418083	1	AT1G02813	NC_003070.9	620678	621329
AT1G20150	838605	0	0	0	14	0	1	0	0	0	0	2	0	0	0	0	0.245958	0	0.022817	0	0	0	0	0.0373209	0	0.622166	0	1.65141	0.682481	1	4.62206	0	4.65184	0.028352	1	NA	NA	NA	NA	NA	4.74717	0.655689	2.87269	0.149276	1	T20H2.7	NC_003070.9	6987272	6990362
AT2G36920	818266	1	0	0	2	5	5	0	0	0	0	2	0	0.0423596	0	0	0.0802173	0.209034	0.260456	0	0	0	0	0.0852035	0	0.622166	0.311226	0.689165	0.845733	1	4.08404	0	4.45592	0.0143803	1	NA	NA	NA	NA	NA	4.22197	0.655689	2.6861	0.106325	1	T1J8.10	NC_003071.7	15508798	15509850
AT4G09960	826586	0	1	0	7	5	0	0	0	0	0	0	1	0	0.0241426	0	0.124796	0.0929137	0	0	0	0	0	0	0.017351	0.289281	0.399639	-0.217185	0.955662	1	3.67157	0	4.32402	0.0388591	1	NA	NA	NA	NA	NA	3.77845	0.30176	3.45357	0.0853004	1	STK	NC_003075.7	6236375	6241281
AT2G18340	816349	0	0	0	3	2	4	0	0	0	1	3	1	0	0	0	0.081116	0.0563669	0.140466	0	0	0	0.030109	0.0861581	0.0263153	1.54859	0	2.96741	0.23788	1	3.06969	0	4.04297	0.0395075	1	NA	NA	NA	NA	NA	3.17057	1.63035	0.947253	0.482075	1	T30D6.15	NC_003071.7	7969298	7971114
AT5G05865	28720761	0	0	0	2	3	6	0	0	0	0	0	1	0	0	0	0.446925	0.69877	1.74134	0	0	0	0	0	0.217484	NA	NA	NA	NA	NA	3.84793	0	4.36364	0.0195009	1	NA	NA	NA	NA	NA	3.97944	0.30176	3.49569	0.0524383	1	AT5G05865	NC_003076.8	15574935	15575123
AT4G29370	829058	0	1	0	4	5	1	0	0	0	0	0	0	0	0.0457185	0	0.135042	0.175949	0.0438466	0	0	0	0	0	0	NA	NA	NA	NA	NA	3.14879	0	4.09991	0.0381317	1	NA	NA	NA	NA	NA	3.24602	0	4.19104	0.0384355	1	F17A13.190	NC_003075.7	14455602	14456852
[truncated: 6 more columns]

## Sheet: Dr_WTvsCK_WT
--	gene_id	CK_WT_2_count	CK_WT_3_count	CK_WT_1_count	Dr_P_1_count	Dr_P_2_count	Dr_P_3_count	Dr_WT_2_count	Dr_WT_3_count	Dr_WT_1_count	CK_P_1_count	CK_P_2_count	CK_P_3_count	CK_WT_2_fpkm	CK_WT_3_fpkm	CK_WT_1_fpkm	Dr_P_1_fpkm	Dr_P_2_fpkm	Dr_P_3_fpkm	Dr_WT_2_fpkm	Dr_WT_3_fpkm	Dr_WT_1_fpkm	CK_P_1_fpkm	CK_P_2_fpkm	CK_P_3_fpkm	CK_PHD6vsCK_WT_CK_PHD6	CK_PHD6vsCK_WT_CK_WT	CK_PHD6vsCK_WT_log2FoldChange	CK_PHD6vsCK_WT_pvalue	CK_PHD6vsCK_WT_padj	Dr_PHD6vsDr_WT_Dr_PHD6	Dr_PHD6vsDr_WT_Dr_WT	Dr_PHD6vsDr_WT_log2FoldChange	Dr_PHD6vsDr_WT_pvalue	Dr_PHD6vsDr_WT_padj	Dr_WTvsCK_WT_Dr_WT	Dr_WTvsCK_WT_CK_WT	Dr_WTvsCK_WT_log2FoldChange	Dr_WTvsCK_WT_pvalue	Dr_WTvsCK_WT_padj	Dr_PHD6vsCK_PHD6_Dr_PHD6	Dr_PHD6vsCK_PHD6_CK_PHD6	Dr_PHD6vsCK_PHD6_log2FoldChange	Dr_PHD6vsCK_PHD6_pvalue	Dr_PHD6vsCK_PHD6_padj	gene_name	gene_chr	gene_start	gene_end
AT3G01500	821134	54941	66934	73276	30339	27630	16675	44107	31903	30799	71887	80964	73463	750.344	1172.14	1201.94	392.33	372.426	280.054	558.862	512.841	457.17	1035.17	1112.07	924.573	69877.2	71004	-0.0230614	0.890332	0.985327	24186.3	35450.9	-0.551565	1.32597e-05	0.000468492	33714.8	68858.2	-1.03022	3.42697e-10	9.96861e-09	24946.5	73517	-1.55916	3.01278e-32	1.05899e-29	CA1	NC_003074.8	194426	198664
AT2G41430	818741	11452	8781	10830	20473	26953	19279	25916	22802	25395	19784	19084	25879	368.818	362.613	418.906	624.307	856.707	763.533	774.34	864.352	888.905	671.802	618.124	768.045	19873.7	11086.9	0.842039	7.98775e-14	9.54512e-12	21993	24856	-0.17653	0.110479	0.393899	23641.5	10751.4	1.13677	1.07828e-32	2.93022e-30	22704.9	20892.5	0.119983	0.345892	0.585495	ERD15	NC_003071.7	17269158	17270542
[truncated: 1,229 more rows]
[truncated: 6 more columns]

## Sheet: Dr_PHD6vsCK_PHD6
--	gene_id	CK_WT_2_count	CK_WT_3_count	CK_WT_1_count	Dr_P_1_count	Dr_P_2_count	Dr_P_3_count	Dr_WT_2_count	Dr_WT_3_count	Dr_WT_1_count	CK_P_1_count	CK_P_2_count	CK_P_3_count	CK_WT_2_fpkm	CK_WT_3_fpkm	CK_WT_1_fpkm	Dr_P_1_fpkm	Dr_P_2_fpkm	Dr_P_3_fpkm	Dr_WT_2_fpkm	Dr_WT_3_fpkm	Dr_WT_1_fpkm	CK_P_1_fpkm	CK_P_2_fpkm	CK_P_3_fpkm	CK_PHD6vsCK_WT_CK_PHD6	CK_PHD6vsCK_WT_CK_WT	CK_PHD6vsCK_WT_log2FoldChange	CK_PHD6vsCK_WT_pvalue	CK_PHD6vsCK_WT_padj	Dr_PHD6vsDr_WT_Dr_PHD6	Dr_PHD6vsDr_WT_Dr_WT	Dr_PHD6vsDr_WT_log2FoldChange	Dr_PHD6vsDr_WT_pvalue	Dr_PHD6vsDr_WT_padj	Dr_WTvsCK_WT_Dr_WT	Dr_WTvsCK_WT_CK_WT	Dr_WTvsCK_WT_log2FoldChange	Dr_WTvsCK_WT_pvalue	Dr_WTvsCK_WT_padj	Dr_PHD6vsCK_PHD6_Dr_PHD6	Dr_PHD6vsCK_PHD6_CK_PHD6	Dr_PHD6vsCK_PHD6_log2FoldChange	Dr_PHD6vsCK_PHD6_pvalue	Dr_PHD6vsCK_PHD6_padj	gene_name	gene_chr	gene_start	gene_end
[truncated: 1,148 more rows]
[truncated: 6 more columns]
