# Supplementary material for: Ectopic expression of Medicago truncatula homeodomain finger protein, MtPHD6, enhances drought tolerance in Arabidopsis
Source: BMC Genomics. 2019 Dec 16;20:982. doi: 10.1186/s12864-019-6350-5 (PMC6916436; doi:10.1186/s12864-019-6350-5)
Supplement: Supplementary file 6 — Additional file 6: Table S6. Spreadsheet of specific genes including ABA pathway related genes, zinc finger, AP2/ EREBP and WRKY transcription factors. [file 12864_2019_6350_MOESM6_ESM.xlsx]

## Sheet: original data
ID	CK_PHD6vsCK_WT_log2FoldChange	CK_PHD6vsCK_WT_pvalue	Dr_PHD6vsDr_WT_log2FoldChange	Dr_PHD6vsDr_WT_pvalue	Dr_WTvsCK_WT_log2FoldChange	Dr_WTvsCK_WT_pvalue	Dr_PHD6vsCK_PHD6_log2FoldChange	Dr_PHD6vsCK_PHD6_pvalue	gene_name	gene_description
ABA pathway
AT2G27150	0.0869183	0.548346	0.0735673	0.570801	0.254925	0.0830509	0.24244	0.0661025	AAO3	abscisic aldehyde oxidase 3
AT5G67030	-0.0642665	0.59873	-0.511587	1.73733e-05	-0.0101879	0.929793	-0.455831	0.000464345	ABA1	zeaxanthin epoxidase (ZEP) (ABA1)
AT1G52340	-0.235971	0.27563	-0.104038	0.572122	-0.322308	0.13686	-0.190597	0.301049	ABA2	NAD(P)-binding Rossmann-fold superfamily protein
AT1G16540	-0.197546	0.183097	0.180854	0.158655	-0.0415056	0.753623	0.337933	0.0188899	ABA3	molybdenum cofactor sulfurase (LOS5) (ABA3)
AT3G14440	0.299589	0.35805	-0.100515	0.754917	-0.919195	0.000198124	-1.31761	0.00037966	NCED3	nine-cis-epoxycarotenoid dioxygenase 3
AT1G71960	0.550225	0.0119595	0.124639	0.511538	0.661369	0.00392006	0.234406	0.191795	ABCG25	ATP-binding casette family G25
AT5G46790	-0.02794	0.823455	-0.227537	0.0634361	0.0428194	0.749791	-0.156001	0.178701	PYL1	PYR1-like 1
AT4G27920	NA	NA	-0.724255	0.772945	1.39124	0.603607	1.81411	0.654146	PYL10	PYR1-like 10
AT5G45860	-0.690614	0.646995	-0.647987	0.780158	-1.34886	0.391542	-1.30971	0.547207	PYL11	PYR1-like 11
AT5G45870	NA	NA	NA	NA	NA	NA	NA	NA	PYL12	PYR1-like 12
AT4G18620	NA	NA	NA	NA	NA	NA	NA	NA	PYL13	PYR1-like 13
AT2G26040	-0.360963	0.54942	-0.405713	0.49431	0.114717	0.848235	0.0699835	0.908463	PYL2	PYR1-like 2
AT1G73000	-2.21242	0.582686	-0.0194309	0.996091	-1.1457	0.727707	NA	NA	PYL3	PYR1-like 3
AT2G38310	0.779991	0.000115721	-0.0119446	0.928952	1.55055	3.45827e-31	0.7603	7.09306e-05	PYL4	PYR1-like 4
AT5G05440	2.10159	4.21702e-15	-0.65696	0.000740768	2.64488	3.2545e-50	-0.109796	0.791555	PYL5	Polyketide cyclase/dehydrase and lipid transport superfamily protein
AT2G40330	0.888143	0.00935748	0.49987	0.00752292	1.89937	1.85414e-13	1.50663	1.13174e-09	PYL6	PYR1-like 6
AT4G01026	-0.253393	0.120579	-0.0529555	0.732458	-0.0656255	0.682145	0.135353	0.396887	PYL7	PYR1-like 7
AT4G17870	0.14512	0.266438	-0.108467	0.358864	0.520403	1.14475e-06	0.268033	0.054144	PYR1	Polyketide cyclase/dehydrase and lipid transport superfamily protein
AT1G01360	-0.21096	0.169523	0.153289	0.394943	0.300337	0.13566	0.663493	2.24509e-06	PYL8	regulatory component of ABA receptor 1
AT5G53160	-0.157805	0.0960614	0.354984	0.00104663	-0.0104192	0.929	0.502847	9.7041e-08	PYL9	regulatory components of ABA receptor 3
AT4G26080	-0.35879	0.00731374	0.275523	0.0113365	-0.453929	4.71157e-05	0.181288	0.179406	ABI1	Protein phosphatase 2C family protein
AT5G57050	0.0560643	0.719917	-0.435783	0.0132383	-0.528845	0.00192853	-1.02033	2.90454e-10	ABI2	Protein phosphatase 2C family protein
AT5G51760	-1.70168	0.47811	-1.03861	0.751136	-0.617996	0.78059	0.0737178	0.98544	AHG1	Protein phosphatase 2C family protein
AT3G56850	0.138369	0.267401	0.0301168	0.811261	0.223468	0.0714281	0.116	0.379524	AREB3	ABA-responsive element binding protein 3
AT1G72770	-0.284843	0.0503747	-0.232358	0.0791881	-0.421969	0.00444066	-0.368295	0.00530976	HAB1	HYPERSENSITIVE TO ABA1
AT1G17550	0.0108515	0.911466	-0.0385572	0.687052	-0.194431	0.0720269	-0.243443	0.00545398	HAB2	homology to ABI2
AT5G59220	-1.08171	0.24686	0.659985	0.102949	-1.97446	0.0010466	-0.228217	0.60182	HAI1	PP2C protein (Clade A protein phosphatases type 2C)
AT1G07430	-0.724975	0.281509	-0.139837	0.811502	-0.815016	0.172639	-0.230568	0.726682	HAI2	highly ABA-induced PP2C protein 2
AT2G29380	-0.946471	0.470159	1.14903	0.53533	-1.96969	0.207409	0.102161	0.947443	HAI3	highly ABA-induced PP2C protein 3
AT4G33950	0.48103	0.0103113	-0.69004	1.60455e-06	0.619862	0.000517195	-0.550213	0.000355323	OST1	Protein kinase superfamily protein
AT3G11410	1.13092	4.38176e-30	-0.905427	8.87329e-07	0.0743324	0.707339	-1.96078	4.97857e-92	PP2CA	protein phosphatase 2CA
AT5G08590	-0.0485889	0.586716	-0.00438975	0.960855	-0.122694	0.169607	-0.07768	0.407873	SNRK2.1	SNF1-related protein kinase 2.1
AT1G60940	0.0168931	0.866073	-0.152729	0.0947972	0.0397858	0.685566	-0.128994	0.186136	SNRK2.10	SNF1-related protein kinase 2.10
AT3G50500	-0.00138975	0.988207	0.049583	0.578302	-0.0698072	0.458567	-0.0179987	0.849798	SNRK2.2	SNF1-related protein kinase 2.2
AT5G66880	0.113096	0.302488	-0.135066	0.166338	0.236184	0.0192668	-0.011252	0.917085	SNRK2.3	sucrose nonfermenting 1(SNF1)-related protein kinase 2.3
AT1G10940	-0.0343082	0.745277	0.0307375	0.769164	-0.0920518	0.404171	-0.0260223	0.807609	SNRK2.4	Protein kinase superfamily protein
AT5G63650	-0.0690073	0.838917	-0.262943	0.366301	-0.345516	0.249929	-0.543168	0.100765	SNRK2.5	SNF1-related protein kinase 2.5
AT4G40010	-0.0335714	0.961272	0.459141	0.437847	-0.0894076	0.894243	0.407539	0.502075	SNRK2.7	SNF1-related protein kinase 2.7
AT2G23030	0.541914	0.410595	0.876669	0.167827	0.407578	0.570858	0.735567	0.222269	SNRK2.9	SNF1-related protein kinase 2.9
AT1G78290	0.293788	0.0673803	0.339118	0.0619794	0.203931	0.259292	0.250583	0.144426	SNRK2.8	Protein kinase superfamily protein
AT1G49720	-0.12324	0.227513	0.0221836	0.827409	-0.0855524	0.405646	0.0603429	0.563489	ABF1	abscisic acid responsive element-binding factor 1
AT1G45249	-0.101262	0.44761	-0.0322031	0.768072	-0.322513	0.00554845	-0.253124	0.0488947	ABF2	abscisic acid responsive elements-binding factor 2
AT4G34000	-0.135342	0.335879	-0.218904	0.100253	-0.528128	5.72628e-05	-0.612198	2.15957e-05	ABF3	abscisic acid responsive elements-binding factor 3
AT3G19290	-0.0355286	0.788247	-0.0113358	0.915064	0.132365	0.268432	0.15835	0.183709	ABF4	ABRE binding factor 4
AT2G40220	NA	NA	NA	NA	NA	NA	NA	NA	ABI4	Integrase-type DNA-binding superfamily protein
AT2G36270	0.258702	0.610261	0.500858	0.301888	-0.591625	0.276873	-0.350157	0.431092	ABI5	Basic-leucine zipper (bZIP) transcription factor family protein
AT4G19230	1.00199	0.0010162	-0.628937	0.0862973	0.463356	0.197586	-1.16795	0.000308063	CYP707A1	cytochrome P450%2C family 707%2C subfamily A%2C polypeptide 1
AT2G29090	0.0911021	0.829151	-0.542565	0.149343	-0.0342346	0.932816	-0.66705	0.0868448	CYP707A2	cytochrome P450%2C family 707%2C subfamily A%2C polypeptide 2
AT5G45340	3.22279	2.0374e-11	-0.120168	0.521894	1.02271	1.43585e-05	-2.33045	1.93165e-07	CYP707A3	cytochrome P450%2C family 707%2C subfamily A%2C polypeptide 3
AT3G19270	-0.379749	0.405339	-0.134858	0.704006	-0.0324161	0.935313	0.212114	0.607336	CYP707A4	cytochrome P450%2C family 707%2C subfamily A%2C polypeptide 4
AT1G56280	-0.0481167	0.705308	0.0553601	0.477307	0.0576514	0.637697	0.161718	0.0472934	DI19	drought-induced 19
AT1G76080	0.108272	0.292157	-0.310939	7.57918e-06	-0.0451159	0.650726	-0.463429	7.99226e-10	CDSP32	chloroplastic drought-induced stress protein of 32 kD
AT4G15910	-0.0793947	0.753207	0.181277	0.58119	-0.0122119	0.975268	0.247013	0.225156	DI21	drought-induced 21
AT3G06760	0.351513	0.00581981	-0.0765634	0.624277	0.230026	0.115713	-0.197108	0.186069	AT3G06760	Drought-responsive family protein
AT5G26990	0.0276012	0.824389	0.181105	0.129932	-0.0373036	0.766955	0.116686	0.330566	F2P16.10	Drought-responsive family protein
AT3G05700	-0.0520979	0.678982	0.189367	0.17846	-0.266834	0.0389233	-0.024538	0.863558	F18C1.3	Drought-responsive family protein
AT5G49230	0.0620816	0.649834	0.057115	0.693523	-0.00849817	0.953658	-0.0132353	0.924281	HRB1	Drought-responsive family protein
AT1G02750	0.0864406	0.630567	0.059544	0.709394	0.0818813	0.623334	0.056832	0.741862	T14P4.27	Drought-responsive family protein
AT1G73330	0.168647	0.521089	-0.289287	0.643801	-0.326387	0.265568	-0.787561	0.0392021	DR4	drought-repressed 4
AT1G80710	0.0837035	0.735681	-0.103933	0.655483	0.314086	0.214934	0.126927	0.580366	DRS1	DROUGHT SENSITIVE 1
WRKY
AT2G38470	1.9452	1.24378e-06	0.491335	0.00246753	1.2639	1.01381e-14	-0.186382	0.656193	WRKY33	WRKY DNA-binding protein 33
AT4G31800	2.92991	6.05134e-10	-0.30354	0.00981489	3.25147	4.26447e-87	0.0294695	0.946429	WRKY18	WRKY DNA-binding protein 18
AT2G23320	1.04518	9.32538e-11	0.368387	0.00744356	1.41557	6.11321e-27	0.74142	5.88182e-06	WRKY15	WRKY DNA-binding protein 15
AT2G30250	1.36964	2.34319e-08	0.240799	0.0813526	1.95016	7.93236e-34	0.827522	0.000104735	WRKY25	WRKY DNA-binding protein 25
AT4G23810	2.59852	5.97449e-17	0.846803	5.8375e-05	2.2315	4.28158e-17	0.487843	0.215001	WRKY53	WRKY family transcription factor
AT2G46400	1.95867	8.00124e-07	0.849773	7.30669e-05	1.96131	1.46532e-13	0.865566	0.105633	WRKY46	WRKY DNA-binding protein 46
AT4G01720	0.477805	0.0451783	0.821108	1.43033e-07	1.34499	7.81434e-11	1.68895	4.96542e-21	WRKY47	WRKY family transcription factor
AT1G80840	3.03238	1.46617e-06	0.712541	0.081883	2.5397	2.40213e-24	0.236114	0.728609	WRKY40	WRKY DNA-binding protein 40
AT5G22570	1.91705	6.63889e-05	0.469868	0.00714565	2.83931	7.87213e-18	1.41049	5.43062e-06	WRKY38	WRKY DNA-binding protein 38
AT2G25000	0.322704	0.285094	0.689502	7.11984e-05	1.04164	2.18358e-05	1.41284	1.3553e-10	WRKY60	WRKY DNA-binding protein 60
AT5G26170	0.483821	0.105832	0.704205	0.000457512	1.08698	5.6769e-07	1.31608	5.67033e-07	WRKY50	WRKY DNA-binding protein 50
AT5G07100	0.579106	0.0986946	-0.055832	0.78443	1.25054	9.74885e-11	0.623274	0.0581576	WRKY26	WRKY DNA-binding protein 26
AT4G01250	1.84478	1.55409e-11	-0.675981	0.00187791	1.20027	1.62234e-06	-1.31984	6.64074e-08	WRKY22	WRKY family transcription factor
AT5G64810	1.75572	0.000944471	0.577586	0.00718977	2.55479	1.20462e-10	1.39493	1.48465e-05	WRKY51	WRKY DNA-binding protein 51
AT5G49520	2.38805	1.72529e-08	-0.236276	0.353065	1.75664	5.71483e-06	-0.865854	0.00505656	WRKY48	WRKY DNA-binding protein 48
AT4G23550	0.590448	0.131677	-0.0180282	0.939446	1.24173	1.02323e-05	0.635956	0.0556794	WRKY29	WRKY family transcription factor
AT5G24110	1.00729	0.130176	1.49586	8.19105e-05	1.92708	0.000660458	2.42738	1.35023e-08	WRKY30	WRKY DNA-binding protein 30
AT2G40740	1.60661	0.0170366	1.2765	0.000706326	1.5902	0.0132009	1.26925	0.00182855	WRKY55	WRKY DNA-binding protein 55
AT5G01900	2.31617	0.0593954	1.17576	0.00608502	3.48512	0.000338596	2.35877	2.00476e-05	WRKY62	WRKY DNA-binding protein 62
AT4G11070	2.40265	0.377428	1.07668	0.216213	3.37544	0.046619	2.04094	0.105204	WRKY41	WRKY family transcription factor
AT3G56400	1.58288	8.84794e-31	0.325241	0.00629154	0.795643	4.03556e-15	-0.460906	0.00210326	WRKY70	WRKY DNA-binding protein 70
AT4G31550	0.791433	1.7528e-06	-0.263804	0.0318113	0.0534947	0.710874	-1.00212	2.40726e-11	WRKY11	WRKY DNA-binding protein 11
AT1G62300	-0.0485101	0.885578	0.641429	0.000469654	0.416465	0.165191	1.11133	1.13392e-06	WRKY6	WRKY family transcription factor
AT4G18170	0.220084	0.653852	0.638641	0.0807986	0.933156	0.0386173	1.35209	0.0006235	WRKY28	WRKY DNA-binding protein 28
AT1G69810	-0.159831	0.766871	0.725025	0.113521	0.372951	0.503777	1.25426	0.00460796	WRKY36	WRKY DNA-binding protein 36
Zinc finger protein
AT5G22920	1.21852	6.4799e-25	-0.589076	2.24109e-05	1.36047	8.91332e-58	-0.447823	0.00455259	RZPF34	CHY-type/CTCHY-type/RING-type Zinc finger protein	AT5G22920
AT3G55980	3.33126	7.25551e-18	-0.171199	0.241394	1.71321	8.5098e-28	-1.79048	8.07418e-06	SZF1	salt-inducible zinc finger 1	AT3G55980
AT2G40140	1.38799	5.08006e-09	0.485632	0.00343156	1.02826	6.08799e-17	0.127271	0.751647	CZF1	zinc finger (CCCH-type) family protein	AT2G40140
AT1G27730	2.92248	3.5747e-07	0.0933771	0.641381	1.80948	6.92463e-16	-1.01806	0.0736521	STZ	salt tolerance zinc finger	AT1G27730
AT1G08050	0.868854	0.004662	0.681814	0.00140087	1.58889	1.2229e-18	1.41395	0.00211287	C3HC4	Zinc finger (C3HC4-type RING finger) family protein	AT1G08050
AT5G40720	0.603102	0.0155604	0.581846	0.00185907	1.29405	1.98441e-11	1.27768	3.09358e-08	C3HC4	C3H4 type zinc finger protein (DUF23)	AT5G40720
AT4G39070	1.38241	1.59764e-06	-0.643413	7.52694e-05	2.14275	1.84939e-21	0.117401	0.587558	BZS1	B-box zinc finger family protein	AT4G39070
AT1G02610	1.93362	1.22535e-12	-0.939389	6.39483e-07	2.43467	8.27784e-28	-0.439097	0.0595785	RING/PHD	RING/FYVE/PHD zinc finger superfamily protein	AT1G02610
AT3G46090	3.51933	5.29009e-14	0.229697	0.401723	3.53357	3.54289e-28	0.256875	0.676307	ZAT7	C2H2 and C2HC zinc fingers superfamily protein	AT3G46090
AT5G59820	1.37878	0.0652058	0.286372	0.295156	1.02103	0.00382796	-0.0603838	0.929065	ZAT12	C2H2-type zinc finger family protein	AT5G59820
AT5G44260	1.452	5.10768e-07	-0.438192	0.102246	1.15536	0.000607726	-0.731628	0.00097727	TZF5	Zinc finger C-x8-C-x5-C-x3-H type family protein	AT5G44260
AT3G28210	0.583015	0.367084	0.532659	0.161689	1.34328	0.00919432	1.30395	0.00754666	PMZ	zinc finger (AN1-like) family protein	AT3G28210
AT1G31880	-0.377964	0.271333	0.681979	0.0557539	-1.15779	0.00099426	-0.0963534	0.777158	BRX	DZC (Disease resistance/zinc finger/chromosome condensation-like region) domain containing protein	AT1G31880
AT5G54470	-1.29535	0.000211287	0.968369	0.0287994	-2.09728	1.4802e-08	0.167632	0.686515	BBX29	B-box type zinc finger family protein	AT5G54470
AT1G66040	0.889004	0.34226	-1.50361	0.0183661	1.63005	0.020411	-0.772321	0.370993	VIM4	Zinc finger (C3HC4-type RING finger) family protein	AT1G66040
AT4G15248	-1.96572	0.0244195	3.17944	0.123161	-5.60573	4.2909e-05	-0.475658	0.747073	BBX30	B-box type zinc finger family protein	AT4G15248
AT3G21890	-1.46389	0.0783249	0.754986	0.500287	-2.23548	0.00738079	-0.0341749	0.975092	BBX31	B-box type zinc finger family protein	AT3G21890
AT1G66170	2.44646	0.276722	0.08031	0.925766	3.82769	0.018682	1.45785	0.192335	RING/PHD	RING/FYVE/PHD zinc finger superfamily protein	AT1G66170
AT1G01150	0.176415	0.857392	-2.28069	0.02301	0.879951	0.288472	-1.59227	0.184937	RING/PHD	Homeodomain-like protein with RING/FYVE/PHD-type zinc finger domain-containing protein	AT1G01150
AT3G54810	2.01645	1.40671e-65	-0.977705	0.00251891	0.506201	0.0185043	-2.4885	1.1255e-99	BME3	Plant-specific GATA-type zinc finger transcription factor family protein	AT3G54810
AT3G52800	1.03691	5.01907e-10	0.0772781	0.64962	0.781904	1.94478e-07	-0.17603	0.355846	A20/AN1-like	A20/AN1-like zinc finger family protein	AT3G52800
AT3G14320	3.94118	0.0463106	0.69142	0.538269	3.79297	0.0669364	0.524651	0.62513	C3HC4	Zinc finger%2C C3HC4 type (RING finger) family protein	AT3G14320
AT4G29190	0.209464	0.097042	0.267284	0.085544	0.953979	4.40991e-15	1.01438	1.54808e-09	OZF2	Zinc finger C-x8-C-x5-C-x3-H type family protein	AT4G29190
AT4G02220	-0.00174645	0.991091	0.564683	6.15877e-06	0.453358	0.000848728	1.02197	1.45445e-12	T2H3.12	zinc finger (MYND type) family protein / programmed cell death 2 C-terminal domain-containing protein	AT4G02220
AT4G02075	0.664468	0.00020784	-0.633625	0.00102492	0.201545	0.286073	-1.0964	2.41933e-09	PIT1	RING/FYVE/PHD zinc finger superfamily protein	AT4G02075
AT3G49930	0.923139	0.00905809	-0.818299	0.00790413	0.736238	0.0468994	-1.00463	0.000521413	C2H2/C2HC	C2H2 and C2HC zinc fingers superfamily protein	AT3G49930
AT1G14260	-0.235439	0.658264	0.843236	0.0171776	-0.00793255	0.98725	1.07132	0.00542695	RING/PHD	RING/FYVE/PHD zinc finger superfamily protein	AT1G14260
AT2G34140	-0.756843	0.179639	0.51901	0.181043	0.175176	0.706037	1.45238	0.00206381	CDF4	Dof-type zinc finger DNA-binding family protein	AT2G34140
AT5G67450	2.94143	3.88453e-13	-0.147217	0.71563	1.86259	0.000280505	-1.2272	0.000226013	ZF1	zinc-finger protein 1	AT5G67450
AT3G19580	1.04678	2.03076e-05	-0.35403	0.135785	0.931044	0.000113708	-0.467829	0.0587283	ZF2	zinc-finger protein 2	AT3G19580
AP2
AT1G13260	1.97333	2.54146e-35	-0.165522	0.15913	1.37675	3.10446e-18	-0.760915	2.80088e-10	RAV1	related to ABI3/VP1 1
AT1G25560	1.56238	3.53441e-26	0.111626	0.286819	1.25681	2.09648e-25	-0.192783	0.147657	TEM1	AP2/B3 transcription factor family protein
AT1G79700	0.583942	9.44658e-05	-0.595962	1.50578e-06	1.24118	2.77961e-25	0.0613105	0.681522	WRI4	Integrase-type DNA-binding superfamily protein
AT1G68840	1.87434	9.27328e-13	-0.213689	0.0652826	1.6288	8.09354e-13	-0.458815	0.00905177	RAV2,RAP2.8	related to ABI3/VP1 2
AT2G39250	-0.597577	0.00025173	0.320259	0.0121709	-1.37974	7.65415e-22	-0.46189	0.00230266	SNZ	Integrase-type DNA-binding superfamily protein
AT1G21910	5.08942	2.13952e-105	-2.45625	0.000840666	3.26629	5.01391e-06	-4.26502	1.1379e-30	DREB26	Integrase-type DNA-binding superfamily protein
AT5G47220	1.24539	0.000211311	0.713795	6.27369e-07	1.18475	9.15416e-14	0.661015	0.165134	ERF2	ethylene responsive element binding factor 2
AT4G17500	1.54041	3.55408e-07	0.118389	0.512411	1.22023	1.91329e-09	-0.196774	0.472505	ERF-1	ethylene responsive element binding factor 1
AT3G61630	0.00141273	0.995858	0.1591	0.295166	1.16809	6.78654e-13	1.33183	3.09619e-08	CRF6	cytokinin response factor 6
AT4G36900	0.222622	0.379533	0.0241988	0.888821	1.01321	2.08157e-05	0.81468	7.48047e-06	RAP2.10,DEAR4	related to AP2 10
AT2G31230	-1.47542	1.45271e-07	0.719411	0.00267392	-1.12491	3.02995e-05	1.07073	2.85832e-05	ERF15	ethylene-responsive element binding factor 15
AT1G77640	3.35255	9.88138e-21	-1.91434	9.8076e-05	1.58321	0.00150269	-3.67419	1.52907e-24	T5M16.23	Integrase-type DNA-binding superfamily protein
AT1G72360	0.562357	0.11715	0.182176	0.459207	1.0392	7.54761e-05	0.661364	0.0430388	ERF73	Integrase-type DNA-binding superfamily protein
AT4G25480	-1.10132	0.185315	0.658645	0.076127	-2.77078	3.53633e-22	-1.01546	0.0763192	CBF3,DREB1A	dehydration response element B1A
AT1G33760	5.98578	1.81319e-22	-1.84372	0.000259532	3.90093	1.74005e-08	-3.93128	2.16885e-20	ERF022	Integrase-type DNA-binding superfamily protein
AT3G50260	0.634834	0.194024	-0.0128331	0.962786	1.63142	2.22757e-06	0.989595	0.0116407	DEAR1,ERF#011	cooperatively regulated by ethylene and jasmonate 1
AT1G28370	2.54016	6.72681e-08	0.144651	0.601932	1.99144	6.84998e-07	-0.398936	0.266307	ERF11	ERF domain protein 11
AT1G01250	-0.30485	0.412538	-0.745309	0.090317	-1.30087	4.02445e-05	-1.7452	0.000125224	DREB subfamily A-4	Integrase-type DNA-binding superfamily protein
AT1G36060	1.00158	0.0248798	-0.343223	0.332644	1.33438	0.00123171	-0.00980465	0.979632	WIND3,TG	Integrase-type DNA-binding superfamily protein
AT4G25490	1.10604	0.07341	0.589843	0.378304	-1.33806	0.0355093	-1.85785	0.00221822	CBF1,DREB1B	C-repeat/DRE binding factor 1
AT3G23230	0.689975	0.244694	-0.0194014	0.966574	1.11828	0.0456013	0.410156	0.403553	ERF98,TDR1	Integrase-type DNA-binding superfamily protein
AT2G25820	0.0845407	0.880909	-0.779488	0.381242	-1.27854	0.0459686	-2.1423	0.0039838	ESE2	Integrase-type DNA-binding superfamily protein
AT1G22190	2.17109	7.04395e-60	-1.03564	9.90262e-08	0.689547	0.000549464	-2.51688	4.57215e-71	RAP2.4,WIND2	Integrase-type DNA-binding superfamily protein
AT5G61600	2.25792	2.11898e-07	0.0879045	0.533942	0.706449	0.000186297	-1.46519	0.00035077	ERF104	ethylene response factor 104
AT4G32800	1.42206	1.38471e-16	-0.370883	0.0133298	0.953736	2.73254e-07	-0.838998	8.24805e-10	DREB subfamily A-4	Integrase-type DNA-binding superfamily protein
AT5G25190	1.75872	2.1073e-20	-0.849469	9.43029e-05	0.293852	0.23807	-2.31261	2.003e-50	ESE3	Integrase-type DNA-binding superfamily protein
AT2G44940	-1.36151	4.87315e-13	0.313253	0.0579329	-0.769517	1.67118e-05	0.90607	5.18804e-07	ERF34	Integrase-type DNA-binding superfamily protein
AT4G17490	2.41108	3.89725e-16	-0.00399271	0.984814	0.889458	7.73996e-05	-1.52244	4.20951e-08	ERF6	ethylene responsive element binding factor 6
AT5G47230	1.45059	8.81118e-05	0.381959	0.0942807	0.566981	0.0675061	-0.499483	0.103943	ERF5	ethylene responsive element binding factor 5
AT4G25470	1.4503	0.00183263	-0.364377	0.342176	-0.814611	0.0189472	-2.63412	1.25202e-08	CBF2,DREB1C	C-repeat/DRE binding factor 2
AT1G44830	1.17524	0.00932406	0.559049	0.135254	0.894157	0.0520291	0.275775	0.459779	ERF014	Integrase-type DNA-binding superfamily protein
AT2G44840	1.79498	0.00170934	0.498936	0.290647	0.468556	0.397162	-0.83137	0.0993848	ERF13	ethylene-responsive element binding factor 13
AT2G22200	-1.2011	0.0135447	0.342954	0.533726	-0.767848	0.124611	0.776725	0.160975	DREB subfamily A-6	Integrase-type DNA-binding superfamily protein
AT2G20880	-1.76888	0.024224	0.383688	0.575297	-0.329449	0.646906	1.82225	0.01783	ERF53	Integrase-type DNA-binding superfamily protein
AT4G23750	0.686825	7.0373e-06	-0.642948	0.000406758	0.324835	0.0930163	-1.00329	2.34437e-12	CRF2,TMO3	cytokinin response factor 2
AT4G06746	-0.781338	0.0255665	-0.349963	0.147227	0.588306	0.0053613	1.02842	0.00437801	RAP2.9,DEAR5	related to AP2 9
AT1G74930	0.508649	0.165467	-0.786761	0.0406613	0.267982	0.477361	-1.0271	0.00634012	ORA47	Integrase-type DNA-binding superfamily protein
AT1G71520	-1.29852	0.393586	1.61634	0.117691	-0.292385	0.829401	2.6158	0.0248652	DREB subfamily A-5	Integrase-type DNA-binding superfamily protein

## Sheet: data for cluster analysis
	ID	PHD6-control vs. WT-control	PHD6-drought vs. WT-drought	WT-drought vs. WT-control	PHD6-drought vs. PHD6-control	gene_description
ABA pathway
AT2G27150	AAO3	0	0	0	0	abscisic aldehyde oxidase 3
AT5G67030	ABA1	0	-0.511587	0	-0.455831	zeaxanthin epoxidase (ZEP) (ABA1)
AT1G52340	ABA2	0	0	0	0	NAD(P)-binding Rossmann-fold superfamily protein
AT1G16540	ABA3	0	0	0	0.337933	molybdenum cofactor sulfurase (LOS5) (ABA3)
AT3G14440	NCED3	0	0	-0.919195	-1.31761	nine-cis-epoxycarotenoid dioxygenase 3
AT1G71960	ABCG25	0.550225	0	0.661369	0	ATP-binding casette family G25
AT4G17870	PYR1	0	0	0.520403	0	Polyketide cyclase/dehydrase and lipid transport superfamily protein
AT5G46790	PYL1	0	0	0	0	PYR1-like 1
AT2G26040	PYL2	0	0	0	0	PYR1-like 2
AT1G73000	PYL3	0	0	0	0	PYR1-like 3
AT2G38310	PYL4	0.779991	0	1.55055	0.7603	PYR1-like 4
AT5G05440	PYL5	2.10159	-0.65696	2.64488	0	Polyketide cyclase/dehydrase and lipid transport superfamily protein
AT2G40330	PYL6	0.888143	0.49987	1.89937	1.50663	PYR1-like 6
AT4G01026	PYL7	0	0	0	0	PYR1-like 7
AT1G01360	PYL8	0	0	0	0.663493	regulatory component of ABA receptor 1
AT5G53160	PYL9	0	0.354984	0	0.502847	regulatory components of ABA receptor 3
AT4G27920	PYL10	0	0	0	0	PYR1-like 10
AT5G45860	PYL11	0	0	0	0	PYR1-like 11
AT5G45870	PYL12	0	0	0	0	PYR1-like 12
AT4G18620	PYL13	0	0	0	0	PYR1-like 13
AT4G26080	ABI1	-0.35879	0.275523	-0.453929	0	Protein phosphatase 2C family protein
AT5G57050	ABI2	0	-0.435783	-0.528845	-1.02033	Protein phosphatase 2C family protein
AT5G51760	AHG1	0	0	0	0	Protein phosphatase 2C family protein
AT1G72770	HAB1	0	0	-0.421969	-0.368295	HYPERSENSITIVE TO ABA1
AT1G17550	HAB2	0	0	0	-0.243443	homology to ABI2
AT5G59220	HAI1	0	0	-1.97446	0	PP2C protein (Clade A protein phosphatases type 2C)
AT1G07430	HAI2	0	0	0	0	highly ABA-induced PP2C protein 2
AT2G29380	HAI3	0	0	0	0	highly ABA-induced PP2C protein 3
AT3G11410	PP2CA	1.13092	-0.905427	0	-1.96078	protein phosphatase 2CA
AT5G08590	SNRK2.1	0	0	0	0	SNF1-related protein kinase 2.1
AT3G50500	SNRK2.2	0	0	0	0	SNF1-related protein kinase 2.2
AT5G66880	SNRK2.3	0	0	0.236184	0	sucrose nonfermenting 1(SNF1)-related protein kinase 2.3
AT1G10940	SNRK2.4	0	0	0	0	Protein kinase superfamily protein
AT5G63650	SNRK2.5	0	0	0	0	SNF1-related protein kinase 2.5
AT4G33950	SNRK2.6	0.48103	-0.69004	0.619862	-0.550213	Protein kinase superfamily protein
AT4G40010	SNRK2.7	0	0	0	0	SNF1-related protein kinase 2.7
AT1G78290	SNRK2.8	0	0	0	0	Protein kinase superfamily protein
AT2G23030	SNRK2.9	0	0	0	0	SNF1-related protein kinase 2.9
AT1G60940	SNRK2.10	0	0	0	0	SNF1-related protein kinase 2.10
AT1G49720	ABF1	0	0	0	0	abscisic acid responsive element-binding factor 1
AT1G45249	ABF2	0	0	-0.322513	-0.253124	abscisic acid responsive elements-binding factor 2
AT4G34000	ABF3	0	0	-0.528128	-0.612198	abscisic acid responsive elements-binding factor 3
AT3G19290	ABF4	0	0	0	0	ABRE binding factor 4
AT3G56850	AREB3	0	0	0	0	ABA-responsive element binding protein 3
AT2G40220	ABI4	0	0	0	0	Integrase-type DNA-binding superfamily protein
AT2G36270	ABI5	0	0	0	0	Basic-leucine zipper (bZIP) transcription factor family protein
AT4G19230	CYP707A1	1.00199	0	0	-1.16795	cytochrome P450%2C family 707%2C subfamily A%2C polypeptide 1
AT2G29090	CYP707A2	0	0	0	0	cytochrome P450%2C family 707%2C subfamily A%2C polypeptide 2
AT5G45340	CYP707A3	3.22279	0	1.02271	-2.33045	cytochrome P450%2C family 707%2C subfamily A%2C polypeptide 3
AT3G19270	CYP707A4	0	0	0	0	cytochrome P450%2C family 707%2C subfamily A%2C polypeptide 4
AT1G09950	RAS1	3.63764	-2.0119	2.56395	-3.08865	RESPONSE TO ABA AND SALT 1
AT5G52310	RD29A_LTI78	0	0.44974	-1.31553	-1.25992	low-temperature-responsive protein 78 (LTI78) / desiccation-responsive protein 29A (RD29A)
AT2G46510	AIB	0	0.260896	0	0	ABA-inducible BHLH-type transcription factor
AT1G76260	DWA2	0	0.404245	0	0	DWD (DDB1-binding WD40 protein) hypersensitive to ABA 2
AT5G04895	ABO6	0	0	0	0.460982	DEA(D/H)-box RNA helicase family protein
WRKY
AT2G38470	WRKY33	1.9452	0.491335	1.2639	0	WRKY DNA-binding protein 33
AT4G31800	WRKY18	2.92991	-0.30354	3.25147	0	WRKY DNA-binding protein 18
AT2G23320	WRKY15	1.04518	0.368387	1.41557	0.74142	WRKY DNA-binding protein 15
AT2G30250	WRKY25	1.36964	0	1.95016	0.827522	WRKY DNA-binding protein 25
AT4G23810	WRKY53	2.59852	0.846803	2.2315	0	WRKY family transcription factor
AT2G46400	WRKY46	1.95867	0.849773	1.96131	0.865566	WRKY DNA-binding protein 46
AT4G01720	WRKY47	0.477805	0.821108	1.34499	1.68895	WRKY family transcription factor
AT1G80840	WRKY40	3.03238	0	2.5397	0	WRKY DNA-binding protein 40
AT5G22570	WRKY38	1.91705	0.469868	2.83931	1.41049	WRKY DNA-binding protein 38
AT2G25000	WRKY60	0	0.689502	1.04164	1.41284	WRKY DNA-binding protein 60
AT5G26170	WRKY50	0	0.704205	1.08698	1.31608	WRKY DNA-binding protein 50
AT5G07100	WRKY26	0.579106	0	1.25054	0	WRKY DNA-binding protein 26
AT4G01250	WRKY22	1.84478	-0.675981	1.20027	-1.31984	WRKY family transcription factor
AT5G64810	WRKY51	1.75572	0.577586	2.55479	1.39493	WRKY DNA-binding protein 51
AT5G49520	WRKY48	2.38805	0	1.75664	0	WRKY DNA-binding protein 48
AT4G23550	WRKY29	0	0	1.24173	0	WRKY family transcription factor
AT5G24110	WRKY30	0	1.49586	1.92708	2.42738	WRKY DNA-binding protein 30
AT2G40740	WRKY55	1.60661	1.2765	1.5902	1.26925	WRKY DNA-binding protein 55
AT5G01900	WRKY62	2.31617	1.17576	3.48512	2.35877	WRKY DNA-binding protein 62
AT4G11070	WRKY41	0	0	3.37544	0	WRKY family transcription factor
AT3G56400	WRKY70	1.58288	0.325241	0.795643	-0.460906	WRKY DNA-binding protein 70
AT4G31550	WRKY11	0.791433	-0.263804	0	-1.00212	WRKY DNA-binding protein 11
AT1G62300	WRKY6	0	0.641429	0	1.11133	WRKY family transcription factor
AT4G18170	WRKY28	0	0.638641	0.933156	1.35209	WRKY DNA-binding protein 28
AT1G69810	WRKY36	0	0	0	1.25426	WRKY DNA-binding protein 36
Zinc finger protein
AT3G52800	A20/AN1-like	1.03691	0	0.781904	0	A20/AN1-like zinc finger family protein
AT5G54470	BBX29	-1.29535	0.968369	-2.09728	0	B-box type zinc finger family protein
AT4G15248	BBX30	-1.96572	0	-5.60573	0	B-box type zinc finger family protein
AT3G21890	BBX31	-1.46389	0	-2.23548	0	B-box type zinc finger family protein
AT3G54810	BME3	2.01645	-0.977705	0.506201	-2.4885	Plant-specific GATA-type zinc finger transcription factor family protein
AT1G31880	BRX	-0.377964	0	-1.15779	0	DZC (Disease resistance/zinc finger/chromosome condensation-like region) domain containing protein
AT4G39070	BZS1	1.38241	-0.643413	2.14275	0	B-box zinc finger family protein
AT3G49930	C2H2/C2HC	0.923139	-0.818299	0.736238	-1.00463	C2H2 and C2HC zinc fingers superfamily protein
AT1G08050	C3HC4	0.868854	0.681814	1.58889	1.41395	Zinc finger (C3HC4-type RING finger) family protein
AT5G40720	C3HC4	0.603102	0.581846	1.29405	1.27768	C3H4 type zinc finger protein (DUF23)
AT3G14320	C3HC4	3.94118	0	0	0	Zinc finger%2C C3HC4 type (RING finger) family protein
AT2G34140	CDF4	0	0	0	1.45238	Dof-type zinc finger DNA-binding family protein
AT2G40140	CZF1	1.38799	0.485632	1.02826	0.127271	zinc finger (CCCH-type) family protein
AT4G29190	OZF2	0	0	0.953979	1.01438	Zinc finger C-x8-C-x5-C-x3-H type family protein
AT4G02075	PIT1	0.664468	-0.633625	0	-1.0964	RING/FYVE/PHD zinc finger superfamily protein
AT3G28210	PMZ	0	0	1.34328	1.30395	zinc finger (AN1-like) family protein
AT1G02610	RING/PHD	1.93362	-0.939389	2.43467	-0.439097	RING/FYVE/PHD zinc finger superfamily protein
AT1G66170	RING/PHD	0	0	3.82769	0	RING/FYVE/PHD zinc finger superfamily protein
AT1G01150	RING/PHD	0	-2.28069	0	0	Homeodomain-like protein with RING/FYVE/PHD-type zinc finger domain-containing protein
AT1G14260	RING/PHD	0	0.843236	0	1.07132	RING/FYVE/PHD zinc finger superfamily protein
AT5G22920	RZPF34	1.21852	-0.589076	1.36047	-0.447823	CHY-type/CTCHY-type/RING-type Zinc finger protein
AT1G27730	STZ	2.92248	0	1.80948	0	salt tolerance zinc finger
AT3G55980	SZF1	3.33126	-0.171199	1.71321	-1.79048	salt-inducible zinc finger 1
AT4G02220	T2H3.12	0	0.564683	0.453358	1.02197	zinc finger (MYND type) family protein / programmed cell death 2 C-terminal domain-containing protein
AT5G44260	TZF5	1.452	0	1.15536	-0.731628	Zinc finger C-x8-C-x5-C-x3-H type family protein
AT1G66040	VIM4	0	-1.50361	1.63005	0	Zinc finger (C3HC4-type RING finger) family protein
AT5G59820	ZAT12	0	0	1.02103	0	C2H2-type zinc finger family protein
AT3G46090	ZAT7	3.51933	0	3.53357	0	C2H2 and C2HC zinc fingers superfamily protein
AT5G67450	ZF1	2.94143	0	1.86259	-1.2272	zinc-finger protein 1
AT3G19580	ZF2	1.04678	0	0.931044	-0.467829	zinc-finger protein 2
AP2
AT1G13260	RAV1	1.97333	0	1.37675	-0.760915	related to ABI3/VP1 1
AT1G22190	RAP2.4,WIND2	2.17109	-1.03564	0.689547	-2.51688	Integrase-type DNA-binding superfamily protein
AT5G25190	ESE3	1.75872	-0.849469	0	-2.31261	Integrase-type DNA-binding superfamily protein
AT1G21910	DREB26	5.08942	-2.45625	3.26629	-4.26502	Integrase-type DNA-binding superfamily protein
AT1G77640	T5M16.23	3.35255	-1.91434	1.58321	-3.67419	Integrase-type DNA-binding superfamily protein
AT1G33760	ERF022	5.98578	-1.84372	3.90093	-3.93128	Integrase-type DNA-binding superfamily protein
AT4G23750	CRF2,TMO3	0.686825	-0.642948	0	-1.00329	cytokinin response factor 2
AT4G32800	DREB subfamily A-4	1.42206	-0.370883	0.953736	-0.838998	Integrase-type DNA-binding superfamily protein
AT4G25470	CBF2,DREB1C	1.4503	0	-0.814611	-2.63412	C-repeat/DRE binding factor 2
AT3G61630	CRF6	0	0	1.16809	1.33183	cytokinin response factor 6
AT4G17490	ERF6	2.41108	0	0.889458	-1.52244	ethylene responsive element binding factor 6
AT2G44940	ERF34	-1.36151	0	-0.769517	0.90607	Integrase-type DNA-binding superfamily protein
AT4G36900	RAP2.10,DEAR4	0	0	1.01321	0.81468	related to AP2 10
AT2G31230	ERF15	-1.47542	0.719411	-1.12491	1.07073	ethylene-responsive element binding factor 15
AT1G01250	DREB subfamily A-4	0	0	-1.30087	-1.7452	Integrase-type DNA-binding superfamily protein
AT5G61600	ERF104	2.25792	0	0.706449	-1.46519	ethylene response factor 104
AT4G25490	CBF1,DREB1B	0	0	-1.33806	-1.85785	C-repeat/DRE binding factor 1
AT2G39250	SNZ	-0.597577	0.320259	-1.37974	-0.46189	Integrase-type DNA-binding superfamily protein
AT2G25820	ESE2	0	0	-1.27854	-2.1423	Integrase-type DNA-binding superfamily protein
AT4G06746	RAP2.9,DEAR5	-0.781338	0	0.588306	1.02842	related to AP2 9
AT1G74930	ORA47	0	-0.786761	0	-1.0271	Integrase-type DNA-binding superfamily protein
AT1G68840	RAV2,RAP2.8	1.87434	0	1.6288	-0.458815	related to ABI3/VP1 2
AT3G50260	DEAR1,ERF#011	0	0	1.63142	0.989595	cooperatively regulated by ethylene and jasmonate 1
AT2G20880	ERF53	-1.76888	0	0	1.82225	Integrase-type DNA-binding superfamily protein
AT1G71520	DREB subfamily A-5	0	0	0	2.6158	Integrase-type DNA-binding superfamily protein
AT1G72360	ERF73	0	0	1.0392	0.661364	Integrase-type DNA-binding superfamily protein
AT4G25480	CBF3,DREB1A	0	0	-2.77078	0	dehydration response element B1A
AT2G44840	ERF13	1.79498	0	0	0	ethylene-responsive element binding factor 13
AT5G47230	ERF5	1.45059	0	0	0	ethylene responsive element binding factor 5
AT1G25560	TEM1	1.56238	0	1.25681	0	AP2/B3 transcription factor family protein
AT2G22200	DREB subfamily A-6	-1.2011	0	0	0	Integrase-type DNA-binding superfamily protein
AT5G47220	ERF2	1.24539	0.713795	1.18475	0	ethylene responsive element binding factor 2
AT1G28370	ERF11	2.54016	0	1.99144	0	ERF domain protein 11
AT3G23230	ERF98,TDR1	0	0	1.11828	0	Integrase-type DNA-binding superfamily protein
AT1G44830	ERF014	1.17524	0	0	0	Integrase-type DNA-binding superfamily protein
AT4G17500	ERF-1	1.54041	0	1.22023	0	ethylene responsive element binding factor 1
AT1G79700	WRI4	0.583942	-0.595962	1.24118	0	Integrase-type DNA-binding superfamily protein
AT1G36060	WIND3,TG	1.00158	0	1.33438	0	Integrase-type DNA-binding superfamily protein
